# Supplementary material for: Exciton engineering of 2D Ruddlesden–Popper perovskites by synergistically tuning the intra and interlayer structures
Source: Nat Commun. 2024 Apr 8;15:3001. doi: 10.1038/s41467-024-47225-4 (PMC11001939; doi:10.1038/s41467-024-47225-4)
Supplement: Supplementary file 3 — Source Data [file 41467_2024_47225_MOESM3_ESM.xlsx]

## Sheet: Fig 2a
X	Y1	Y2	Y3	Y4	Y5	Y6	Y7	Y8	Y9	Y10
321.93	5.6667	0	-7.5	-7.6667	-0.1667	2.5	-2.1668	-11.3332	-14.1668	3.8332
322.74	4.4286	0.4286	-6.7143	-5.4286	0.1429	3.7143	-3.7144	-6.7144	-11.2856	1.4284
323.55	5.25	-0.125	-6	-4.5	0.625	3.625	-0.8752	-5.25	-13	-2.75
324.36	5.3333	-1.3333	-7	-6.8889	-1.8889	2.2222	3.1112	-2.8888	-10.5556	-4.3332
325.17	6.2	-2	-6.3	-7.2	-2.8	1.2	5.5	-6.1	-12.8	-8.3
325.97	6.7273	-2	-7	-8.1818	-3.8182	0	7.7272	-11.9092	-13.3636	-10.5456
326.78	5.7273	-4.2727	-6.1818	-8.1818	-5.0909	-1.6364	2.7272	-8.7272	-13.0908	-11.4544
327.59	6.1818	-4.0909	-5.5455	-7.9091	-6.0909	-0.2727	2.7272	-9.4544	-10.6364	-11.182
328.4	3.3636	-5.9091	-7.1818	-8.1818	-6.8182	-2.9091	1	-7	-10.9092	-12.3636
329.21	4.2727	-5.4545	-6.9091	-6.3636	-9	-2.8182	8.818	-8.7272	-11.2728	-14.5456
330.02	3.2727	-7.1818	-7.9091	-9.3636	-11.6364	-5.7273	14.4544	-6.0908	-8.7272	-12.818
330.82	4.6364	-7.5455	-7.5455	-9.2727	-13.4545	-8	14.3636	-7.9092	-8.5456	-12.182
331.63	4.6364	-9.3636	-8.6364	-10.8182	-15.8182	-11.3636	21	-8	-7.0908	-10.9092
332.44	5.0909	-8.6364	-8.0909	-11.7273	-16.7273	-10.4545	19	-5.9092	-2.2728	-7.3636
333.25	4.2727	-8.0909	-7.4545	-9.1818	-16.1818	-11.5455	17.182	-5.4544	1	-4.9092
334.05	3.4545	-6.0909	-8.1818	-8.0909	-15.3636	-10.6364	14.9092	-0.0908	3	1.6364
334.86	2.1818	-6.0909	-8.2727	-7	-15.3636	-11.3636	9	5.818	4.5456	4.182
335.67	1.6364	-6.3636	-10.1818	-7	-14.4545	-11.9091	7.0908	5.0908	1.5456	0
336.48	0.1818	-8.0909	-10.2727	-8.7273	-15.1818	-14.5455	2.3636	3.5456	-3	-5.0908
337.28	0.7273	-6.5455	-9	-8.3636	-15	-13.9091	2.5456	-0.182	-4.2728	-10.0908
338.09	-1.0909	-7.6364	-9.6364	-9.9091	-14.8182	-16.3636	-5.182	2.7272	-2.5456	-11.6364
338.9	-1.2727	-6.0909	-9.8182	-9.9091	-14	-16.0909	-11.5456	0.9092	-6.7272	-15.2728
339.71	-2.9091	-6.6364	-11.0909	-9.8182	-13.2727	-17.8182	-14.6364	4.0908	-7.9092	-14.182
340.51	-4.5455	-5.4545	-11.4545	-11	-12.2727	-16.1818	-18.3636	3	-11.3636	-14.6364
341.32	-6.6364	-8.3636	-13.3636	-11.4545	-13.0909	-19.3636	-20.5456	2.6364	-13.0908	-14.3636
342.13	-6.7273	-8.4545	-13.8182	-12.5455	-12.7273	-17.6364	-18	-0.7272	-15.5456	-16.182
342.93	-5.6364	-9.3636	-12.4545	-11.6364	-12.0909	-17.6364	-17.182	-0.6364	-12.6364	-17.6364
343.74	-5.0909	-10.1818	-11.8182	-11.6364	-11.8182	-16.4545	-11.0908	-1	-11.818	-18.818
344.55	-3.5455	-9.1818	-10.5455	-10.8182	-10.8182	-15.5455	-3	1.182	-7.3636	-12.182
345.35	-2.8182	-8.6364	-11.1818	-9.1818	-8.4545	-13.8182	1.2728	3	-4.3636	-10.6364
346.16	-1.9091	-9.1818	-10.1818	-8.2727	-6.6364	-12	2.2728	3.4544	-3.2728	-6.6364
346.96	-1.6364	-9.2727	-9.3636	-7.4545	-6.2727	-11	7.182	1.818	-5.7272	-6.4544
347.77	-0.4545	-7.4545	-8	-5.6364	-4.9091	-8.9091	8.182	2.818	-2.2728	-3.6364
348.58	-0.8182	-6.4545	-7.9091	-4.6364	-4.7273	-7.2727	13.0908	3.3636	1.4544	-1.2728
349.38	0.9091	-6.6364	-5.9091	-4.1818	-5.9091	-8	12.6364	4.7272	6.6364	0.2728
350.19	1.9091	-5.2727	-6.0909	-2.6364	-6.5455	-6.8182	13.6364	2.2728	5	0.2728
350.99	1.1818	-6.0909	-5.2727	-3.9091	-7.8182	-9	9.9092	5.5456	5.4544	1.5456
351.8	-1.0909	-8.7273	-8.7273	-6.7273	-11.0909	-12.0909	12.4544	6	6.4544	0.7272
352.61	-1.1818	-8.8182	-8	-7.5455	-10.6364	-13.0909	7.182	7.0908	3.5456	0.7272
353.41	-0.6364	-8.8182	-8.2727	-8.3636	-12.3636	-13.6364	10.5456	9.7272	7.4544	2
354.22	0.1818	-9.1818	-6.9091	-9.0909	-13.3636	-14	17.4544	11.4544	7.4544	4.0908
355.02	-0.1818	-7.5455	-7.8182	-9.5455	-15.8182	-14.4545	21.2728	15.4544	9.4544	9.3636
355.83	0.7273	-6.8182	-6.5455	-10.5455	-15	-11.9091	22.9092	16.9092	10.2728	11.9092
356.63	0.1818	-7.8182	-7.4545	-10.4545	-17	-13.3636	20.4544	13.4544	9.0908	13.4544
357.44	-0.5455	-9	-7.9091	-14.1818	-18.7273	-13.4545	17	8.4544	6.4544	7.3636
358.24	-0.2727	-8.8182	-7.7273	-14.0909	-17.9091	-12.8182	20.2728	5.7272	4.0908	6.0908
359.05	-1.1818	-9.0909	-7.6364	-16.0909	-17.6364	-12.7273	18.6364	6.0908	1.3636	4
359.85	-0.1818	-7.6364	-6.4545	-15.2727	-15.6364	-11.5455	10.6364	2.818	-1.6364	1.182
360.66	2.1818	-5.9091	-3.7273	-12.6364	-12.3636	-9.2727	1.4544	-3.9092	-7.9092	0.2728
361.46	2.9091	-5.4545	-3.9091	-12.2727	-12.2727	-8.3636	6.2728	-3.818	-5.4544	0.4544
362.27	2.5455	-6.3636	-3.7273	-11.2727	-10.8182	-7.9091	-0.4544	-10.818	-9.182	-5.2728
363.07	1.1818	-7.3636	-4.2727	-11.8182	-12	-9.3636	-0.7272	-8.818	-6	-2.3636
363.88	0.4545	-9.1818	-5.8182	-12	-11.6364	-10.5455	-0.2728	-11.4544	-11.9092	-9.818
364.68	1.3636	-7.5455	-7	-8.9091	-10.7273	-11.9091	-0.0908	-12.9092	-14.7272	-13.182
365.48	2.3636	-8.1818	-7.9091	-9.9091	-10.4545	-11.8182	6.4544	-10.0908	-14.182	-17.182
366.29	5.4545	-6.4545	-7.3636	-6.9091	-6.9091	-11.8182	7.2728	-7.2728	-16.6364	-18.7272
367.09	6	-8.0909	-9.9091	-6.6364	-7.5455	-12.7273	4.2728	-6.2728	-16.6364	-21
367.9	6.9091	-7.7273	-9.8182	-6.0909	-7	-13.6364	4.9092	-6.4544	-14.5456	-24.182
368.7	6.6364	-9	-12	-4.4545	-7	-13.8182	12.3636	-4.6364	-12.818	-24.0908
369.5	6.2727	-7.9091	-12.8182	-3.8182	-7.9091	-12	23.0908	-3.0908	-11.0908	-23.4544
370.31	7.5455	-7.0909	-13.3636	-1.2727	-7.6364	-10.9091	18.6364	-5.5456	-11.7272	-23.5456
371.11	5.9091	-7.5455	-15.2727	-4.0909	-10.1818	-11.4545	19.818	-1.3636	-12.3636	-18.818
371.91	7.9091	-5.8182	-15.2727	-1.9091	-9.8182	-9.1818	19.182	-4.9092	-14.0908	-19.9092
372.72	7.4545	-7.7273	-13.9091	-5.1818	-11.1818	-9.1818	16.6364	-6.5456	-12.6364	-16.9092
373.52	5.1818	-10.7273	-15.0909	-8	-12.9091	-10.1818	19.6364	-1.818	-5.9092	-10.4544
374.33	4.6364	-12	-13.8182	-8.9091	-12.2727	-10.1818	9	-1.7272	-9.818	-6.818
375.13	4	-12.5455	-13.0909	-9.7273	-14.4545	-9.6364	7.2728	0.9092	-3.2728	-2.182
375.93	4	-10.8182	-11.5455	-9.8182	-13.0909	-8.6364	-4.3636	-2.2728	-9.5456	0.2728
376.73	3.7273	-10.2727	-9.8182	-11.2727	-14.2727	-8.2727	-5.182	-3.2728	-5.3636	4.0908
377.54	3.4545	-10.7273	-8.9091	-11.9091	-14.9091	-7.6364	-7.2728	-7.3636	-8.818	0.818
378.34	2.5455	-10.6364	-7.3636	-15.2727	-15.0909	-8.8182	-10	-5.182	-6.818	-0.182
379.14	1.2727	-12.5455	-6.4545	-16.3636	-15	-8.4545	-11.9092	-7.9092	-7.6364	-4.0908
379.95	2.8182	-10.3636	-3.2727	-13.5455	-11.2727	-5	-11.818	-9.182	-7.7272	-8.6364
380.75	0.7273	-12.3636	-4.7273	-14.8182	-10.9091	-4.2727	-16.9092	-8.3636	-7.2728	-12
381.55	2.7273	-8.6364	-3.6364	-10.0909	-8	-0.3636	-19.7272	-8.818	-6.6364	-15.9092
382.35	3.1818	-7.0909	-3.4545	-9.1818	-6.7273	2.2727	-26.3636	-12.818	-10.182	-21.2728
383.16	3.9091	-5.2727	-3.6364	-7	-7	4.1818	-20.2728	-15.6364	-10.2728	-29.818
383.96	1.7273	-6.4545	-5.3636	-8.3636	-7.7273	3.5455	-18.7272	-19.3636	-12.0908	-35.5456
384.76	2	-6.6364	-5.0909	-8	-9.0909	4.2727	-5	-19.182	-12.5456	-42.7272
385.56	1.8182	-7	-5.7273	-7.1818	-8	3.1818	-2.0908	-20.9092	-15.9092	-42.7272
386.36	1.2727	-6	-6.7273	-8.0909	-7.0909	4.5455	5.9092	-19.182	-16.818	-38.3636
387.17	1.9091	-6.1818	-8.3636	-7	-5.9091	3.8182	8.7272	-20.6364	-15.6364	-38.7272
387.97	-2	-5.5455	-9.8182	-8.9091	-7	2.9091	12.3636	-18.7272	-18.9092	-37.5456
388.77	-0.6364	-5.1818	-9.7273	-7.7273	-7.2727	0.8182	12.6364	-18.4544	-19	-36.2728
389.57	-2	-3.4545	-8.1818	-8.0909	-7.5455	-0.1818	11.5456	-17.4544	-21.2728	-34.818
390.37	-2.7273	-3.7273	-8.5455	-9.3636	-9.1818	-2.3636	12.9092	-18.4544	-20.3636	-33.3636
391.17	-0.8182	-2.6364	-7.6364	-8.4545	-10.2727	-2.8182	12.5456	-14.2728	-19.2728	-32.182
391.98	-2.9091	-3.0909	-8.4545	-8.2727	-10.8182	-4.4545	14.0908	-12.5456	-14.9092	-26.6364
392.78	-2.3636	-2.0909	-8.1818	-7.1818	-10.8182	-4	12.0908	-9.818	-13.7272	-22.4544
393.58	-5.3636	-3.9091	-9.4545	-7.1818	-10.7273	-5.1818	11.9092	-8.3636	-9.818	-15.2728
394.38	-6.4545	-4.2727	-11.2727	-6.9091	-11.1818	-5.1818	11.6364	-5	-8.6364	-13.182
395.18	-5.7273	-5.7273	-11.8182	-7.1818	-13.3636	-7.0909	3.5456	-6	-8	-11.7272
395.98	-8.5455	-7.1818	-13	-7.9091	-15.4545	-8.5455	1.3636	-1.818	-9.182	-7.3636
396.78	-3.2727	-4.3636	-11.3636	-5.0909	-15.3636	-6.7273	2.6364	-1.5456	-6.5456	-4.3636
397.58	-7.2727	-5.5455	-13.3636	-9.2727	-17.1818	-7.3636	-0.5456	-0.4544	-7.7272	-1.2728
398.38	-4.6364	-3.8182	-14.7273	-7.9091	-16.3636	-6.2727	8.9092	0.0908	-3.182	2.2728
399.18	-6.6364	-7.2727	-15.5455	-10.8182	-17.5455	-8.6364	4.6364	2.9092	-3.4544	5.182
399.98	-7.1818	-7.1818	-17.5455	-11.8182	-16.5455	-10.5455	11.3636	-2.0908	-4.4544	5.9092
400.79	-6.1818	-9.7273	-18.2727	-13	-15	-12.0909	9.5456	-1.818	-5.4544	6.2728
401.59	-5.6364	-9.9091	-18.6364	-12.9091	-13.7273	-13.8182	13.182	-5.9092	-12.4544	3.5456
402.39	-1.9091	-7	-17.4545	-11.4545	-11	-12.9091	8.9092	-3.9092	-12.6364	4.4544
403.19	-0.9091	-8	-17.7273	-12.7273	-11.1818	-13.2727	9.3636	-5.818	-17.0908	2.2728
403.99	2.0909	-5.1818	-15.6364	-11.8182	-8.0909	-11.1818	6.2728	-4.182	-15.5456	2.0908
404.79	1.9091	-6.2727	-14.8182	-13.0909	-7.7273	-11.6364	1.2728	-9.182	-17.0908	-1.5456
405.59	-0.1818	-9.8182	-18.2727	-16.1818	-7.3636	-15	1.818	-7.5456	-16	-0.2728
406.39	2.7273	-8.9091	-16.2727	-14.7273	-5.1818	-14.2727	8.0908	-7.182	-14.818	-3
407.19	2.1818	-11.1818	-17.2727	-15.6364	-5.5455	-15.6364	3.2728	-8.4544	-19.6364	-5.182
407.99	3.5455	-9.1818	-17.5455	-13.4545	-3.9091	-13.7273	9.9092	-7.5456	-19.7272	-4.0908
408.78	3.5455	-9.4545	-17	-14.1818	-4.7273	-12.9091	8.182	-4.6364	-19.2728	-2.818
409.58	2	-8.1818	-17.4545	-14.2727	-6.2727	-10.6364	3.4544	-4.2728	-18.9092	-2.5456
410.38	2.3636	-6.8182	-17	-14	-6.7273	-8.6364	3.3636	-2	-15.818	1.5456
411.18	-0.6364	-9.4545	-18.2727	-15.8182	-9.4545	-8.2727	1.3636	-5	-15.7272	-0.2728
411.98	-1.1818	-7.5455	-16.7273	-13.6364	-9.3636	-5.8182	2.0908	-4.7272	-11.6364	-0.182
412.78	-4.7273	-9.7273	-17.2727	-13.4545	-11.6364	-7.9091	8.182	-8	-10.9092	-1
413.58	-3.1818	-8.8182	-16.8182	-12.8182	-11.0909	-5.1818	15.6364	-2.7272	-7.0908	-0.0908
414.38	-4.7273	-7.4545	-14	-13.2727	-11.7273	-4.6364	12.818	-2.2728	-3.7272	-0.4544
415.18	-4.6364	-7.7273	-13.2727	-10	-11.3636	-3.0909	8.3636	-2.182	-5.2728	-0.2728
415.98	-5	-7.8182	-9.9091	-10.9091	-12.6364	-3.5455	3.9092	2.4544	-3.4544	0.7272
416.78	-4.6364	-6.7273	-6.5455	-7.6364	-10.5455	-3.7273	-3.6364	0.3636	-6	-2
417.57	-5.3636	-8.5455	-7.2727	-7.4545	-12.9091	-4.9091	-9.6364	1.7272	-4.4544	-2.2728
418.37	-4.9091	-8.1818	-5.5455	-8	-13.8182	-7.7273	-4.0908	6.6364	-1.3636	-1.7272
419.17	-5.0909	-9.8182	-5.6364	-8.4545	-14.2727	-8.7273	-2.4544	8.2728	-0.4544	-3.5456
419.97	-5.2727	-9.3636	-4.4545	-10.1818	-15.0909	-10.6364	4.7272	12.9092	1.4544	-2.6364
420.77	-5.4545	-9.2727	-3.7273	-10.7273	-14	-10	8.4544	12.0908	2.0908	-3.9092
421.57	-3.9091	-7.4545	-3.2727	-11.5455	-12.8182	-9.0909	12.2728	16.7272	3.4544	-1.0908
422.36	-4.9091	-6.8182	-3.2727	-9.4545	-15.1818	-8.6364	2.9092	13.818	1.2728	-2.818
423.16	-5.1818	-6.6364	-3.9091	-9	-14.2727	-6.9091	7.5456	15.4544	0.3636	-0.182
423.96	-6.4545	-7.6364	-5.1818	-11.0909	-17.7273	-8.5455	1.4544	12.7272	3	0.0908
424.76	-5.8182	-6.7273	-4.6364	-10.7273	-15.7273	-6.7273	3.2728	10.7272	4.6364	-0.818
425.56	-4.5455	-6.5455	-5.6364	-13.5455	-18.5455	-5.7273	6.3636	8.2728	9	-1.9092
426.35	-3.6364	-4.3636	-2.3636	-12.3636	-15.7273	-4.9091	9.3636	3	7.6364	-3.818
427.15	-1.7273	-1.7273	-1.2727	-11	-13.8182	-1.5455	15.182	-3.5456	6.0908	-5
427.95	-0.6364	1.1818	-0.2727	-10.7273	-12.3636	-2.2727	15.0908	-5.7272	8.7272	-3.6364
428.75	1.7273	4.1818	0.4545	-7.4545	-9.7273	0.1818	15.818	-6.818	10.6364	-3.6364
429.54	3.5455	4.7273	1.1818	-6.1818	-9.2727	-1.7273	6.818	-3.4544	12.6364	-1.7272
430.34	4.3636	4.7273	1.5455	-4.7273	-9.9091	-0.5455	4.2728	0.818	14.9092	-1.9092
431.14	7.9091	6	2.9091	-4.3636	-6.5455	-1.3636	7.6364	3.5456	15.4544	1.4544
431.93	10.2727	6.0909	3.3636	-3.1818	-8.1818	-2.1818	4.4544	4.0908	15.0908	-0.5456
432.73	10.6364	8.8182	2	-2.4545	-5.9091	0.6364	13.4544	6.9092	16.5456	-1
433.53	10	9.7273	0.7273	-2.2727	-8.3636	0.4545	9	3.7272	12.2728	-5.182
434.32	6.7273	7.8182	-0.6364	-2	-9	-0.8182	12.9092	10.4544	13.7272	-4.3636
435.12	5.3636	8.0909	-1.9091	-2.9091	-11.0909	0.3636	2.7272	13.2728	13.182	-7
435.92	2.9091	3.0909	-5.1818	-4.0909	-12.5455	-2.9091	-4.3636	16.5456	11.818	-8.0908
436.71	1.2727	0.8182	-6	-4.3636	-14.5455	-0.8182	-6.182	18.2728	11.6364	-8.7272
437.51	2.2727	0	-5.9091	-4.7273	-14.4545	-1.8182	-11.818	14.5456	6.182	-12
438.31	1.1818	-1.8182	-8.0909	-6.6364	-15.4545	-0.9091	0.3636	11.818	8.0908	-12.3636
439.1	2.1818	0.7273	-6.9091	-6.7273	-14.8182	-1.5455	-1.818	5.182	2.0908	-17.182
439.9	2	1.0909	-6.5455	-6	-14.1818	0.4545	-1.0908	3.818	3.0908	-20.5456
440.7	2.1818	2.3636	-5.9091	-5.9091	-12.6364	0.7273	2.182	2.4544	0.2728	-20.7272
441.49	2.6364	1.5455	-4.7273	-6.3636	-12.6364	-2	-3.9092	2.7272	-2.182	-21.2728
442.29	3.4545	1.8182	-5.0909	-6.2727	-9.5455	-2.3636	2.2728	1.2728	-2.9092	-16.4544
443.08	4.5455	3.3636	-5.7273	-7.4545	-7.5455	-3	-4.3636	-0.4544	-4.6364	-16.7272
443.88	4.9091	3.9091	-5.4545	-7.1818	-6.5455	-4.3636	3.9092	-2.182	-3.818	-13.5456
444.67	6.3636	5.9091	-3.5455	-6.7273	-7.0909	-2.1818	5.2728	-2.0908	-3.4544	-12.2728
445.47	7.6364	4.8182	-2.3636	-6.0909	-7.7273	-3.6364	1.7272	-4.7272	-5.5456	-10.6364
446.27	6.2727	4.0909	-3.3636	-7.0909	-9.6364	-4.1818	6.6364	-0.2728	-1.2728	-7.3636
447.06	7	7.6364	-1.0909	-4.8182	-9.2727	-2.7273	-1.9092	0	-6.0908	-3.5456
447.86	4.9091	5.5455	-2.4545	-5.5455	-10.1818	-2.2727	-0.6364	1.3636	-2.182	-2.182
448.65	3.2727	6.5455	-2.3636	-5.2727	-11	-2.8182	2.818	0.9092	-3.3636	1.9092
449.45	2.2727	4.7273	-2.1818	-5.3636	-11.9091	-3.4545	1.182	1.6364	-2	0.6364
450.24	1.0909	4.1818	-1.2727	-5.3636	-13.2727	-3	4	-1.0908	-2.182	1.7272
451.04	1.0909	2.4545	0.3636	-4.6364	-14.2727	-3.3636	1.9092	1.4544	0.9092	2.818
451.83	-0.4545	1.8182	0.5455	-4.3636	-16.4545	-3.9091	5.818	-0.0908	0.5456	3.182
452.63	0.2727	1.0909	1.0909	-4.5455	-16	-2.2727	10.7272	-0.3636	-1.7272	3.7272
453.42	-0.0909	3.1818	1.4545	-5.5455	-13.1818	-3.1818	9.3636	-2.7272	-4.5456	3.7272
454.22	-1.5455	4.6364	1.3636	-6.0909	-11.5455	-0.9091	15.818	-0.9092	-1.2728	1.7272
455.01	-1.1818	5.3636	1.7273	-6.7273	-9.4545	1	12.4544	-3.0908	-2.4544	2.2728
455.8	0.6364	3.2727	1.3636	-7.4545	-9	0.4545	16.182	-1.7272	-4.0908	0
456.6	0.7273	1.8182	1.1818	-8.1818	-8.0909	-0.8182	19.7272	0.182	-3.7272	2.6364
457.39	0	-1.0909	-0.0909	-11.2727	-9.7273	-3.8182	16.2728	0.4544	-7.7272	6.3636
458.19	1.1818	-0.2727	0.8182	-10.5455	-7.6364	-3.0909	12.3636	2.5456	-4.2728	6.5456
458.98	2.0909	-1.4545	-0.1818	-11.6364	-6.7273	-3.2727	8.0908	7.0908	-1.0908	3
459.78	2	-0.9091	-0.9091	-11.8182	-7	-2	13.5456	8	0.2728	1
460.57	5.2727	-0.8182	-0.1818	-11.3636	-5	-0.3636	14	8.0908	0.6364	-0.4544
461.36	4	-3.5455	-2	-12.2727	-5.9091	-1.9091	12.818	9.4544	2.4544	-0.0908
462.16	4.6364	-5	-1.6364	-12.4545	-7.3636	-2	12.4544	10.6364	3	-0.0908
462.95	5.4545	-4.6364	-1.5455	-12.2727	-7	-3.5455	9.182	12.818	1	2
463.74	3.2727	-5.7273	-2.3636	-10.4545	-9.0909	-5.0909	7.4544	12.2728	-1.182	-1.182
464.54	1.0909	-5.5455	-2.6364	-11.0909	-8.5455	-6.6364	10	15.818	1.182	-1.5456
465.33	0.5455	-5.3636	-3.4545	-9.7273	-10.0909	-7.3636	6.182	15.6364	0.0908	-4.2728
466.12	1.0909	-5.0909	-3.9091	-9.7273	-10.0909	-7.0909	6.818	12.818	-1.3636	-15.9092
466.92	0.4545	-4.9091	-5.2727	-10.9091	-11.9091	-8	8.5456	9.818	-4.3636	-15
467.71	0.7273	-2.7273	-5.1818	-10.4545	-12.0909	-8.9091	7.5456	6.4544	-4.182	-11.9092
468.5	0.7273	-1.5455	-6.5455	-9.5455	-11.9091	-9.8182	6.3636	6.4544	-2.818	-12.3636
469.3	0.2727	-0.4545	-6.4545	-9.2727	-11.8182	-10.0909	6.2728	6.4544	1.3636	-9.5456
470.09	1.1818	2.3636	-5	-7.7273	-10.0909	-10.1818	9.818	3.9092	3.3636	-12.7272
470.88	-2.2727	0.1818	-8	-10.0909	-12	-12.2727	8.6364	1.6364	7	-7.9092
471.68	-1	0.9091	-8.4545	-10.3636	-12.1818	-12.7273	8.9092	-2.0908	5.7272	-9.9092
472.47	-1.3636	-0.2727	-8.4545	-13	-13.2727	-15.4545	11.4544	1	9	-2.6364
473.26	-1.1818	-1.7273	-9.8182	-13	-14.2727	-14.7273	6.3636	-4.5456	9	-4.7272
474.05	-1.8182	-3.2727	-9.6364	-15.4545	-15.7273	-16.3636	7.0908	-0.2728	14	-3
474.84	-5.1818	-4.7273	-11.3636	-14.7273	-15.2727	-17.1818	6.4544	1.7272	19.0908	2.6364
475.64	-5.5455	-3.4545	-10.7273	-14.5455	-14.0909	-17.8182	9	3.0908	21.5456	3.7272
476.43	-5.6364	-5.3636	-11.2727	-13.1818	-12.8182	-17.9091	13	4.6364	18.3636	5.182
477.22	-6	-6.8182	-10.2727	-14.3636	-12	-19.1818	11.0908	2.5456	14.818	5.5456
478.01	-6.9091	-8.6364	-11.6364	-14.8182	-12.4545	-19.1818	13.182	4	11.5456	7
478.81	-6.7273	-10	-12.2727	-15.8182	-13.7273	-18.4545	4.6364	5.3636	10.7272	9.6364
479.6	-5	-8	-11.1818	-13.7273	-13.0909	-14.0909	14.3636	9.0908	12.182	10.6364
480.39	-7.4545	-9.6364	-11.4545	-13.8182	-12.9091	-14	15.5456	9.182	12.9092	11.5456
481.18	-6.2727	-8.4545	-12.2727	-12.4545	-11.6364	-11.5455	17.6364	6.6364	16.2728	8.3636
481.97	-7.6364	-8.7273	-12.3636	-13	-12.5455	-11.9091	22.6364	8.3636	13.2728	9.3636
482.76	-5.1818	-6.3636	-11.6364	-9.5455	-9.8182	-9.3636	27.7272	4.818	11.7272	12
483.55	-1.7273	-3.8182	-10.0909	-9.7273	-9.0909	-5.4545	32.818	5	10	7.182
484.35	-1.4545	-5.5455	-10.4545	-8	-9.7273	-4.4545	34.4544	6	7.6364	7.0908
485.14	-1.9091	-3.9091	-8.1818	-7.4545	-11.4545	-2.9091	40.7272	7	10.182	3.818
485.93	-2.2727	-4.2727	-8.8182	-7.0909	-12.5455	-2.5455	36.3636	6.4544	9.7272	5
486.72	-0.8182	-2.5455	-7.5455	-5.2727	-12.1818	-3.1818	32.182	5.182	6.2728	3.0908
487.51	-0.8182	-2	-7.7273	-4.2727	-11.5455	-3.4545	35.5456	4.5456	2.818	3.0908
488.3	1.3636	-1.4545	-6.4545	-3.5455	-9	-6	26.818	3.0908	-2.2728	-1.6364
489.09	2.6364	-2.3636	-7.0909	-5.0909	-9.6364	-6.0909	28.7272	3.7272	-2.6364	-2.3636
489.88	4	-3.7273	-4.1818	-5.6364	-8.5455	-6.2727	21.0908	5.6364	-6.5456	-6.6364
490.67	6.2727	-3.4545	-4.2727	-5.5455	-8.9091	-7.1818	18.182	5	-4	-7.6364
491.46	4.5455	-5.0909	-5.4545	-7.7273	-9	-7.8182	4.818	2.3636	-7.2728	-13.0908
492.25	6.9091	-5.4545	-4.6364	-6.7273	-10.0909	-9.2727	4.3636	-1.0908	-6.6364	-8.9092
493.04	7.4545	-6.3636	-6.1818	-8	-9.7273	-9.6364	-2.3636	-6.5456	-8	-14.0908
493.83	8	-8.9091	-8.7273	-11.0909	-11	-10.1818	-7.182	-8.6364	-12.2728	-13.4544
494.62	9.7273	-7.5455	-8.5455	-10.5455	-10	-9.6364	-3.818	-7.7272	-11.6364	-18
495.41	7.9091	-9.0909	-9.0909	-12.2727	-11.4545	-8.4545	-2.4544	-7.182	-9.4544	-20.182
496.2	8.6364	-8.0909	-7.2727	-13.2727	-10	-8.9091	-0.9092	-4.4544	-5.818	-21
496.99	5.7273	-7.8182	-7.4545	-13.1818	-11.9091	-8.6364	-1.5456	-4.0908	-5.7272	-22
497.78	6.5455	-5.5455	-5.4545	-10.2727	-11.3636	-8.9091	-8.0908	-2.7272	-6.5456	-20.5456
498.57	5.3636	-6	-7.6364	-10.6364	-12.4545	-8.8182	-5.6364	-4.2728	-9.0908	-18.7272
499.36	4.5455	-4.5455	-6.1818	-9.9091	-12.7273	-6.6364	-10.2728	-2.7272	-11.7272	-18.3636
500.15	5.6364	-4.6364	-5.9091	-9.9091	-14	-5.3636	-0.2728	-3.182	-15.7272	-19.7272
500.94	1.6364	-5.4545	-7.2727	-11.4545	-15.7273	-6.5455	-2.6364	2.9092	-14.182	-17.5456
501.73	1.1818	-4.8182	-6.2727	-11.4545	-15.9091	-5.1818	0.818	7.818	-13.7272	-12.5456
502.52	1.3636	-3.3636	-4.3636	-8.2727	-12.1818	-3.9091	0.2728	9.182	-7.7272	-9.4544
503.31	0.3636	-2.6364	-3.1818	-8.7273	-12.2727	-2.3636	-0.9092	13.2728	-7.4544	-5.182
504.1	1.5455	0.5455	-2.0909	-7.0909	-10.6364	-1.6364	-2.5456	13.0908	-6.6364	-3.2728
504.89	0.0909	0.4545	-3.4545	-7.1818	-12.4545	-1.9091	-4	14.5456	-10.3636	-4.818
505.68	2.1818	1.3636	-3.0909	-5.7273	-10.9091	-0.7273	-1	13	-11.818	-5.7272
506.47	0.1818	-0.2727	-5.0909	-7.8182	-10.7273	-2	5.3636	14.3636	-11.0908	-8.6364
507.26	0.7273	1.6364	-5	-7.0909	-9.0909	-1.5455	5.6364	14.9092	-10	-9.6364
508.04	1	2.0909	-5.4545	-6.4545	-8	-2.4545	9.6364	14.9092	-7.9092	-7.2728
508.83	1.8182	4.9091	-5.2727	-6.3636	-5.1818	-2.6364	4	19.2728	-5.2728	-2
509.62	5.4545	7.8182	-2.4545	-2.4545	-1.7273	0.0909	2.5456	17.3636	-7.6364	-1.7272
510.41	5.7273	9.2727	-1.8182	-3	-0.6364	-0.0909	7.6364	24.3636	-0.2728	6.2728
511.2	4.4545	10.7273	-2.1818	-2.4545	-3.2727	-1.6364	16.818	30.5456	2.182	9.3636
511.99	3.1818	10.1818	-1.5455	-1.9091	-3.8182	-4	28.4544	37.6364	14.3636	21.7272
512.77	1.9091	8.9091	-3.2727	-3.0909	-5.1818	-6.7273	40	48.0908	19.4544	27
513.56	2.3636	6.8182	-2.3636	-2.6364	-6.1818	-7.0909	43.2728	46.5456	21	31.818
514.35	2.9091	6.5455	-3	-5.5455	-6.5455	-9.0909	47.2728	49.3636	22.818	32.0908
515.14	3.2727	6.4545	-3.2727	-5.4545	-9.5455	-8.5455	50.182	52.818	23.182	35.4544
515.93	2.8182	6.6364	-2.0909	-6.0909	-9.0909	-8.9091	56	55.182	27.2728	35.9092
516.71	2.0909	4.8182	-2.7273	-6.6364	-10.9091	-9.9091	61.6364	61	33.182	37.5456
517.5	-0.2727	2.2727	-2.0909	-7.3636	-12.7273	-10.1818	65.9092	63.5456	40.182	40.4544
518.29	-2.7273	-1.9091	-4.5455	-9.4545	-15.4545	-14.1818	65.5456	67.0908	45	40.5456
519.08	-3.6364	-2.4545	-6	-8.4545	-15.9091	-13.0909	63.5456	63.4544	42.818	35.7272
519.86	-3.0909	-3.8182	-7.2727	-10.6364	-16.0909	-14.2727	52.5456	57.9092	36.818	30.818
520.65	-1	-4.8182	-8.2727	-9.8182	-15.9091	-11.6364	45.4544	51.4544	27.818	20.6364
521.44	-1.0909	-5.0909	-7.0909	-9.5455	-15.9091	-10.0909	34.9092	43.4544	19.4544	15.7272
522.23	-0.5455	-5	-9	-10.4545	-16.1818	-9.9091	32	44.4544	21.182	13.6364
523.01	-0.9091	-4.9091	-8.5455	-9.1818	-15.9091	-8.4545	26.9092	44.2728	24.0908	17.3636
523.8	-0.3636	-4.5455	-8.3636	-9.4545	-13.6364	-7.9091	18.3636	38.818	23.9092	14.5456
524.59	0.6364	-4.2727	-9.8182	-8	-14.4545	-7.3636	12.6364	39.182	21.3636	21
525.37	0.9091	-4.0909	-10.4545	-9.8182	-12.7273	-6.2727	2.4544	32.2728	19.3636	17.0908
526.16	2.6364	-3.8182	-10.8182	-8.5455	-11.7273	-5.3636	4.7272	27.3636	9.7272	13.4544
526.95	3	-3.9091	-12.7273	-11.6364	-10.9091	-4.0909	10.818	26	9.9092	10.4544
527.73	4	-5.2727	-11.6364	-13.3636	-10.3636	-4.8182	14.3636	23.182	4.182	7.4544
528.52	4.3636	-7.3636	-12.9091	-14.5455	-9.4545	-4.0909	18.182	23.3636	3.7272	11.6364
529.31	3.7273	-7	-12.9091	-15.9091	-8.8182	-5.1818	13	16.9092	2.4544	7.3636
530.09	5.5455	-7.8182	-13.7273	-15.2727	-7.6364	-4.1818	10.5456	11.6364	3.182	6.7272
530.88	6.8182	-5.8182	-10.7273	-13.7273	-4.7273	-2.7273	8.182	7.4544	3.3636	7.3636
531.66	8.1818	-7.2727	-11	-12.8182	-5.9091	-1.9091	5.818	7.9092	4	8.9092
532.45	11.1818	-5.7273	-7.5455	-9.1818	-3.3636	0.1818	7.5456	10.0908	4.6364	10.5456
533.24	11.8182	-7.2727	-7.5455	-9.3636	-5.1818	-0.5455	4.3636	7.818	5.0908	4.3636
534.02	13.9091	-6.8182	-5.4545	-7.1818	-3.3636	-0.3636	7.9092	9.7272	1	4.3636
534.81	13.4545	-7	-6	-7.2727	-4	-2.9091	6.6364	11.2728	4	1.6364
535.59	14.8182	-6.3636	-2.5455	-5.2727	-2.8182	-1.9091	1.182	7.2728	-1.6364	2.3636
536.38	14.7273	-6	-3.4545	-4.2727	-2.7273	-4	-6.5456	5.818	0.3636	2.7272
537.16	16	-3.5455	-0.7273	-2.6364	-2.4545	-3.0909	-2.6364	5.2728	0.4544	0.0908
537.95	17	-3.3636	-1.4545	-3	-3	-3.2727	-2.182	8.7272	1	0.5456
538.73	17.9091	-3.3636	-1.1818	-3.6364	-3.2727	-4	7.9092	12.7272	1.6364	1.7272
539.52	18.0909	-4.4545	-3	-5.0909	-4.5455	-4.0909	8.818	16.3636	1.182	-1.6364
540.3	19.1818	-2.3636	-2.8182	-5	-3.3636	-4.5455	14.4544	15.3636	-0.6364	-5.182
541.09	20.4545	-0.2727	-3.7273	-6.6364	-2.8182	-3.9091	14.4544	12.5456	-3.4544	-7.4544
541.87	23.2727	2.8182	-2.2727	-5.5455	0.2727	-2.5455	20.6364	9.182	-3.182	-6.5456
542.66	26.4545	4.4545	-3	-4.5455	0.2727	-1	25.6364	10.182	-1.9092	-7.0908
543.44	32.0909	5.4545	-1.3636	-1.9091	2.1818	1.1818	24.4544	8.4544	2.3636	-3.0908
544.23	37.8182	7.6364	-2.0909	0.8182	3.0909	3.5455	22.0908	10.5456	5.2728	-4.3636
545.01	44.9091	9.1818	-1.4545	3.5455	3.4545	4.6364	30.3636	11.0908	8.4544	-5.2728
545.8	54.6364	10.2727	-1.3636	7.1818	6.8182	8.5455	20.3636	5.7272	6.7272	-6.182
546.58	63.3636	10.5455	-0.9091	10.0909	7.3636	7.8182	26.3636	7.5456	5.2728	-4.182
547.37	73.7273	11.9091	-0.2727	12.3636	10.7273	9.6364	20.9092	7.2728	7.2728	-2.0908
548.15	84.4545	14.4545	2.0909	17.2727	14.6364	11.7273	24.0908	10.2728	7.6364	-1
548.93	96.3636	16.2727	4.9091	19.9091	17.5455	14.9091	22.9092	12.6364	9.182	-2.4544
549.72	110.546	16.9091	6.8182	23.7273	20.0909	18.7273	27	16.2728	12.2728	-2
550.5	125.091	19.7273	9.5455	26.4545	23.2727	22.0909	22.818	20.3636	11.7272	-3.6364
551.29	141.727	21.6364	12.1818	28.5455	27	23.5455	19.6364	19.9092	10.9092	-3.5456
552.07	159.454	26.3636	14.7273	30.2727	30.9091	27	22.182	25.4544	9.9092	-4.2728
552.85	179.636	30.9091	18.7273	34.3636	36	29.5455	26.9092	28.5456	10.5456	-1.182
553.64	201.546	34.5455	22.4545	36.3636	39.5455	35.0909	30.182	32.3636	7.0908	-1.4544
554.42	224.727	37.5455	25.9091	37.5455	41.0909	34.4545	39.182	41.6364	9.3636	-2
555.2	252	44.6364	30.7273	40.7273	47.7273	41.5455	39.4544	42.6364	10.2728	-0.6364
555.99	280.273	50.8182	34.6364	43.5455	51.5455	45.3636	52.0908	45	12.7272	-1.5456
556.77	313.454	59.2727	39.2727	46.7273	57.4545	52.1818	54.2728	43.7272	12.5456	0.5456
557.55	350.273	66.7273	43.3636	52.1818	63.6364	58.3636	68.182	48.0908	17.5456	3.0908
558.34	386.818	75.3636	49.3636	57.4545	68.7273	62.6364	70.818	50.2728	19.4544	4.9092
559.12	427.091	84.6364	56.9091	64.7273	76.2727	70	80.7272	54.0908	21.5456	9
559.9	468.636	100.273	67.3636	74.2727	84.8182	80.4545	88.9092	57.4544	23.818	9.4544
560.69	512	115.364	78.3636	83.7273	95.9091	90.7273	96	59.2728	21.182	10
561.47	554.909	131.636	90	92.1818	107.182	99.4545	107.273	66.2728	22.0908	9.2728
562.25	603.455	152.727	104.364	106.636	121.364	113.636	109.727	72.9092	24.2728	9.9092
563.03	650.273	178.182	120	121	135.636	130	120.818	78.9092	28.0908	14.9092
563.82	697.273	203.636	138.818	136.727	152.546	146.182	129.454	90.2728	33.818	14.818
564.6	744.818	232.364	158.727	155.909	170.364	162.909	135	100.182	36.7272	16.0908
565.38	789.273	265.273	182.636	176.182	188.727	179.818	145.546	109.727	41.9092	14.818
566.16	827.545	303.364	209	198.909	207.818	196	149.273	115.091	40.2728	12.7272
566.94	862.909	345.727	239.636	224.546	231.364	216.273	164.273	123.818	42.5456	12.6364
567.73	895.818	393.818	274	252.636	256.818	236.636	180.727	133.727	47.7272	12.6364
568.51	922.727	442.727	313.182	287.091	284.636	261.636	196	150.818	52.7272	17.182
569.29	944.273	501.273	355.546	323.182	316.273	287.546	216	169.454	65.4544	18.6364
570.07	962.727	565	406.091	366	352.727	317.636	229.182	184.909	71.9092	18.0908
570.85	969.364	632.727	464.182	411.273	390.091	344.636	247.818	199.636	80	18
571.64	972.727	707.636	529.182	464.364	431.454	380.273	268	220.182	90.818	16.818
572.42	968.636	787.273	603.818	525.455	478.818	416.818	289.546	237.818	99	19.6364
573.2	959.545	871.091	687.545	597	533.636	463.273	313.909	264.182	110.727	22.3636
573.98	944.455	960.727	781.455	679.545	596.273	513.636	352.546	292.182	122.454	29.3636
574.76	924.455	1054.09	884.636	769.364	669.727	571.182	383.273	326.454	140.182	34.0908
575.54	904.455	1151.55	996.909	874.727	749.909	634.455	422.454	363.364	153	36.818
576.32	876	1246.91	1118.55	994.455	841.091	705.818	468.727	403.273	170.546	39.9092
577.1	848.818	1344.82	1249.36	1124.73	949	782.273	516.273	442.636	192.909	44.0908
577.88	819.636	1433.82	1396	1280.09	1069.55	871.273	573.091	484.636	208.727	49.6364
578.67	788.182	1516.36	1551.27	1454.55	1207.55	971.455	642.546	533.636	237.546	60.6364
579.45	760	1592.09	1715	1656.55	1366	1086.09	710.727	586	256.818	66.6364
580.23	729.909	1654.45	1886.18	1875.82	1547.91	1211.64	781.818	640.546	277.091	74.5456
581.01	701	1707.55	2057.91	2123.73	1750.91	1357.18	865.273	702.909	300.182	78.2728
581.79	669.909	1747.27	2237.27	2395.36	1986.09	1517.27	964.182	768.364	325.818	84.4544
582.57	641.909	1766.91	2414.73	2702.82	2251.82	1700.82	1061.36	841.182	353.909	88.6364
583.35	617.455	1775.91	2590.09	3047.64	2554.91	1909.36	1177.82	925.182	384.273	101.364
584.13	591	1767.45	2750.64	3416.18	2904.82	2146.91	1308.82	1019.18	424.182	112.727
584.91	566.455	1745.45	2899.45	3819.27	3291.45	2419.36	1458.18	1125	461.636	127.818
585.69	539.364	1706.18	3034.91	4264.91	3725.55	2726.73	1624	1234.55	499.454	140.909
586.47	515	1658.09	3137.91	4752.91	4213.91	3074.82	1801	1366.36	542.818	157.454
587.25	488.546	1603.09	3215.91	5279	4755.09	3471.09	2000.09	1503.09	586.636	170.091
588.03	462.546	1537.73	3265.82	5842.55	5371.09	3926.64	2237.36	1663.73	643.636	187.182
588.81	440.546	1467.73	3287.91	6450.64	6056.55	4442.55	2508.64	1846.45	708.091	202.818
589.59	417.454	1393.18	3284.82	7110.36	6808.36	5026.09	2826.91	2052.73	781.091	223.727
590.37	399.454	1322.18	3250.18	7812.82	7644.82	5688.18	3176.64	2286.82	859.091	246.636
591.15	380.546	1248.64	3184.45	8534.18	8546.91	6436	3580.36	2557.55	954.454	274.909
591.93	363.091	1177.45	3101.45	9272.55	9540.82	7288.82	4034.64	2853.64	1053.82	297.818
592.7	346.909	1105.73	3002.91	10041.2	10628	8242.64	4562.64	3186.27	1170.82	328.636
593.48	334.364	1040.18	2891.27	10813.7	11813.9	9314.36	5155.64	3568.82	1300.45	359.182
594.26	324.546	980.455	2764.82	11542.5	13090.5	10515.7	5834	4009.64	1441.09	391.727
595.04	313.091	923.182	2634.55	12217.9	14460	11862	6606.18	4500.73	1608.64	428
595.82	304.364	867.273	2502.36	12820.5	15929.8	13341.3	7478.55	5058.09	1790	470.273
596.6	295.364	816.636	2370.18	13335.5	17481.4	14958.1	8461.73	5695.36	1990.18	519.909
597.38	283.546	771.545	2237.27	13750.6	19104.1	16738	9571.18	6415.27	2220.73	578.182
598.16	276.182	727.182	2107	14026.3	20755.1	18713.2	10816.9	7235	2476.45	642.546
598.93	267.818	685	1982	14163.8	22404.7	20851.5	12220.5	8176.09	2769.09	715.909
599.71	261.273	647.727	1865.45	14156.9	24036.3	23140.4	13767.6	9213.45	3095.64	791.909
600.49	252.636	608.545	1745.82	14016.8	25532.1	25592.5	15549.7	10398.4	3467	880.273
601.27	245	576.182	1632	13729.3	26883.2	28230.6	17486.9	11750.6	3889.18	976.364
602.05	236.546	542.364	1524.55	13330.1	28024.7	31072.2	19619.3	13266.9	4374.36	1078.64
602.83	227.273	512.364	1417.36	12842	28964.3	34027.4	21946.6	14971.6	4920.64	1198.45
603.6	220.091	483.818	1321.64	12266.4	29622.3	37075.5	24511.4	16867	5530	1330.73
604.38	213.909	459	1231	11641.1	29995.2	40248.9	27330.6	18984.9	6224.82	1480.73
605.16	208.273	436.546	1144.55	10984.1	30042.7	43489.5	30356.9	21339.2	7024.36	1641.18
605.94	204.546	415.182	1066.64	10308.7	29757.7	46623.6	33658.2	23949.2	7916.45	1830.64
606.72	197.546	396.454	992.091	9629.73	29187.3	49492.5	37155.1	26800.4	8924.82	2041.91
607.49	190.636	378.454	925.818	8965.55	28320.1	52117.5	40877.9	29897.8	10043.1	2265.82
608.27	183.546	363.909	864.545	8329.73	27225.3	54370.7	44884.7	33322.9	11303.4	2527.09
609.05	175.727	349.273	809.455	7722.27	25983.2	56187.8	49038	37084.7	12707.5	2815.55
609.82	168.727	335	758.909	7155.82	24601.1	57483.9	53335.9	41174	14285.8	3153.91
610.6	162.546	323.454	710	6617.45	23165	58144.8	57719.9	45587.5	16057.7	3535.36
611.38	158.454	311.182	671.455	6124.27	21655	58198.1	62200.3	50250.6	18023.7	3962.27
612.16	154.909	301	637.364	5667.55	20145.7	57605	66550.2	55197.1	20175.5	4438.64
612.93	152	291.909	605.909	5248.18	18655.2	56412.6	70517.8	60415.3	22531.6	4973.18
613.71	148.546	282.454	578.091	4857.18	17224.2	54658.7	74128.9	65891.5	25127	5584.64
614.49	142.364	269.909	549	4486.91	15861.3	52439.5	77111.6	71506.6	27956	6251.36
615.26	140	259.909	524.545	4153.91	14585.4	49898.5	79498.6	77188	31035.1	7002.18
616.04	136.091	249.364	499	3852.18	13422.2	47074	81183.2	82829.4	34386.7	7849.36
616.82	133.727	240.636	476.364	3578.91	12343.3	44126	81924.7	88190.7	37919.5	8786.27
617.59	133.546	233.636	458.364	3335.91	11340.6	41090.7	81768.3	93055.5	41696.7	9821.64
618.37	129.636	226	440.091	3111.09	10421.7	38041.9	80718	97404.1	45715.2	10964.4
619.14	126.454	218.818	423.818	2905.18	9567.82	35079.5	78855.3	100913	49925.4	12220
619.92	121.636	211.636	405.546	2706	8792.18	32249.1	76231.1	103532	54247.7	13607.5
620.7	116.182	204.909	386.546	2534.73	8093.27	29617.7	72900.3	105174	58586.4	15120.8
621.47	110.182	196.636	367.182	2376.64	7455.55	27132.7	69183.5	105744	62883.4	16751.9
622.25	105.364	192.727	348	2230.27	6863.55	24802.4	65072.1	105054	67039.7	18529.5
623.02	101.818	187.727	334.182	2100.18	6343.64	22674.5	60804.5	103194	70856	20469
623.8	98.5455	186	321.182	1980.64	5871.64	20747.8	56433.9	100249	74296.4	22545.3
624.58	96.1818	182.273	308.364	1862.36	5438.36	18984.1	52051.2	96409.9	77111.9	24773.4
625.35	91	177.454	293.818	1757	5037.64	17369.9	47848.7	91896.7	79243.1	27124.1
626.13	86.3636	172.364	276.818	1652.09	4687.09	15908.5	43839.5	86859.8	80539.3	29583.5
626.9	82.7273	168.273	263.636	1554.91	4361.82	14585.2	40130.5	81278.5	80894.3	32095.8
627.68	80.4545	165	251.909	1460.55	4065.82	13380.8	36671.4	75530.6	80330.6	34687.5
628.45	77.0909	161.454	240.273	1381.45	3794.91	12305.9	33392.9	69789.5	78954.4	37313.3
629.23	76.1818	157.546	232.091	1303.18	3550.27	11335.3	30428.2	64111.7	76810.3	39921.5
630	75.1818	156.273	224.454	1227.45	3316.82	10449.3	27699	58603.9	73930.7	42360
630.78	72.3636	149.818	216.364	1151.73	3110.82	9643.18	25259.4	53490.4	70379.8	44571.6
631.55	70.2727	149.273	208.909	1086.91	2917.09	8927	23042.1	48762.2	66419.7	46460.8
632.33	68.0909	142.909	199.546	1020.64	2734	8267.27	21035.5	44431.9	62063	47989.2
633.1	64.3636	138.636	190.273	963.364	2564.36	7673.55	19212	40418.9	57548.9	49065.2
633.88	63.2727	135.364	183.364	911.364	2409.82	7132	17576.1	36706.8	53030.9	49626.3
634.65	63.1818	132.273	178.727	866.727	2259.55	6636.09	16131.2	33309.5	48630.6	49674
635.42	62.2727	129.273	173.364	824.364	2126.91	6179.45	14798.4	30283.2	44443.9	49210.7
636.2	62.6364	125.818	167.636	783.455	2006.64	5761	13586.3	27570.7	40480.5	48200.9
636.97	60.4545	121.909	163.454	743	1893.09	5373.82	12512.2	25101.8	36757.3	46687.3
637.75	57.7273	118	157.454	706.818	1783.91	5013.73	11548.5	22899	33319.2	44737
638.52	56	114.182	151.909	675.455	1686.91	4681.82	10677.7	20923.1	30182.4	42481.8
639.3	56.8182	113.364	148.909	649.636	1594.09	4376.36	9856	19124.6	27347.1	39969.3
640.07	56.3636	110	144.636	622.636	1505.64	4089.18	9105.91	17519.5	24755.5	37296.6
640.84	54.9091	109.091	141.546	599.455	1427.55	3829.55	8415.27	16079.9	22433.7	34544.5
641.62	53.7273	108.091	140.454	578.364	1351.27	3586.73	7789.91	14791.5	20356.2	31778.3
642.39	52.7273	104.636	137.091	553.727	1275	3356.36	7205	13617	18494.8	29106.2
643.16	49.6364	100.546	133.909	531.182	1206.36	3137.09	6666.82	12570	16823.2	26549.7
643.94	49.7273	99.2727	132.818	511.909	1143.55	2937.36	6181.18	11618.7	15322.1	24152.1
644.71	47.3636	97.1818	128.454	493.818	1083.36	2753.36	5738.82	10747.6	13980.5	21932.2
645.48	48.3636	97.2727	127	479.727	1023.55	2584.27	5322.09	9969.91	12772.5	19885.9
646.26	48.0909	95.9091	122.454	464.364	967	2427.64	4938.82	9247.91	11700.3	17992.2
647.03	48	92	118.818	447.909	911.818	2279.36	4582.18	8581.64	10727.8	16289.6
647.8	46	88.0909	114.818	432.546	862.091	2143.55	4273.82	7970.09	9860.91	14759
648.58	44.0909	84.0909	112.546	416.636	818.364	2011.64	3989.55	7406.55	9090.18	13379.5
649.35	42.0909	80.5455	109.273	402.818	775.818	1894	3732.27	6895.45	8377	12127.7
650.12	41	77.6364	107.364	388.364	734.909	1781.64	3483.82	6422.36	7742.18	11016.5
650.89	37.6364	75.6364	106.454	375.818	699.909	1679.36	3269.18	5995.36	7161.82	10014.5
651.67	37	74.3636	105.454	364.273	666.273	1584.55	3061.45	5593.73	6632.36	9121.73
652.44	34.4545	71.1818	103.273	349.909	631.091	1496.91	2864.09	5221	6144	8317.27
653.21	32	69.3636	103.454	340.364	598.727	1414.18	2687.55	4890.73	5699.82	7597.36
653.98	31.0909	65.3636	102.909	327.636	573	1337.09	2521.09	4580.73	5287.64	6945.09
654.76	29.3636	60.6364	103.364	319.182	547.636	1263.73	2372.27	4303.55	4909.55	6366.73
655.53	28.1818	58.7273	103.364	310.091	524.091	1198.82	2243.18	4056.73	4572	5849.45
656.3	27.2727	55.7273	104	300.909	502.454	1138.27	2110.82	3832.45	4255.27	5374.09
657.07	26.6364	55.0909	101.273	293.182	482.182	1087.73	1990.45	3631.82	3955.09	4951.64
657.84	24.8182	53.7273	100.546	285.454	459.727	1036.36	1880.82	3452.09	3686.36	4565.18
658.61	24.3636	52.0909	99.1818	278.182	441	990.273	1779	3280.91	3437.91	4208.64
659.39	26	53.0909	98.5455	272.909	423.546	948.455	1688	3133.36	3214.45	3897.55
660.16	25.5455	51.3636	97.0909	266.727	407.546	906.636	1606.64	2997.73	3011	3603
660.93	26	51	96.1818	263.727	391.636	867.364	1528.27	2871.18	2821.91	3332.45
661.7	27.3636	48.4545	94.3636	259.091	377.091	831.091	1458.73	2758.18	2650.91	3089.18
662.47	26.0909	47.6364	91.3636	256.091	360.091	796.636	1388.64	2658.27	2492.36	2864.27
663.24	26.9091	49	90.0909	250.364	347.546	767.545	1321.09	2558.91	2341.91	2660.45
664.01	25.4545	49.1818	88.2727	246.636	335.909	736.636	1260.73	2470.09	2204.27	2466.64
664.79	23.0909	50.1818	86.8182	244.454	324.364	707.727	1198.27	2375.73	2068.91	2284.36
665.56	22.6364	48.8182	86.5455	241	312.454	680.727	1147	2290.64	1953.09	2118.45
666.33	23.3636	48.5455	86.3636	240.909	305.727	653.182	1089.91	2206.18	1835.82	1969
667.1	22.2727	47.9091	84.8182	240.091	299.636	628.545	1042.18	2129.55	1724.73	1832.45
667.87	20.4545	45.6364	83.4545	240.182	293.546	604.909	989.818	2052.91	1629.18	1701.45
668.64	19.6364	46.7273	83.0909	240.182	289.273	586.818	943	1980.64	1540.64	1583
669.41	17.9091	44.4545	82.7273	239.546	284	568.636	905.091	1912.45	1459.36	1477.91
670.18	16.5455	43.0909	82.5455	239.546	280.546	552.091	862.636	1839.91	1378.73	1374.73
670.95	17.2727	43	84	241.364	279.182	537.818	825.364	1773.55	1303	1288
671.72	15.0909	40.9091	81.2727	244.546	275.454	523.636	785.909	1703.18	1230.55	1203
672.49	16.1818	41.4545	82	247.818	276	513.636	749.727	1634.82	1163.91	1130
673.26	17.4545	40.8182	79.9091	250.818	276.454	502.091	720.273	1575.64	1106	1071
674.03	20.1818	40.6364	81.0909	255.273	278.909	492.727	691.727	1518.45	1048	1009.09
674.8	19.7273	39	79.1818	257.546	277.727	483.636	663.273	1462.73	998.182	953.818
675.57	21.8182	37.6364	78.5455	260.091	278.636	477.182	634.909	1411.27	949.182	902.546
676.34	22.2727	36.0909	76.3636	263.182	280.454	470.182	605.273	1359.82	900.454	853.909
677.11	21.6364	34	73.5455	265.454	281.091	461.546	576.091	1314.09	855.546	815.636
677.88	22.4545	32.9091	71.0909	267.909	284.091	456.182	556.727	1271.27	813.727	780.818
678.65	20.0909	32	68.2727	270.727	286	449	532.636	1231.18	773.818	746.091
679.42	19.0909	27.4545	64.1818	269.364	287.727	442.909	516.546	1186.36	734.273	702.909
680.19	18.4545	25.6364	63.4545	269.818	289.091	437.273	507.636	1156.45	701.364	669.727
680.96	17.7273	21.4545	60.5455	269	288.364	432.818	492	1125.45	666.182	637.546
681.72	17.2727	19	60.4545	267.909	288.091	427.909	482.636	1104.18	636.091	608.454
682.49	14.3636	16.2727	56.8182	267.182	286.727	423.091	463.454	1078.91	607.182	584.273
683.26	14.7273	16.2727	56.5455	266.546	288.091	421.182	455.091	1058.55	578.546	557.818
684.03	12.3636	15.8182	53.4545	266	288.091	418.273	448.454	1037.64	552.364	529.818
684.8	10.4545	14.7273	50.1818	265	286.454	415.091	443.818	1015.27	519.546	501.636
685.57	10.0909	14.3636	49.7273	262	286.727	415	437.182	999.546	490.636	476.546
686.34	8.2727	13.9091	46.5455	260.818	285.273	412.454	431.636	988.909	464.091	450.273
687.11	10.0909	14.4545	46.4545	255	283.454	412.273	418.909	979.546	440.364	427.727
687.87	9.8182	15.2727	45.7273	252.546	281.454	408.818	416.818	975.091	424.273	409.182
688.64	9.0909	15.2727	43.6364	245.818	278.727	405.364	408.909	964.818	399.636	389.091
689.41	7.2727	13.7273	40.8182	240.454	275.546	400.091	407.818	958.818	390.546	367.182
690.18	6.8182	13	37.4545	233.818	273	398.182	403.727	951.364	368.727	344.182
690.95	6.7273	12.1818	35.2727	228.091	270.818	396.091	403.273	947.818	356.182	320.818
691.71	6.0909	9.7273	32.0909	218.909	265.364	391.364	401.454	943.636	339.546	303.546
692.48	7.3636	9.5455	32.2727	211.909	260.636	388.454	396.818	942.364	323.364	290.636
693.25	6.8182	8.3636	32.7273	201.273	255	383.636	399.273	943.546	311.091	275.909
694.02	8.1818	7.9091	31.6364	195.454	247.818	377.727	398.818	945.818	300.091	262.364
694.79	9.2727	7.7273	33.1818	189.364	243.636	372.546	397.454	942.182	285.818	245.454
695.55	10	7.9091	31.6364	185.909	236.182	365.364	398.364	943.364	278.727	236.182
696.32	10	7.8182	30.7273	181.454	229.909	360.454	394.818	943.182	266.727	225.273
697.09	10.7273	7.8182	29.6364	176.546	222.546	355	387.636	943.636	262.909	214.091
697.85	10.8182	9	27.6364	169.364	215.273	348	381.182	948.818	247.636	209.182
698.62	9.3636	7.8182	26.9091	163.454	208.273	341	373.091	948.364	244.909	202.182
699.39	8.1818	6.2727	24.0909	155.909	199.364	331.091	374.546	955	236.546	199.091
700.16	8.1818	6.6364	22.8182	151.546	193.546	324.546	374.364	961.454	237	193.546
700.92	8.5455	5.4545	20.6364	145.273	187.364	313.818	371.636	967.727	234	188.454
701.69	10	6.8182	19.0909	139.727	181.909	306.273	361.182	969	233.818	183.091
702.46	8.4545	5.5455	17.6364	133.182	175	297.091	354.546	969.364	228.364	178.727
703.22	8.1818	5.1818	15.9091	126.091	167.364	289.454	346.546	973.182	225.727	173.091
703.99	6.3636	2.4545	14.7273	118.727	160.182	280.727	347.909	969.727	218	169.909
704.76	7.7273	1.7273	15	113.273	153.636	272.454	342.182	968.727	213.182	168.636
705.52	7.2727	-0.4545	15.5455	108.818	147.182	263.454	342.636	965.546	209.546	166.727
706.29	8	-1.4545	17.3636	106.364	142.454	256.909	337.273	955.546	203.182	160
707.05	8.7273	0.0909	16.8182	103.364	137.182	247.727	334.454	947.727	201.091	156.273
707.82	9.1818	2.4545	18.5455	100.273	133.636	241.909	328.636	935.909	196.727	152.182
708.59	8.5455	3.4545	17.1818	96	128.909	232.636	316.727	922.454	189.546	146.818
709.35	8.5455	4	17.0909	91.8182	122	226.636	309.364	908.818	188.091	142.546
710.12	7.5455	2.4545	16	88.6364	114.182	217	304.909	894	182.546	140.636
710.88	9.1818	2.4545	15.3636	86	109.454	209.091	296	877.182	179.364	139
711.65	8.7273	1.1818	13.7273	81.2727	103.636	199.454	296.091	858.909	176.364	141.091
712.41	9.6364	1.2727	13.0909	77.1818	100.546	192.636	285.273	848.182	173	137.364
713.18	7	-0.4545	9.3636	71.2727	93.4545	183.818	278.364	827.273	169.091	131.182
713.95	7.8182	1.0909	8.5455	68.6364	91.0909	177.909	266.364	810.727	166.091	130.273
714.71	6.4545	0.7273	5.6364	63.9091	83.7273	168.454	259.909	790.273	164.182	128.636
715.48	6.1818	0.2727	5.9091	61.7273	80.6364	162.818	253.364	769.636	158.454	123.909
716.24	2.9091	-2.0909	3.1818	57.1818	75.1818	153.454	242.818	746.454	156.182	124
717.01	3.7273	-2.1818	5.4545	55.4545	72.2727	147.546	231.727	722.091	149.636	120.636
717.77	-0.2727	-5.0909	2.1818	51.1818	68	139	226.909	699.364	143.727	119.454
718.54	0.1818	-3.0909	2.8182	49.8182	66.8182	134.454	220.091	677.454	141	120.091
719.3	-1.1818	-4	0.1818	45.8182	62.8182	129.091	216.182	654.273	137.273	117.818
720.07	-0.4545	-3.0909	-1.3636	44.4545	60.4545	123.636	199.364	630.182	135.546	117.364
720.83	-2.3636	-4.4545	-2.4545	42.8182	56.3636	117.818	189.546	600.909	130.818	115.546
721.59	-2.1818	-4.0909	-3	41.1818	54.7273	112.364	177.091	582.818	130.454	117.636
722.36	-3.4545	-4.2727	-1.7273	39.2727	52.1818	108.182	170.636	558.909	122.727	114.454
723.12	-3.0909	-2.4545	-1.2727	38.3636	52.3636	107	157.454	538.182	120.273	114
723.89	-1.8182	-1.6364	-1.2727	35.3636	50.0909	103.636	148.546	515.273	113.636	116.091
724.65	3.3636	1.9091	1.8182	37.0909	50.9091	104.727	142.636	491.091	107.818	115.091
725.41	2	0.1818	-0.3636	34.3636	48.2727	100.091	137.727	471.546	108.364	117.091
726.18	5.1818	1.4545	2.3636	34.9091	49.4545	97.6364	123.091	444.091	101.818	116.727
726.94	5.7273	-1.8182	2.8182	34.6364	48.7273	94.1818	114.546	426.091	102.091	117.454
727.71	4.7273	-2.0909	3.9091	33.4545	47.2727	89.4545	107.091	405.364	100.727	116.454
728.47	3.2727	-5.6364	4.2727	31.6364	43.6364	85.2727	98	386.546	91.9092	112.546
729.23	3.3636	-5.8182	3.9091	31.7273	41.9091	81.0909	97	370.182	91.5456	111.909
730	1.3636	-5.6364	4.8182	31.4545	39.8182	77.1818	87.2728	347.818	83.6364	104.909
730.76	2.2727	-5.4545	3.2727	30.9091	38.0909	72.5455	81.2728	332.273	85.6364	106.909
731.52	1.2727	-6.6364	3.8182	29.6364	36.1818	67.2727	74.818	315.727	80.5456	101.182
732.29	2.1818	-7.8182	3.7273	28.9091	33.4545	62.7273	64.9092	301.546	79.182	98.4544
733.05	-0.5455	-9	1.2727	25.3636	30.0909	56.9091	62.7272	290.182	76.6364	90.7272
733.81	1.2727	-8.0909	1.9091	26.0909	27.9091	54.2727	63.4544	279.091	72.4544	88.5456
734.58	0.6364	-6.5455	1	24.4545	25.7273	50.7273	67.182	270.636	72.818	84.818
735.34	0.0909	-4.8182	-0.1818	23.9091	23.0909	46.6364	65.5456	256.818	65.5456	79.0908
736.1	2	-3.3636	0.2727	23.7273	22.6364	45.0909	62.7272	244.909	58.2728	72.2728
736.86	2.7273	1.1818	1.4545	24.0909	23.9091	44.5455	66.2728	235	60.5456	70.7272
737.63	5.7273	5.9091	3	24.1818	24.9091	43.9091	63.4544	224.091	55.4544	65.818
738.39	9.0909	8.2727	3.2727	23.3636	26.1818	45.8182	68.818	218.273	56.182	66.818
739.15	9.2727	9.9091	3.6364	22.4545	25.7273	44.2727	69.5456	206.454	49.4544	57.182
739.91	11.1818	9	2.2727	22.0909	23.6364	44	75.5456	197.909	49.6364	57.0908
740.68	8.7273	9.3636	1.1818	20.9091	22.7273	41.6364	77.6364	190.364	48.4544	54.182
741.44	8.9091	8.4545	-1.1818	21.1818	18.5455	38.5455	74.182	178.727	47.7272	57.3636
742.2	6	8.3636	-3.2727	18.1818	17.7273	36.7273	69	167.909	45.2728	52.6364
742.96	6	8.2727	-4.3636	17.3636	15.8182	35.0909	70.5456	161.909	42.4544	50.9092
743.72	4.3636	7.8182	-6	15.2727	15.2727	33.4545	68.7272	152.909	41.9092	47.5456
744.49	3.8182	7.2727	-6.3636	13.6364	13.6364	31.8182	68	146.273	41.4544	44.4544
745.25	4.1818	5.9091	-7.2727	12.3636	12	29.7273	63.2728	137	37.6364	39.6364
746.01	3.0909	3.5455	-8.9091	9.0909	9.2727	28.9091	56.3636	125.909	33.3636	33.0908
746.77	3.4545	1.2727	-8.9091	7.5455	8	25.2727	56.7272	116.454	32.9092	31.182
747.53	4.7273	1.6364	-9.6364	6.6364	8.1818	25.4545	56.182	107.636	32	29.0908
748.29	5.5455	3.9091	-7.3636	7.2727	11	24.8182	50	100.454	29.9092	26.182
749.06	6.7273	3.9091	-7.5455	8.7273	11.3636	25.7273	53.9092	94.9092	28.5456	25.3636
749.82	5.1818	3.3636	-5	8.1818	13.0909	26.1818	45.6364	90.818	25.818	19.0908
750.58	6.7273	3.1818	-3.9091	9.4545	12.5455	26.9091	41.6364	87.5456	26.2728	17.2728
751.34	5.1818	1.1818	-2.9091	10.2727	11.3636	28.0909	32.818	82.182	25.182	13.0908
752.1	5.6364	1.8182	-2.3636	10.5455	10.3636	27.5455	25.4544	78.6364	22.7272	9.9092
752.86	4.0909	-0.0909	-2.1818	11.2727	9.1818	27.3636	23.5456	75.3636	20.182	13.2728
753.62	4.3636	-2.9091	-2.2727	12	8.8182	26.5455	28.9092	77.7272	23.182	16
754.38	1.5455	-5.9091	-3.4545	11.5455	8.4545	24	28.182	76.2728	25.7272	20.182
755.14	1.2727	-6.2727	-3.6364	13	8.1818	24.4545	26.4544	74.9092	22.182	16.818
755.9	-0.3636	-8.5455	-4.7273	13.2727	8	23.4545	17.0908	72.2728	20.9092	16.2728
756.66	-1.2727	-9.4545	-5.7273	10.3636	5.8182	21.1818	15.5456	70.3636	18	15.7272
757.42	-0.5455	-9.1818	-5.4545	9.4545	5.8182	19.7273	2.5456	65.5456	15.9092	11.3636
758.18	0.7273	-8.9091	-5.2727	7.2727	5.4545	17	5.2728	64.6364	14.5456	10.9092
758.94	-0.6364	-9.1818	-4.5455	4.2727	4.5455	14.9091	-2.182	61.818	10.818	10
759.7	0.4545	-9.5455	-4.5455	2.5455	4.3636	13	1.818	57.2728	6.182	9.0908
760.46	-2.5455	-11.6364	-5	-1.1818	2.3636	12.6364	2.4544	55.6364	5.2728	14.0908
761.22	-0.8182	-11.2727	-6.2727	-2.6364	3.4545	12.1818	-0.7272	51.0908	7.9092	9.4544
761.98	-2.9091	-9.6364	-7	-5.6364	1.4545	11.5455	-2.7272	40.7272	3.9092	5.3636
762.74	-1.6364	-8.1818	-7.2727	-6.0909	2.9091	11.9091	-3.5456	41.0908	3.818	1
763.5	-3.4545	-8.5455	-9	-8.5455	2	10.1818	0.0908	36	3.4544	-0.5456
764.26	-5.1818	-10.3636	-9.8182	-11.8182	-0.0909	8	0.818	38.7272	1.4544	2.5456
765.02	-6.4545	-12	-11.1818	-10.9091	-0.7273	7.3636	-0.4544	36.7272	1.818	3.2728
765.78	-8.1818	-14.8182	-13	-14.3636	-4.3636	5.5455	5.818	35.818	1.5456	5.4544
766.54	-8	-15.5455	-14.1818	-14.3636	-4.5455	4.8182	0.5456	32	1	3.6364
767.3	-7.0909	-15.1818	-14.8182	-13.1818	-5	3.9091	13.818	27.9092	0.182	2.4544
768.06	-6.0909	-14.2727	-15.2727	-14	-4.1818	2.8182	11.9092	26.0908	3.0908	0.6364
768.82	-2.8182	-12.8182	-14.4545	-12.1818	-2.9091	2.5455	21.0908	27.182	2.5456	-1.5456
769.58	-3.1818	-11.7273	-14.6364	-11.9091	-4.8182	2.0909	28	28.0908	1.6364	-3.4544
770.33	-1.2727	-11	-13.5455	-11	-2.8182	2.6364	26.7272	31.2728	-0.0908	-2.2728
771.09	-0.4545	-10.2727	-12.5455	-9.4545	-4.8182	2.2727	35	29.4544	-0.9092	-6.7272
771.85	0.1818	-9.1818	-10.4545	-8.6364	-3.5455	2.3636	27.4544	31.182	-0.2728	-2.9092
772.61	2.4545	-7.4545	-8.9091	-5.7273	-4.6364	2.7273	36.2728	30.0908	-0.818	-11
773.37	3.5455	-4.9091	-6.1818	-4.1818	-2.5455	4.2727	37	30.7272	0.182	-8.3636
774.13	4.6364	-2.3636	-4.9091	-2.0909	-1.7273	3.9091	41.5456	31	0.4544	-9.5456
774.89	6.3636	0.2727	-4.0909	-0.4545	-0.8182	6.6364	44.6364	31.818	-0.3636	-6.818
775.64	7.1818	0.2727	-4.8182	-1.3636	-0.7273	6.7273	40	32.3636	2.182	-7.0908
776.4	5.8182	0.0909	-7	-1.8182	-4.2727	5.8182	43.7272	35	4.7272	-3.0908
777.16	7.6364	1.7273	-5.9091	-0.5455	-3.1818	6.9091	37.818	32.0908	5.2728	-6.3636
777.92	5.3636	0.9091	-7.3636	-2.6364	-3.7273	4.2727	39.182	31.4544	9.4544	-0.7272
778.68	6	1.5455	-7.8182	-3.0909	-4.2727	3	36.3636	32.818	14.2728	0.2728
779.43	4	0.5455	-9	-4.8182	-3.2727	0.1818	35.818	39	16.0908	12.6364
780.19	3.8182	1.5455	-10.9091	-6.2727	-4.4545	-1.6364	34.4544	45.9092	18	8.182
780.95	4.2727	2.9091	-10	-5.7273	-1.9091	-2.4545	29.818	49.2728	19.9092	18.5456
781.71	3.4545	2.3636	-13.1818	-7.3636	-3.8182	-5.0909	26.7272	46.7272	18.2728	10.182
782.46	2.9091	1	-13.7273	-7.5455	-3.1818	-6	22.4544	45.3636	19.2728	10.9092
783.22	0.7273	-2.2727	-16.0909	-10.0909	-4.9091	-9.1818	21.9092	44.5456	16.9092	8.4544
783.98	0	-3.6364	-16.8182	-9	-6.2727	-10.8182	21.182	43.3636	16.6364	10.4544
784.73	1	-4.2727	-15.2727	-8.3636	-4.1818	-10.4545	14.6364	42	11.4544	7.818
785.49	1	-6.3636	-15.9091	-8.7273	-4.9091	-11.7273	11.9092	38.9092	10	8.3636
786.25	2.9091	-7.5455	-14.3636	-6.8182	-4.2727	-11.1818	3	38.3636	3.4544	4.818
787.01	2.5455	-8.0909	-14.1818	-6.6364	-3.5455	-10.6364	-2	37.5456	0.9092	1.0908
787.76	4.5455	-6.1818	-14.0909	-4.5455	-4.1818	-7.8182	-6.182	31.182	1.4544	-5.2728
788.52	5.2727	-5.7273	-12.3636	-3.8182	-3.3636	-6.6364	-7.0908	21.5456	-0.6364	-4.9092
789.28	6.2727	-4.2727	-11.4545	-3.3636	-4.1818	-6.2727	-7	16.5456	1.9092	-8.4544
790.03	7.8182	-3.6364	-8.5455	-3.0909	-3.0909	-5.3636	-1	17.182	4.9092	-3.4544
790.79	9.8182	-1.8182	-5.8182	-1.0909	-2.7273	-2.7273	-7.4544	15.9092	2.818	-4
791.54	11.8182	-0.5455	-2.5455	1.2727	-1.2727	0.6364	-3.6364	16.2728	3.0908	-3.4544
792.3	12.5455	-0.9091	-0.0909	2.0909	-0.0909	2.4545	-3.6364	19.7272	5.7272	-1.5456
793.06	11.7273	-0.3636	2.2727	1.8182	-0.0909	3	-0.2728	19.2728	10	-0.6364
793.81	9.6364	-3.0909	2.7273	0.9091	-2	0.9091	7.818	21.0908	14.5456	2.818
794.57	8.6364	-1.5455	4.2727	-0.2727	-2	0.6364	10.6364	20.5456	17.9092	4.5456
795.32	7.7273	-2.2727	4.6364	0.1818	-3.9091	-1.0909	17.818	21	17.2728	9.5456
796.08	7.2727	-2.4545	5.5455	-1	-4.1818	-2.0909	20.2728	21.4544	15.0908	11.3636
796.84	7.4545	-3.6364	5.1818	0.7273	-4.1818	-2.1818	22.2728	23.3636	15.4544	12.5456
797.59	5.2727	-5.1818	2.6364	-1.9091	-5.0909	-2.6364	26.6364	22.5456	11	12.3636
798.35	5	-7.1818	0.7273	-1.8182	-6.5455	-1.4545	25	21	9.6364	10.818
799.1	0.7273	-8.4545	-3.3636	-5.9091	-7.8182	-5	27.5456	19.4544	8.4544	10.7272
799.86	0.3636	-8.3636	-3.0909	-5.9091	-7.4545	-5.4545	28.5456	18.3636	14.3636	11.7272
800.61	-1.8182	-8.0909	-5.9091	-7.5455	-8.6364	-7.5455	25	15	11.7272	10.5456
801.37	-3.2727	-9.6364	-7.5455	-7.6364	-7.9091	-8.1818	23.2728	13.818	12	10.3636
802.12	-3	-7.0909	-8.2727	-6.7273	-6.5455	-6.2727	20	15.3636	12.7272	8.182
802.88	-3.3636	-7.7273	-9.1818	-6.1818	-6.0909	-4.9091	19	15.5456	12.7272	5.5456
803.63	-4.2727	-7.6364	-9.3636	-5.4545	-4.8182	-3.7273	17.0908	12.6364	12.9092	1.2728
804.39	-4.5455	-8.1818	-8.8182	-5.6364	-4.5455	-3.1818	16.182	12.9092	14.7272	1.3636
805.14	-6.1818	-8.4545	-9.1818	-6.9091	-4.3636	-3.3636	14.6364	10.182	14.818	0.3636
805.9	-5.7273	-9.6364	-8.0909	-7	-4.9091	-4.6364	10.3636	11.3636	18.4544	0.182
806.65	-6.8182	-7.9091	-7	-7.6364	-2.8182	-7.0909	8.9092	9.5456	18.2728	-0.9092
807.41	-5.2727	-8.1818	-5.2727	-6.2727	-2.9091	-6.8182	8.9092	13.6364	22.5456	1.7272
808.16	-7	-8.0909	-6.5455	-7.1818	-3.5455	-9.4545	6	11.6364	17	-0.9092
808.91	-5.4545	-6.1818	-4.4545	-5.2727	-1.9091	-7.6364	11.182	12.9092	13.3636	-3.3636
809.67	-5.1818	-3.4545	-4.1818	-3.9091	-1.0909	-6.6364	8.9092	9.9092	11.818	-5.5456
810.42	-3.9091	-2.0909	-4.2727	-4.1818	-0.0909	-6.2727	6.818	9.3636	6.182	-4.3636
811.18	-1.4545	-1.1818	-4.6364	-3.9091	1.2727	-6.3636	1.6364	8.5456	6.6364	-3
811.93	0.1818	-1	-5.5455	-5.4545	2.9091	-6.8182	-3.182	8.3636	5.0908	-0.7272
812.68	1.2727	-0.5455	-4.6364	-4.9091	3.4545	-8.3636	-10.818	7.7272	3.182	-3.818
813.44	2	1.3636	-4.2727	-3.3636	4.3636	-7.8182	-13.182	11.0908	-0.818	-6
814.19	1.1818	2.5455	-3.6364	-3	4.6364	-7.6364	-19.7272	8.2728	-3.4544	-12.9092
814.95	1.3636	3.3636	-5.5455	-1.9091	2.0909	-8.1818	-22	9.3636	-5.182	-14.2728
815.7	2.4545	3	-5.5455	-0.9091	2.4545	-8	-24	7.2728	-8.7272	-19.2728
816.45	3.6364	4.1818	-5.8182	-0.1818	0.7273	-9.5455	-24.3636	10	-6.9092	-15.182
817.21	3.8182	1.9091	-7.6364	-1.6364	-0.0909	-10.7273	-28.7272	9.818	-5.2728	-19.182
817.96	5.0909	1	-8.7273	-2.6364	-3.0909	-11.8182	-18.5456	18.182	-1.5456	-12.6364
818.71	6.5455	0.2727	-8.4545	-1.9091	-3.4545	-11.7273	-17.6364	17.6364	-0.3636	-16.7272
819.46	4.8182	-1.4545	-8.6364	-2.1818	-5.6364	-12.8182	-10.5456	19.3636	-2.6364	-16.5456
820.22	4.9091	-2.4545	-9.4545	-2.4545	-8.8182	-15.2727	-5.182	15.2728	-4.6364	-20.2728
820.97	3.6364	-4	-10.5455	-2.7273	-8.4545	-15.9091	1.5456	15.3636	-6.5456	-17.7272
821.72	3.5455	-4.1818	-10.1818	-2.8182	-11.0909	-17.1818	7.4544	9.4544	-5.6364	-18.3636
822.48	4	-4.1818	-11	-1.4545	-10.0909	-16.6364	16.2728	10.818	-8.5456	-13.2728
823.23	3.6364	-4.6364	-9	-1.3636	-10.5455	-14.9091	18.6364	8.182	-10.6364	-12.7272
823.98	3.0909	-3.6364	-9.0909	-1.1818	-10.4545	-13.6364	28.182	3.5456	-12.2728	-9.4544
824.73	3.6364	-5.3636	-9.2727	-2	-10.5455	-10.2727	27.5456	1.3636	-14.7272	-12.5456
825.49	6.2727	-4.9091	-7.6364	-0.7273	-9.9091	-7.8182	33.2728	-2.5456	-12.6364	-8.7272
826.24	7.6364	-5.6364	-6.5455	-0.5455	-8.8182	-6.1818	26.182	-7.0908	-19.0908	-11.818
826.99	5.0909	-7	-6.3636	-1.7273	-9.2727	-7.3636	24.182	-9.7272	-17.7272	-9.3636
827.74	5.9091	-5.6364	-5.2727	-1.2727	-7.6364	-5.7273	18.9092	-12.2728	-19.3636	-9.0908
828.49	4.7273	-5.4545	-4.2727	-0.6364	-8.0909	-4.5455	12.6364	-12.9092	-18.7272	-7.7272
829.25	4.4545	-5.1818	-4.8182	-1.6364	-8.4545	-3	8.7272	-16.4544	-16.818	-9.9092
830	3.5455	-6.8182	-6	-3.4545	-9.3636	-4.0909	2.818	-14.4544	-16.4544	-6.818
830.75	2.8182	-9.0909	-7.5455	-6.2727	-10.1818	-3.9091	-4.5456	-19.7272	-13.4544	-6.4544
831.5	3.2727	-10.6364	-8.7273	-8.7273	-9.6364	-6.1818	-7.0908	-18.182	-12.818	-5.7272
832.25	3.4545	-11.2727	-9.1818	-9.7273	-8.9091	-6.2727	-10.0908	-19.7272	-11.7272	-9
833	3	-10.9091	-8.4545	-8.4545	-7.2727	-8.0909	-14.5456	-21.6364	-14.0908	-9.182
833.75	0.5455	-9.4545	-10.8182	-10.4545	-7.1818	-9.9091	-15.818	-23.182	-21.7272	-12.9092
834.51	-1.5455	-9.6364	-12.2727	-9.8182	-7.4545	-12.5455	-22.9092	-24.818	-22.0908	-14.818
835.26	-2.0909	-8.9091	-15.0909	-12.4545	-9.4545	-13.7273	-19.5456	-23.2728	-26.7272	-17.3636
836.01	-2.5455	-8.0909	-15.5455	-11.4545	-10.6364	-13.7273	-17.818	-22.9092	-26.182	-21
836.76	-4	-7.6364	-17	-12.9091	-11.1818	-14.0909	-14.4544	-20.2728	-28.2728	-21.3636
837.51	-4.8182	-9.5455	-17.8182	-13.8182	-13.5455	-16.2727	-14	-19.4544	-30.3636	-25.182
838.26	-4	-8.1818	-16.4545	-12.0909	-11.6364	-14.5455	-18	-20.182	-32.6364	-25.182
839.01	-4.7273	-9.0909	-15.8182	-12.6364	-11.9091	-17.0909	-17.182	-18.818	-30.7272	-26.4544
839.76	-4.9091	-9.3636	-15.7273	-13.5455	-12.1818	-16.3636	-14.818	-17.2728	-29	-27.182
840.51	-5	-9.2727	-15.6364	-15.5455	-14.7273	-16.8182	-18.9092	-13.4544	-27	-25.9092
841.26	-4.9091	-9.0909	-16.9091	-17.6364	-15.4545	-15.5455	-12.2728	-11.3636	-23	-26.6364
842.01	-5.1818	-10.4545	-15.7273	-18	-18	-16.2727	-16	-5	-16.5456	-19.9092
842.76	-3.0909	-8.4545	-15.6364	-18.1818	-17.1818	-14.0909	-13.3636	-2.818	-14.7272	-21.2728
843.51	-2.4545	-9.2727	-14	-16.2727	-17.0909	-13.1818	-19	-2.182	-13.3636	-17.3636
844.26	-1.9091	-9.2727	-13.5455	-17.2727	-16.8182	-13	-20	-2.4544	-15.5456	-18.4544
845.01	-0.5455	-10	-12.1818	-16.1818	-15.8182	-10.9091	-14.0908	0.0908	-10.2728	-13
845.76	0.5455	-6.9091	-10.8182	-16.2727	-15	-10.0909	-10.2728	-0.5456	-9.6364	-9
846.51	0.2727	-9.8182	-12.3636	-19	-16.5455	-13	-2.0908	4.3636	-3	-3.4544
847.26	2.1818	-5.9091	-11.9091	-16.8182	-15.5455	-10.0909	0.5456	9.6364	-3.0908	-0.182
848.01	1.6364	-6.2727	-13.1818	-15.2727	-15.7273	-10.5455	4.4544	12.0908	-1.2728	2.5456
848.76	0.7273	-4.8182	-12.9091	-12.8182	-13.3636	-8.6364	4.182	14.3636	-3.3636	5
849.51	0.1818	-2.7273	-12.9091	-10	-13.9091	-9.0909	7.6364	16.0908	0.3636	9.9092
850.26	0.9091	-0.6364	-11.2727	-6	-13	-7.6364	7.3636	10.7272	-2.4544	8
851.01	-0.7273	-0.8182	-11.0909	-5.9091	-13.8182	-8.6364	9.6364	5	-3.7272	9.0908
851.76	0.6364	0.0909	-10	-3.6364	-13.6364	-8.4545	13.818	3.7272	-1.7272	6.9092
852.51	1.1818	0	-10.5455	-4.4545	-13.0909	-10.0909	14.0908	-0.0908	-1.182	8.3636
853.26	2.4545	0.7273	-10.3636	-2.9091	-11.0909	-11.9091	12.2728	3.4544	0.3636	6.0908
854.01	5.0909	1.2727	-9.6364	-1.0909	-9.7273	-11.2727	12.7272	8.2728	3.2728	8.2728
854.75	6.3636	2.7273	-8.3636	1.2727	-8	-8.5455	15.182	9.4544	2.0908	6.3636
855.5	7.0909	1.1818	-8.5455	0	-10	-7.0909	20.3636	6.6364	1.818	4.182
856.25	7.1818	1.9091	-7.2727	1	-10	-7	17.3636	3.3636	-3.182	1.0908
857	6.8182	1.9091	-7.2727	-0.3636	-11.2727	-9.5455	21.818	1.6364	-2.6364	-1
857.75	5.7273	-0.1818	-7.0909	-1.8182	-12.5455	-11.4545	14.3636	0.5456	-9.182	-5.182
858.5	4.8182	-0.6364	-7.2727	-4.6364	-11.8182	-11.7273	17.2728	1.6364	-8.5456	-5.5456
859.25	3.6364	-2.3636	-7.5455	-5.3636	-12.1818	-11.7273	13.0908	3.7272	-12.7272	-5.4544
859.99	1.8182	-3	-7.3636	-6.9091	-12.1818	-11.8182	14	5.3636	-12.182	-4.6364
860.74	0.1818	-4.6364	-7.1818	-6.1818	-12.9091	-10.8182	14.4544	9.7272	-11.2728	-1.4544
861.49	-0.7273	-5	-7.5455	-5.9091	-14.6364	-9.7273	13.0908	5.2728	-14.2728	-2.4544
862.24	-2.5455	-6	-8.0909	-5.7273	-15.9091	-9.1818	15.6364	-2.7272	-16.4544	-5.2728
862.99	-3.0909	-6.1818	-9.1818	-5.3636	-16.2727	-9.4545	17.0908	-5.2728	-17.4544	-7.4544
863.73	-4.0909	-6.6364	-9.4545	-4.4545	-14.2727	-11.6364	16.3636	-8.0908	-18.5456	-7.9092
864.48	-4	-6	-9.6364	-5.5455	-12.6364	-10.1818	19.2728	-7	-17.5456	-7.0908
865.23	-2.8182	-7	-9	-4.2727	-9.2727	-9.1818	18.7272	-8.182	-17.3636	-9.6364
865.98	-1.9091	-6.1818	-8	-3.1818	-6.2727	-7.2727	19.4544	-9	-13.7272	-11.3636
866.72	-2.1818	-6.2727	-8.2727	-2.3636	-5.8182	-8.9091	15.3636	-9.9092	-14	-15.3636
867.47	-1	-5	-5.4545	-0.3636	-4.0909	-9.3636	17.6364	-10.2728	-5.7272	-16.5456
868.22	-0.7273	-4.0909	-5.0909	-1	-4.9091	-9.6364	14.818	-9.5456	-6.3636	-17.5456
868.96	-1	-3.5455	-5.1818	-2.3636	-6.0909	-10.1818	16.818	-8.9092	-3.9092	-19.182
869.71	-1.2727	-2.6364	-4.3636	-3.3636	-6.6364	-9.4545	18.6364	-7.5456	-1.6364	-18.3636
870.46	-3.0909	-3.5455	-6.1818	-6.1818	-8.2727	-11.1818	13.0908	-5.4544	-3.4544	-18.818
871.21	-2.6364	-2.9091	-4.5455	-6.4545	-5.8182	-9.0909	4.6364	-8.0908	-9.7272	-23
871.95	-3.4545	-2.2727	-5.1818	-7.9091	-7.8182	-9.9091	-2.182	-4.6364	-11.0908	-21.2728
872.7	-3.7273	-3.6364	-4.6364	-8.8182	-9.2727	-10.1818	-3	-6.5456	-9.9092	-22.7272
873.44	-2.8182	-3.6364	-5.0909	-8.4545	-12.0909	-10.5455	-4.6364	-3	-12.6364	-21.5456
874.19	-5	-6.1818	-6.6364	-12.5455	-16.2727	-12.5455	-2.0908	-1.9092	-13	-18.182
874.94	-5.4545	-7	-7.2727	-12	-16.5455	-11.2727	-0.818	2.7272	-11.818	-13.818
875.68	-8.1818	-9.5455	-11.0909	-15.5455	-20.1818	-12.8182	-2.0908	4.4544	-14.6364	-13.2728
876.43	-7.5455	-10.2727	-12.9091	-15.2727	-17.9091	-12.5455	-3.818	3.9092	-18.4544	-14.2728
877.18	-7.2727	-11.0909	-14.7273	-14.6364	-16.5455	-13.8182	-4.818	0.4544	-21.4544	-17.5456
877.92	-6.6364	-12.3636	-16.3636	-16.6364	-15.6364	-15.4545	-13.2728	-1.3636	-25.0908	-21.182
878.67	-4.9091	-11.5455	-15.1818	-13.0909	-12.2727	-13.4545	-11.182	-1.5456	-24.7272	-20.2728
879.41	-6.1818	-11.2727	-16.4545	-16	-16	-16.7273	-4.818	-1.5456	-18.0908	-15.9092
880.16	-5.4545	-11.2727	-14.8182	-16	-15	-14.2727	1.0908	-4.0908	-17.7272	-18.7272
880.91	-4.6364	-9.9091	-14.8182	-16.5455	-15.7273	-15.1818	3.3636	-3.5456	-18.818	-17.818
881.65	-5.9091	-11.6364	-14.8182	-18.4545	-16.1818	-15.1818	1.818	-7.818	-16.9092	-21.6364
882.4	-2.6364	-9.3636	-14.0909	-19.0909	-15	-13.8182	2.3636	-11	-19.9092	-26.2728
883.14	-3.2727	-11.4545	-15.6364	-23.2727	-16.7273	-14.8182	-1.818	-16.6364	-22.9092	-32.818
883.89	-1.2727	-9.1818	-14.3636	-24.2727	-15.9091	-12.5455	2.2728	-17.818	-22.0908	-33.7272
884.63	-2.9091	-9.1818	-15.3636	-26.3636	-17.5455	-12.8182	4.9092	-18.2728	-21.182	-37.2728
885.38	-2.5455	-6.4545	-13	-26.8182	-18	-11.6364	3.0908	-15.818	-17.9092	-36
886.12	-2.6364	-5.6364	-12.2727	-25.8182	-17.9091	-11.3636	13.818	-13.9092	-14.182	-35.7272
886.87	-1.6364	-4	-10.3636	-27.2727	-18.1818	-9.1818	8.5456	-11.5456	-12.6364	-36.2728
887.61	-0.3636	-5.0909	-9.7273	-25.8182	-17.8182	-8.1818	5	-12.6364	-13.818	-38.182
888.36	0.4545	-3.7273	-8.9091	-24.0909	-14.9091	-8.2727	0.6364	-8.182	-9	-34.182
889.1	0	-4.0909	-7.5455	-22.0909	-13.6364	-7.8182	-8	-11	-7.4544	-33.7272
889.85	0	-1.9091	-7.5455	-22.0909	-12.0909	-8.3636	-5.182	-7.2728	-5.4544	-26.2728
890.59	0	-1.4545	-5.6364	-18.0909	-10.2727	-8.0909	-7.3636	-7.0908	-1.7272	-23.7272
891.34	0.5455	0.4545	-5	-16.8182	-8.8182	-9.1818	-6.3636	-0.3636	4.9092	-14.818
892.08	0.4545	0.0909	-4.9091	-13.9091	-6.8182	-11.3636	-7.5456	1.2728	5.0908	-13.9092
892.82	1.6364	1.1818	-2.4545	-11.0909	-4.6364	-10.3636	-10.2728	1.9092	11.7272	-9.9092
893.57	1.3636	0	-2.8182	-8.2727	-3.8182	-10.4545	-9.0908	0.6364	10.0908	-12.5456
894.31	-0.2727	-0.1818	-2.4545	-7.3636	-3.2727	-8.7273	-19	-2.7272	6.4544	-13
895.06	-3.0909	-3	-4.4545	-7.1818	-5.8182	-11.5455	-13.4544	-2.3636	6.3636	-14.6364
895.8	-5.7273	-3.7273	-6	-6.7273	-5.4545	-12	-13.9092	-1	6	-16.182
896.54	-6.9091	-5.3636	-9	-8.0909	-8.8182	-14.1818	-13.4544	-5.4544	1.0908	-19.4544
897.29	-5.7273	-5.7273	-10.5455	-7.4545	-8.4545	-14.8182	-10.9092	-1.182	2.5456	-17.818
898.03	-4.6364	-5.1818	-10.9091	-6	-7.8182	-13	-17.7272	-4.9092	-0.9092	-25.5456
898.77	-4.5455	-6	-12.2727	-6.3636	-7.9091	-12.5455	-18.5456	-3.3636	0.5456	-24.0908
899.52	-5.0909	-7.2727	-12.7273	-4.7273	-8.0909	-10.5455	-12.3636	-5.4544	-0.0908	-28.4544
900.26	-4.4545	-8.3636	-13.2727	-5.2727	-9.6364	-8.3636	-13.6364	-9.0908	1	-28.0908
901	-5.2727	-10	-14.6364	-5.5455	-10.9091	-10.3636	-7.9092	-5.7272	1.6364	-22.2728
901.75	-5.4545	-11.0909	-15.2727	-7.1818	-12.8182	-10.4545	-5.7272	-4.182	2.0908	-17.818
902.49	-4.4545	-12.2727	-15.1818	-7.0909	-13.3636	-13.1818	-2	2.0908	5.182	-12
903.23	-2.4545	-11.9091	-15	-6.4545	-10.8182	-12.8182	5.4544	2.7272	2.4544	-5.5456
903.98	-0.8182	-11.9091	-14.3636	-7.1818	-11.4545	-13.4545	7.6364	2.818	2.4544	-4.6364
904.72	-0.2727	-11.3636	-14.8182	-6.7273	-11.2727	-13.1818	15.6364	6.3636	1.4544	-3.5456
905.46	-3	-12.3636	-14.9091	-8.4545	-14.1818	-12.3636	19.4544	2.182	3.0908	-6.7272
906.2	-5.1818	-13	-16.6364	-9.6364	-16.9091	-13.6364	23	2.7272	1.5456	-5.182
906.95	-8.1818	-14.6364	-16.2727	-10.5455	-16.8182	-13.6364	26.4544	3.0908	1.0908	-3.818
907.69	-7.0909	-12.0909	-14.6364	-11.5455	-16.1818	-13.2727	25.7272	2.3636	-3.9092	-2.5456
908.43	-8.4545	-12	-15.6364	-11.8182	-15.1818	-14.3636	34.5456	9.7272	-1.6364	0.182
909.17	-8.0909	-10.0909	-14.0909	-12	-15.2727	-12.8182	36.182	3.9092	-4.2728	-6
909.92	-10	-11.2727	-16.6364	-14.0909	-16	-14.2727	38	4.9092	-1.6364	-6.182
910.66	-10.1818	-10.3636	-16.6364	-13.5455	-17	-13.1818	40.182	1.0908	-0.2728	-9.182
911.4	-11.0909	-10.0909	-16.2727	-14.6364	-18.0909	-13.3636	32.0908	-1.4544	3.182	-12.4544
912.14	-11.8182	-10.2727	-15.8182	-14	-17.0909	-12.0909	30.2728	-1	7	-9.2728
912.88	-10.0909	-10.6364	-11.4545	-12	-15.8182	-10.0909	27.5456	-2.182	11.4544	-5.4544
913.63	-9.1818	-9.6364	-11	-10.2727	-13.1818	-9.6364	25.3636	2.0908	10.0908	-2.5456
914.37	-6.8182	-10.8182	-8.7273	-8.4545	-11.9091	-9.7273	27.9092	4.9092	14.818	4.7272
915.11	-5.4545	-8.5455	-7.5455	-6.4545	-10.3636	-10.3636	22.182	1.0908	8.818	0.2728
915.85	-4	-9.2727	-8.2727	-4.3636	-9.5455	-11.5455	17.818	-0.818	9.182	1.7272
916.59	-1	-5.7273	-4.4545	-1.9091	-5.5455	-9.2727	10.0908	-8.818	2.6364	-4.818
917.33	-0.1818	-7.0909	-4.8182	-1.9091	-6	-10.1818	4.0908	-8	2.182	-3
918.07	3	-3.1818	-1.4545	-0.0909	-1.8182	-7.7273	5.182	-8.9092	0.0908	-5.818
918.82	3.0909	-3.8182	-1.0909	-1.8182	-3.0909	-7.1818	6.4544	-10.9092	-3.6364	-4.9092
919.56	4.4545	-3.1818	0	-2.7273	-2.4545	-6.8182	10	-7.4544	-4.5456	-7.7272
920.3	4.8182	-1.4545	0.5455	-3	-4.0909	-8	7.182	-11.3636	-10.5456	-10.2728
921.04	1.6364	-2.9091	-1.9091	-5.3636	-6.7273	-11.0909	1.182	-10.2728	-11.6364	-15.6364
921.78	1.2727	-3.4545	-1.8182	-6.1818	-6.3636	-12.3636	-1.0908	-14.6364	-15.3636	-18
922.52	-1.0909	-4.0909	-2.3636	-7.4545	-7.0909	-13.5455	-3.182	-17.5456	-17.818	-23.3636
923.26	-0.1818	-4.9091	-4.0909	-8.9091	-8.6364	-11.8182	0	-12.5456	-14.3636	-21.818
924	-1.9091	-5.5455	-3.9091	-10.4545	-9.8182	-11.6364	5.2728	-11.5456	-12.4544	-21.9092
924.74	-4.2727	-9.2727	-7	-13.4545	-14.5455	-14.5455	9.3636	-2.0908	-8.6364	-16.5456
925.48	-5.3636	-9.6364	-8.2727	-14.6364	-16	-15.9091	1.4544	-2.182	-8.4544	-13.818
926.22	-7.0909	-13.4545	-10	-16.5455	-19.0909	-19.3636	3.5456	1.182	-8.2728	-9.182
926.96	-7.2727	-12.3636	-11.3636	-17.4545	-17.9091	-19.5455	-6.3636	-2	-10	-13.4544
927.7	-7.3636	-13.1818	-11.4545	-16	-18.3636	-19.3636	-4.9092	-4.818	-8.0908	-10.9092
928.44	-7	-13	-10.8182	-15	-20	-18.1818	-4.7272	-5.4544	-8.4544	-13.5456
929.18	-7.1818	-13.8182	-11.4545	-15.8182	-19.4545	-18.3636	2.3636	-7.4544	-9.6364	-12.0908
929.92	-6.9091	-14.5455	-12	-18.0909	-21.6364	-19.1818	0.9092	-6	-7.9092	-14.2728
930.66	-6.3636	-15.6364	-12.0909	-20.0909	-21.6364	-19.2727	6.5456	-2.4544	-3.4544	-10.5456
931.4	-6.8182	-16.2727	-11.0909	-20.7273	-20	-19.3636	9.7272	-5.2728	-3	-9.818
932.14	-6.1818	-15.9091	-10.1818	-20.9091	-20.4545	-19.2727	13.4544	-2.5456	1.4544	-7.818
932.88	-5	-14.1818	-7.4545	-19	-17.7273	-16.9091	10.3636	-9.818	-1.182	-8.0908
933.62	-4.0909	-14	-7.2727	-17.4545	-15.6364	-14.9091	25.7272	-7.2728	-1.4544	-10.0908
934.36	-2.1818	-11.1818	-4.8182	-14.6364	-13.3636	-12.7273	21.2728	-13.182	-4.9092	-12.9092
935.1	-1.6364	-9.9091	-4.2727	-12.7273	-11.3636	-11.7273	27.2728	-8.0908	-2.5456	-12.4544
935.84	-1.7273	-8.1818	-5.2727	-13.1818	-10.8182	-10.3636	24.5456	-8.7272	-7.182	-14
936.57	-2	-9.2727	-8	-14.5455	-8.1818	-10.0909	22.0908	-5.4544	-2.9092	-9.5456
937.31	-1.5455	-6.4545	-8.5455	-14.2727	-6.4545	-6.7273	17.4544	-3	-2.7272	-8.6364
938.05	-2	-6.5455	-10.7273	-13.5455	-6.3636	-6.2727	21.7272	2.182	4.0908	-1.818
938.79	-2.2727	-3.0909	-11.7273	-12.6364	-4.3636	-4.6364	17.5456	-0.3636	4.3636	-4.3636
939.53	-3.8182	-2.5455	-13	-14.2727	-7.5455	-7.0909	13.6364	-0.4544	4.2728	-2.7272
940.27	-4.4545	-2.7273	-11.9091	-14.3636	-5.9091	-5.8182	15.5456	-3.3636	-2.818	-7.2728
941.01	-5.0909	-1.6364	-12.1818	-14.3636	-6.9091	-5.1818	13.3636	-4.4544	-5.9092	-6.2728
941.74	-6.9091	-0.8182	-12.1818	-16.0909	-7.6364	-6.1818	14.5456	-7.7272	-7.182	-9.0908
942.48	-7.3636	-0.7273	-12.2727	-15.5455	-7.4545	-4.1818	13.2728	-7.182	-4.182	-3.0908
943.22	-8.2727	-0.3636	-13.2727	-16.3636	-9.3636	-6.8182	19.5456	-10.0908	-5.5456	-4.3636
943.96	-8.6364	-1.7273	-12.6364	-16.1818	-9.8182	-8.6364	16.6364	-9.2728	-3.4544	-1.0908
944.7	-9.1818	-1.4545	-13.2727	-17.0909	-11.3636	-10.7273	23.6364	-12.5456	-9.9092	-5.3636
945.44	-8.0909	-3.5455	-12.0909	-16.7273	-12.4545	-12.0909	21	-11.818	-10	-7.2728
946.17	-8.5455	-2.6364	-11.4545	-16.7273	-13.4545	-13.7273	18.182	-17.818	-18.5456	-10.3636
946.91	-7.9091	-5.5455	-10.6364	-16.3636	-15.4545	-13.9091	14	-11.7272	-20	-7.3636
947.65	-7.4545	-6	-11	-14.8182	-14.7273	-14.8182	14.182	-11.7272	-19.818	-8.3636
948.39	-6.6364	-5.9091	-13	-12.8182	-15.9091	-15.8182	7.2728	-11.3636	-14.3636	-6.0908
949.12	-7.0909	-6.5455	-16.5455	-13.3636	-16.4545	-17.9091	9.818	-8.818	-12	-7.2728
949.86	-6.2727	-7	-17.2727	-12.2727	-17.3636	-18	2.0908	-7.9092	-13.4544	-6.0908
950.6	-7.0909	-7.9091	-18.2727	-13.4545	-18.4545	-20.7273	2.3636	-7.818	-17.7272	-8.9092
951.33	-7	-9.3636	-16.9091	-13.6364	-19.5455	-19.7273	-9.818	-6.3636	-16.4544	-3.2728
952.07	-5.5455	-7.5455	-16.4545	-13.8182	-19.1818	-20.5455	-8.2728	-9.3636	-16.818	-6.7272
952.81	-3.8182	-5.7273	-12.9091	-11.7273	-17.9091	-18.6364	-11.4544	-3.818	-11.7272	-1.6364
953.55	-4.8182	-4.0909	-13.8182	-11.0909	-17.4545	-18.0909	-10.818	-7.9092	-14.3636	0
954.28	-4.4545	-3.8182	-13.6364	-10.8182	-16.5455	-14.4545	-7.9092	-4.818	-12.5456	-0.6364
955.02	-7	-2.7273	-13.9091	-9.3636	-16.7273	-14.7273	-9.818	-10.5456	-16.7272	-4.7272
955.76	-6.6364	-3	-15.2727	-10.5455	-17.1818	-13	-7.818	-10.6364	-17.6364	-5.818
956.49	-8.9091	-3.8182	-16.1818	-11.7273	-16.8182	-13.9091	-10.9092	-10.9092	-21.0908	-5.6364
957.23	-7.3636	-5.8182	-15.0909	-12.0909	-17.1818	-13.7273	-10.6364	-14.2728	-21.182	-4
957.96	-8.0909	-6.0909	-16	-11.2727	-15.1818	-13.7273	-11.7272	-14.182	-19.3636	-3.4544
958.7	-6.6364	-5.3636	-15.2727	-9.7273	-15.2727	-10.2727	-13	-14.2728	-16.818	-2.0908
959.44	-7.2727	-6.3636	-15.9091	-8.0909	-14.6364	-9.6364	-8.6364	-14.182	-14.9092	-5
960.17	-8.4545	-6.5455	-16.7273	-6.7273	-15	-6.8182	-9.2728	-10.182	-12.2728	0.7272
960.91	-7.0909	-7.4545	-17.8182	-6.4545	-14.4545	-6.7273	-8.7272	-9.6364	-9.0908	0
961.65	-6.1818	-6.8182	-17.2727	-5.3636	-14.6364	-7.1818	-7.7272	-7.6364	-8.2728	0
962.38	-2.9091	-5.0909	-14.6364	-3.2727	-11.8182	-7.6364	-10.182	-8.0908	-8.5456	0.0908
963.12	-0.5455	-3.9091	-14.7273	-5.1818	-11.9091	-8	-6.2728	-7	-8.0908	1.2728
963.85	-0.0909	-2.8182	-12.5455	-4.5455	-10.4545	-9	-6	-3.2728	-3.3636	5
964.59	1.4545	-2.1818	-12.2727	-5.5455	-9.7273	-7.3636	1.6364	0.6364	0.182	7.7272
965.32	-0.1818	-1.5455	-13.6364	-7.9091	-11	-9.8182	6.0908	5.5456	2.7272	5.182
966.06	1.1818	-0.5455	-12.2727	-7.7273	-10	-8.8182	15.818	7.182	4.9092	6.6364
966.79	-0.1818	-0.2727	-13.8182	-9.3636	-10.0909	-11.1818	16.0908	8.818	3.6364	3
967.53	1.0909	2.7273	-12.5455	-9.5455	-7.6364	-10.6364	22.9092	11.2728	3.4544	3.6364
968.26	-0.9091	2.1818	-12.1818	-10.6364	-6.6364	-14.3636	17.4544	8.6364	0.2728	-1.3636
969	-3.2727	1.8182	-12.9091	-11.9091	-8.5455	-15	21.818	3.4544	-2	-4.5456
969.73	-3.1818	1.2727	-12.3636	-12.5455	-9.3636	-14.9091	19.3636	-2	-1.3636	-5.5456
970.47	-5.8182	-1.2727	-14.5455	-14.1818	-12.3636	-16.0909	22.2728	-6.2728	-3	-6.182
971.2	-6	-1.8182	-15.1818	-13	-12.1818	-14.9091	20.7272	-7.182	-1.2728	-6.5456
971.94	-5	-2.6364	-15	-13.3636	-12.9091	-14.6364	22.6364	-9.4544	-4.818	-10.818
972.67	-5.5455	-1.3636	-15.1818	-12.6364	-14.8182	-15.7273	15.4544	-17.0908	-5.3636	-16.182
973.41	-3.7273	-1.1818	-13.0909	-10.3636	-13.3636	-14.4545	14.4544	-17.5456	-1	-14.0908
974.14	-3.8182	-2.4545	-13.5455	-12.9091	-17.5455	-15	7.0908	-21.4544	0.2728	-15.4544
974.88	-4.0909	-3.9091	-13.2727	-13.4545	-18.1818	-13.6364	13.7272	-20.182	6.0908	-11
975.61	-2.5455	-7.4545	-13.3636	-15.0909	-20.9091	-13.7273	13.182	-19.9092	8.182	-10.6364
976.34	-1.4545	-7.8182	-14.5455	-16.9091	-23.4545	-10.6364	21.3636	-19.7272	9.818	-7.4544
977.08	-0.6364	-8.3636	-12.9091	-16.7273	-23.2727	-8.7273	20.5456	-16.4544	11.2728	-6.9092
977.81	-1	-9.1818	-14.4545	-18.6364	-24.4545	-8.2727	22.3636	-14	10.2728	-7.818
978.55	-1.2727	-8.3636	-13.1818	-18.3636	-23.5455	-7.0909	21.7272	-10.0908	14	-7
979.28	-0.5455	-8.2727	-12.6364	-19.7273	-22.0909	-9.1818	21	-11.5456	13.6364	-7.6364
980.01	-3.0909	-8.6364	-13.4545	-18.8182	-22.1818	-9.4545	22.6364	-7.0908	13.9092	-4.3636
980.75	-1.7273	-8.3636	-12.6364	-19.8182	-21.1818	-8.8182	17.5456	-5.6364	9.5456	-7.2728
981.48	-5.9091	-10.1818	-14.7273	-21	-21.6364	-8.1818	14	-7.7272	0.7272	-11.0908
982.21	-5.1818	-8.6364	-13.2727	-19.7273	-19.1818	-7.0909	6.6364	-5.9092	-4.9092	-12.4544
982.95	-5.7273	-10.0909	-15.7273	-22.1818	-20.2727	-9.6364	3.4544	-6.5456	-8.7272	-13.5456
983.68	-6	-8.2727	-15.5455	-21.6364	-18.2727	-9.0909	-0.0908	-7.6364	-13	-11.4544
984.41	-5.4545	-9.2727	-15.6364	-21.5455	-19.0909	-11.4545	-5.0908	-6.9092	-15.2728	-14.2728
985.15	-6.6364	-8.9091	-16.0909	-22	-17.1818	-13	-8.3636	-9	-17.9092	-11.7272
985.88	-5.2727	-8.2727	-13.4545	-19.5455	-16.1818	-13.4545	-5.818	-7.6364	-16.7272	-12.3636
986.61	-3.5455	-7.4545	-14.0909	-19.1818	-15.2727	-12.9091	-10.0908	-7.182	-15	-9.818
987.34	-2.9091	-7.2727	-12.8182	-16.6364	-17	-11.9091	-0.9092	-4.0908	-12.818	-9.5456
988.08	-0.8182	-5.4545	-12.8182	-15	-16.0909	-9.2727	-8.4544	-8.5456	-11	-9.6364
988.81	0.7273	-6.1818	-11.7273	-12.8182	-15.8182	-8.7273	3	-6.818	-7.5456	-9.182
989.54	4.2727	-2.8182	-9	-10.7273	-12.2727	-6.7273	-3.6364	-9.3636	-5.818	-9.4544
990.27	4.4545	-3.6364	-9.1818	-10.5455	-10.8182	-5.3636	11.3636	-6.4544	-1.2728	-5.9092
991.01	5.2727	-2	-7.7273	-9.7273	-8.5455	-4.8182	4.7272	-8.3636	-1.0908	-7
991.74	4.6364	-3.0909	-8.9091	-10.8182	-9	-5.2727	11.4544	-7.6364	0.4544	-5.4544
992.47	3.8182	-4.4545	-9.7273	-11.4545	-9.6364	-5.5455	11.9092	-7.9092	4.0908	-4.0908
993.2	5.4545	-4.0909	-10.5455	-11	-9.3636	-4.1818	16.182	-5.7272	3.6364	-6.0908
993.93	4.3636	-5.6364	-13.2727	-12.0909	-10.6364	-5.5455	13.182	-6.7272	3.4544	-4.2728
994.67	3.2727	-6.9091	-13.5455	-12.8182	-9.7273	-6.4545	17.5456	-6.7272	0.9092	-8
995.4	4	-6.6364	-14.7273	-13.0909	-8.5455	-6.3636	12.818	-6.7272	1.0908	-7.6364
996.13	4.6364	-6.6364	-14.2727	-14.6364	-7.9091	-8.1818	17.5456	-3	1.7272	-9
996.86	5	-5.8182	-15.1818	-14.9091	-5.9091	-7	11	-3.2728	1	-8.5456
997.59	5.4545	-6	-14.8182	-15.0909	-8.7273	-8.0909	19.0908	4.818	4.6364	-3.182
998.32	4.5455	-5.2727	-14.6364	-14.6364	-9.0909	-10	10.818	2	2.9092	-7.182
999.06	4.2727	-5.8182	-13.6364	-11.9091	-11.0909	-9.5455	7.6364	11.3636	1.6364	-8.182
999.79	3.9091	-5.3636	-13.7273	-10.4545	-12	-9.4545	-0.3636	15.182	-0.0908	-12.2728
1000.52	6	-2.7273	-11.7273	-6.6364	-8.8182	-7.1818	-2.818	27.9092	-0.3636	-13.3636
1001.25	4.6364	-4.0909	-11.7273	-7.7273	-10.9091	-8.7273	-10.5456	31.818	-2.4544	-13.2728
1001.98	4.3636	-3.7273	-11.4545	-9.6364	-10.5455	-9.3636	-3.7272	31.5456	-0.182	-15.9092
1002.71	3.5455	-4.0909	-13.0909	-9.9091	-13.4545	-11	-1.2728	32.2728	-3.182	-13.0908
1003.44	1.2727	-5.9091	-12.9091	-12.9091	-15.3636	-12.2727	-0.2728	31.5456	-5.0908	-12.0908
1004.17	-0.0909	-6.7273	-13.3636	-11.3636	-16.8182	-12.0909	1	28.2728	-11.0908	-11.818
1004.9	-2.8182	-7.3636	-13.3636	-12.8182	-20.0909	-13.2727	5.182	32.182	-9	-4.3636
1005.63	-4.2727	-8.2727	-14.3636	-12.7273	-20.0909	-13.8182	2.5456	24.9092	-12.182	-5.7272
1006.36	-4.5455	-8.7273	-14.9091	-13.2727	-22.6364	-13.0909	4.6364	27.182	-9.4544	-0.6364
1007.09	-3	-8.4545	-14.6364	-14.1818	-20.8182	-12.9091	9	18	-7	1.7272
1007.82	-3.1818	-8.4545	-14.7273	-15.0909	-20.1818	-12.9091	15.182	11.818	-5.3636	2.182
1008.55	-1.6364	-7.1818	-12.8182	-15.9091	-17.8182	-11.5455	20.4544	-1.2728	-6.182	0.818
1009.28	-1	-6.0909	-12.2727	-15.6364	-14.9091	-11.8182	27	-8.818	-5.182	-1.3636
1010.01	0.7273	-4.5455	-10.8182	-12.4545	-13.1818	-10.0909	24.0908	-9.2728	-12	-0.7272
1010.74	0.7273	-4.4545	-7.9091	-12	-10.8182	-10.1818	18.2728	-10.0908	-11.182	-1.9092
1011.47	0.2727	-4.5455	-8.9091	-10.8182	-11	-10.5455	15.2728	-13.818	-14.3636	-2.3636
1012.2	-0.4545	-5.2727	-7.7273	-12.0909	-11.1818	-11.4545	11.7272	-15.0908	-10.5456	-4.6364
1012.93	1.1818	-6.1818	-6.9091	-11.2727	-10.2727	-12	1.6364	-18.5456	-12.0908	-8.5456
1013.66	2.2727	-6	-6.7273	-12	-10.2727	-11.3636	-0.182	-19.7272	-13.818	-14.4544
1014.39	5.1818	-5.5455	-4.9091	-10.4545	-7.7273	-10.0909	0.818	-21.5456	-14.2728	-20
1015.12	5.0909	-5.3636	-5	-10.9091	-7.6364	-10.5455	2.6364	-21.0908	-19.182	-26
1015.85	3.6364	-6.6364	-5.1818	-11.7273	-9.2727	-11	0	-24.6364	-18.818	-27.818
1016.58	-0.5455	-10.0909	-8.5455	-13.0909	-13.7273	-15.7273	-0.818	-21.7272	-21.182	-29.4544
1017.31	-0.8182	-10.8182	-9.3636	-12.6364	-16	-14.6364	-1.5456	-21.3636	-17	-27.5456
1018.04	-2.8182	-9.1818	-10	-12.4545	-15.8182	-13.5455	-4.4544	-19.0908	-12.182	-27.818
1018.77	-1.0909	-5.7273	-9.8182	-11.9091	-15.3636	-10.3636	-0.6364	-15.9092	-10.0908	-29.182
1019.49	0.2727	-2.9091	-8.0909	-11.3636	-14.4545	-7.7273	1.5456	-14.7272	-5.7272	-29.2728
1020.22	1.5455	-2.8182	-8.7273	-11.7273	-13.1818	-5.7273	4	-12.6364	-6.6364	-28.4544
1020.95	0.6364	-3.6364	-9.5455	-12.3636	-13.4545	-6.4545	13.818	-13.7272	-4.6364	-27.3636
1021.68	1.4545	-4.3636	-9.3636	-11.5455	-12.6364	-4.9091	21.818	-8.818	-0.0908	-18.7272
1022.41	-0.5455	-4.9091	-12	-12.7273	-12	-6.7273	24.182	-8.0908	-0.0908	-14.0908
1023.14	-1.8182	-5.1818	-11.7273	-12.2727	-13.0909	-5	28	-6.182	3.7272	-6.3636
1023.87	0.4545	-2.4545	-9.2727	-10.3636	-10.0909	-4.8182	26.2728	-1.0908	3.2728	-3.6364
1024.59	-0.6364	-2.6364	-8.0909	-11.2727	-9.3636	-3.8182	23.0908	-3.0908	0.9092	-3.2728
1025.32	0.9091	0.6364	-5.3636	-9.3636	-8.2727	-3.5455	18.7272	-1.7272	-4.4544	-3.4544
1026.05	2.9091	-0.6364	-5.7273	-9	-7.6364	-5.3636	17.2728	-4.5456	-7.0908	-6.2728
1026.78	3.5455	-1.0909	-6.3636	-7.6364	-8	-6.3636	16	-11.3636	-9.818	-5.818
1027.51	3.8182	-0.7273	-5.9091	-6.2727	-6.3636	-7.1818	16.818	-10.182	-12.4544	-3.818
1028.23	4.5455	-0.2727	-3.0909	-4.3636	-6.7273	-7.5455	16.0908	-13.7272	-14.818	-6.182
1028.96	5.0909	3	-1.0909	-2.5455	-6.4545	-6.0909	14.2728	-12	-18.818	-6.2728
1029.69	4.3636	3.2727	1.3636	-2.0909	-7	-7.3636	8.7272	-13.0908	-18.9092	-12.2728
1030.42	4	3.5455	2.4545	-2.2727	-7.8182	-7.4545	-0.182	-12.9092	-20.2728	-13.3636
1031.14	3	3.0909	0.8182	-4.3636	-8.7273	-9.9091	-2.9092	-15.5456	-18.0908	-16.7272
1031.87	1.6364	0.5455	-2	-5	-11.5455	-11.5455	-10.0908	-19.3636	-22.5456	-21.0908
1032.6	2.7273	1.5455	-3.1818	-5.7273	-10.2727	-11.8182	-7.5456	-19.9092	-19.2728	-19.9092
1033.32	2.1818	-1	-6.6364	-8.0909	-9.4545	-13.1818	-9	-24.818	-21.7272	-25.5456
1034.05	0	-1.3636	-5.2727	-9.8182	-8.1818	-12.3636	-4.7272	-23.5456	-15.6364	-18
1034.78	0.3636	-3.3636	-4.5455	-10.7273	-7.3636	-12.7273	-4.9092	-23	-13.6364	-20.818
1035.5	-0.9091	-6	-4.9091	-11.4545	-6.5455	-12.5455	-4.182	-21.6364	-10.182	-21.7272
1036.23	-1.0909	-5.7273	-4.9091	-12	-4.5455	-11.8182	-7.6364	-20.3636	-6.2728	-20.2728
1036.96	-1.7273	-8.5455	-6.1818	-12.9091	-4.0909	-12.5455	-0.7272	-20.3636	-4.818	-23.9092
1037.68	-2.5455	-8.9091	-6.9091	-13.2727	-3.2727	-11.7273	-4.4544	-21.4544	-7.818	-25
1038.41	-1.4545	-8.3636	-5.3636	-11.1818	-3.4545	-11.4545	-0.0908	-21.7272	-10	-27.0908
1039.14	-1.6364	-8.8182	-4.7273	-8.6364	-2.7273	-10.6364	-1.2728	-23.818	-16	-27.6364
1039.86	-0.3636	-8.0909	-2.7273	-7.2727	-1.3636	-10.0909	-0.818	-20.5456	-11.0908	-25.7272
1040.59	-0.0909	-8	-3.5455	-6.1818	-2.2727	-10.2727	-2.0908	-23.0908	-10.4544	-28
1041.32	-0.8182	-10	-3.0909	-5.7273	-3.8182	-11.0909	3.2728	-15.4544	-2.9092	-21.2728
1042.04	-1.8182	-12	-6.6364	-6.1818	-7.5455	-13.9091	2	-14.818	-5.7272	-21.818
1042.77	-4.9091	-13	-8.3636	-7.2727	-9.9091	-14.3636	2	-11.4544	-1.2728	-20.9092
1043.49	-6.7273	-13.7273	-10.0909	-8.5455	-14.4545	-15.9091	0.182	-9.182	-2.0908	-18.2728
1044.22	-6.3636	-12.4545	-11.7273	-7.5455	-16.5455	-16.0909	2	-8.4544	-3.0908	-21.9092
1044.94	-6	-13.3636	-10.3636	-8.1818	-17.0909	-16.7273	-10.4544	-8.5456	-5.3636	-20.7272
1045.67	-5.0909	-12.6364	-12.0909	-7.0909	-17.8182	-17.8182	-3.7272	-11.9092	-5.182	-18
1046.4	-3.6364	-14.3636	-12.7273	-9.8182	-18.5455	-18.3636	-12.7272	-13.9092	-8	-19.9092
1047.12	-2.2727	-13.6364	-11.3636	-9.8182	-16.3636	-18.4545	-8.4544	-10.7272	-8	-19.182
1047.85	-1.2727	-13.7273	-11.8182	-10.4545	-15.1818	-17.9091	-9.7272	-10.818	-11.4544	-18.182
1048.57	-1.2727	-13.7273	-10.0909	-10.7273	-14.3636	-16.5455	-4.6364	-6.7272	-12.9092	-16
1049.3	-0.3636	-12.2727	-8.8182	-8.9091	-13.9091	-14.8182	-10.2728	-9	-16.5456	-18.182
1050.02	1.5455	-11.1818	-6.4545	-10.3636	-12.4545	-12.5455	-15.182	-9.4544	-18	-22.2728
1050.75	2.8182	-10.5455	-5.5455	-8.9091	-13	-12.5455	-16.818	-10	-20.6364	-21
1051.47	6.4545	-8.3636	-2.8182	-6.0909	-9.1818	-10.9091	-21.4544	-10.9092	-22.4544	-21.6364
1052.2	3.6364	-9.4545	-2.8182	-8.1818	-10.4545	-12.3636	-22.182	-8.818	-21.7272	-14
1052.92	3.2727	-7.2727	-3.6364	-6.2727	-10.0909	-11	-18.2728	-7.182	-21.182	-9.7272
1053.64	1.7273	-6.0909	-5	-9	-11.2727	-13.0909	-19	-0.4544	-17.818	-7.0908
1054.37	-1.8182	-5.3636	-6.5455	-8.8182	-12.6364	-12.2727	-9.182	2.0908	-16.0908	-3.818
1055.09	-2.1818	-4.7273	-8.4545	-9.7273	-15.8182	-14	-12.6364	2	-10.5456	-3.2728
1055.82	-3.5455	-4.6364	-7.7273	-10.2727	-17.7273	-13.4545	-6.6364	3.182	-6.0908	-0.182
1056.54	-2.9091	-5.8182	-9.0909	-9.2727	-19.9091	-13.8182	-8.9092	3.4544	-2.4544	4.3636
1057.27	-4.0909	-6.7273	-10.0909	-10.1818	-20.9091	-15.6364	-5	6.3636	0.818	10.3636
1057.99	-5	-7.1818	-10.4545	-8.8182	-22.9091	-15.9091	2.6364	8.0908	4	15.5456
1058.71	-5.3636	-8.4545	-13.1818	-9.9091	-23.0909	-17.8182	4.9092	10.2728	4.182	15.9092
1059.44	-7.7273	-10.7273	-15.7273	-12.6364	-26.3636	-20.3636	8.818	6.4544	4.4544	14.9092
1060.16	-6.4545	-11.8182	-18.6364	-12.4545	-26.2727	-21.0909	18.0908	10.6364	11.9092	20.6364
1060.88	-7.9091	-15.0909	-21.2727	-15.3636	-27.9091	-22.6364	24.182	15.5456	18.5456	24.9092
1061.61	-8.4545	-16.7273	-21.8182	-16.2727	-27.6364	-21.6364	32.4544	25.6364	29.4544	34.182
1062.33	-7.4545	-19.0909	-21.8182	-17	-27.8182	-22.7273	32.6364	28.4544	34	37.6364
1063.05	-8.8182	-19.0909	-21.3636	-17.2727	-26.1818	-21.5455	33.3636	31.7272	36	37.2728
1063.78	-7.8182	-18.6364	-21.2727	-17.0909	-25.4545	-22.3636	35.2728	29.2728	33.2728	35.7272
1064.5	-8.1818	-19.4545	-20	-17.0909	-24.3636	-23.0909	34.7272	29.6364	34.9092	33.7272
1065.22	-8.5455	-17.6364	-20.1818	-17.9091	-21.3636	-21.6364	36.7272	31.5456	36.182	30.5456
1065.95	-8.0909	-16.3636	-19.1818	-17	-18.9091	-21.6364	37.3636	35.9092	35.6364	29.7272
1066.67	-9.1818	-15.8182	-18.1818	-17.2727	-18.5455	-20.0909	36.0908	37.182	35.7272	31.9092
1067.39	-6.3636	-12.5455	-16.2727	-15.3636	-14.4545	-16.4545	37	42	35.0908	31.5456
1068.12	-6.0909	-11.8182	-14.2727	-16.2727	-14.4545	-15.9091	27.6364	35.9092	25.3636	23.182
1068.84	-4	-9.4545	-14.0909	-15.9091	-12.3636	-14.3636	23.4544	29.3636	20.6364	16.182
1069.56	-0.6364	-7.5455	-11.2727	-13	-11.7273	-12.7273	15.818	21	11	5.7272
1070.28	-0.9091	-5.9091	-10.8182	-12.3636	-9.6364	-12.3636	16.182	18.2728	9.3636	1.5456
1071.01	2.4545	-4.0909	-8.5455	-9.1818	-8.5455	-10.1818	22.0908	20.182	8.7272	2.4544
1071.73	1.6364	-4.6364	-9.3636	-9.3636	-8.2727	-10.0909	19.0908	23.5456	9.182	-0.2728
1072.45	1.4545	-2.2727	-8.6364	-8.3636	-7.1818	-8.3636	18.3636	22.5456	4.2728	-0.9092
1073.17	2.5455	-3.4545	-7.5455	-7	-8.9091	-9.2727	11	21.2728	1.5456	-2.9092
1073.89	2.6364	-5	-7.6364	-7.1818	-10.1818	-9	0.0908	14.5456	-3.182	-4.818
1074.62	6.4545	-2.7273	-3.8182	-4.3636	-7.1818	-9.3636	-3.0908	13.9092	-3.3636	-4.5456
1075.34	6.2727	-4.0909	-4.9091	-4.5455	-8.9091	-9.0909	-10.9092	9.818	-5	-6.5456
1076.06	8.7273	-3.8182	-4.1818	-2.6364	-7.1818	-8.0909	-6.2728	10.6364	-3.0908	-6.818
1076.78	9	-1.6364	-3.2727	-1.1818	-7.0909	-6.5455	-11.818	9.6364	-4.3636	-8.9092
1077.5	7.7273	-4.3636	-3	-2.7273	-8.8182	-8.2727	-17.4544	5.182	-10.182	-11.2728
1078.22	9.0909	-1.3636	-1.7273	-0.1818	-8.4545	-6.5455	-20.182	2.2728	-13.0908	-13.5456
1078.94	7.6364	-2.6364	-2	-2.6364	-10.4545	-7.6364	-30.6364	-4.2728	-17.9092	-17.4544
1079.67	7	-2	-2.0909	-1.7273	-10.8182	-6.5455	-28.6364	-8.0908	-18	-15.818
1080.39	8.1818	-0.7273	-2.2727	-1.9091	-11	-5.9091	-34.182	-6.818	-16.182	-16.7272
1081.11	6.9091	-1.1818	-2.8182	-2.6364	-11.8182	-5.3636	-31.7272	-11	-14.7272	-12.4544
1081.83	8.4545	1.1818	-1.8182	-1.0909	-10.2727	-3.1818	-18.182	-8.182	-10.2728	-14.0908
1082.55	7.0909	0.6364	-3.0909	-2.8182	-10.5455	-0.9091	-15.7272	-11.818	-8.6364	-15.6364
1083.27	6.9091	1.0909	-1.0909	-2.7273	-10	-1.0909	-1.5456	-12	-5.2728	-18.0908
1083.99	4.7273	1.5455	-3.5455	-5.5455	-10.3636	-2	-0.182	-9.818	-4.3636	-15.818
1084.71	1.4545	-2.3636	-2.9091	-7	-11.9091	-5.2727	5	-11.9092	-5.182	-15.0908
1085.43	-0.0909	-2.1818	-6.8182	-7.9091	-11.1818	-6	8	-14.5456	-7.2728	-15.7272
1086.15	-2.3636	-5.1818	-8.6364	-10.1818	-12	-7.6364	7.4544	-14.5456	-4	-12
1086.87	-3.5455	-5.3636	-11.5455	-11.6364	-10.6364	-8.3636	9.3636	-16.182	-3.182	-11.7272
1087.59	-2.9091	-4.7273	-12.4545	-13	-10.7273	-8.7273	11.182	-13.182	-2.5456	-10
1088.31	-3.8182	-7.2727	-13.6364	-13.9091	-10.6364	-10.2727	17.7272	-16.818	-5.5456	-7.4544
1089.03	-2.9091	-5.9091	-13.3636	-14.6364	-10.5455	-9.5455	23	-16.818	-10	-11
1089.75	-5	-9.0909	-16.1818	-16.8182	-12.0909	-12	13.3636	-23.818	-15.3636	-11.182
1090.47	-5.3636	-10.0909	-17.9091	-17	-12.2727	-13.9091	13.4544	-26.4544	-20.182	-11.6364
1091.19	-7.1818	-13.8182	-21.0909	-18.3636	-13.8182	-16.1818	5.5456	-29.0908	-23.4544	-9.9092
1091.91	-6.5455	-15.3636	-19.8182	-15.9091	-14.8182	-17.0909	-4.182	-31.9092	-25.9092	-12.4544
1092.63	-4.7273	-15.3636	-19.6364	-16.0909	-14.8182	-15.7273	-3.3636	-28.6364	-23.818	-12.182
1093.35	-2.6364	-15	-16.9091	-14	-13.5455	-16.1818	-4.3636	-26.182	-17.2728	-11.182
1094.07	0.1818	-13.0909	-15.0909	-12.7273	-12.2727	-14.6364	-3.5456	-23.5456	-17.5456	-12.7272
1094.79	2.2727	-12.5455	-13	-9.5455	-11.9091	-14.7273	-4.3636	-22.4544	-16.182	-13.818
1095.51	2.2727	-12.9091	-12	-7.7273	-11	-15.1818	-3.818	-20.2728	-14.0908	-15.3636
1096.23	2.5455	-10.7273	-11.5455	-6.7273	-11.8182	-14.1818	-8.9092	-21.182	-14.2728	-21.2728
1096.95	2.4545	-9.0909	-9.3636	-3.8182	-10.1818	-13.0909	-12.4544	-18.3636	-9.182	-20.6364
1097.67	4.0909	-6.8182	-6.4545	-1.2727	-9.8182	-12.7273	-10.182	-14.3636	-7.5456	-17.3636
1098.39	3.0909	-5.7273	-5.1818	-0.1818	-11.4545	-12.5455	-9	-9.6364	-6.818	-17.0908
1099.11	3.1818	-2.7273	-4.8182	0.6364	-11.3636	-12.9091	-8.182	-5	-0.5456	-10.4544
1099.82	2.0909	-1.8182	-5.5455	0.6364	-11.7273	-12.5455	-3.182	-4.2728	3.4544	-5
1100.54	2.8	0.5	-5.7	2.7	-10.9	-13.3	-4.4	-3.6	4.6	-3.2
1101.26	2	1.7778	-5.2222	3.3333	-11.3333	-10.7778	-5	-2.5556	4.2224	-1.5556
1101.98	0.25	1.25	-6.25	3.875	-12.75	-12.875	-5.6252	-3.6252	3.8752	-0.75
1102.7	-1.2857	0.7143	-6.2857	3.2857	-14.2857	-12.2857	-2.8572	-1.1428	4.4284	4.2856
1103.42	-2.3333	1.1667	-6.5	3.3333	-15.6667	-12.6667	-7.8332	-8.3332	0.6668	4.6668

## Sheet: Fig 2b
X	Y1	Y2
0	0.52444	1
0.27	0.54938	1.37339
0.39	0.57538	1.49538
0.5	0.59349	1.81091
0.59	0.60568	2.61882
0.78	0.70299	4.50906
0.9	0.74862	10.4796
1.16	0.83649	20.9353
1.5	0.87105	39.5702
1.82	0.89847	54.8984
2.07	0.90853	71.3099
2.48	0.90679	52.9709
2.91	0.90878	32.9586

## Sheet: Fig 2c
X	Y
0	72.6404
0.5	53.6605
1	41.1182
1.5	30.5524
2	26.2193

## Sheet: Fig 2d
X	Y1	Y2	Y3	Y4	Y5	Y6	Y7	Y8	Y9	Y10
321.93	0.48	0.4813	0.4415	0.4918	0.5585	0.4938	0.4888	0.4158	0.3944	0.4005
322.74	0.496	0.4679	0.4613	0.4904	0.5569	0.4807	0.4985	0.4133	0.4101	0.3987
323.55	0.5049	0.4576	0.4736	0.4891	0.5547	0.4745	0.506	0.4168	0.4185	0.3936
324.36	0.5164	0.449	0.4787	0.495	0.5494	0.4716	0.5056	0.4196	0.428	0.3913
325.17	0.5143	0.4397	0.4844	0.4976	0.5509	0.4669	0.5004	0.4266	0.4314	0.393
325.97	0.5179	0.446	0.4874	0.5026	0.5462	0.4684	0.5005	0.4374	0.4353	0.4014
326.78	0.5455	0.4507	0.4949	0.5008	0.5343	0.4676	0.5061	0.454	0.4514	0.4138
327.59	0.5643	0.4598	0.5059	0.5088	0.5301	0.4645	0.5015	0.4663	0.455	0.4168
328.4	0.5722	0.4687	0.5154	0.5143	0.5184	0.4696	0.4937	0.4717	0.4688	0.4284
329.21	0.5792	0.4696	0.5316	0.5228	0.5224	0.4707	0.5011	0.4846	0.4687	0.4237
330.02	0.568	0.4824	0.5343	0.5338	0.5216	0.4922	0.5051	0.4906	0.4783	0.4246
330.82	0.5642	0.489	0.5416	0.5467	0.5267	0.5076	0.5059	0.5037	0.4831	0.4218
331.63	0.5619	0.5084	0.5415	0.5644	0.5387	0.5295	0.5073	0.5122	0.4795	0.4283
332.44	0.5659	0.5379	0.5401	0.5746	0.5464	0.5408	0.5043	0.5263	0.4869	0.4362
333.25	0.5679	0.5612	0.5431	0.5807	0.5534	0.5571	0.5087	0.5392	0.4864	0.4442
334.05	0.5829	0.588	0.5437	0.5879	0.5533	0.5749	0.5245	0.55	0.4945	0.454
334.86	0.5907	0.6011	0.5511	0.6021	0.5613	0.59	0.5311	0.5533	0.5002	0.4546
335.67	0.5956	0.6129	0.565	0.6197	0.5708	0.6142	0.549	0.5466	0.5048	0.4547
336.48	0.6059	0.6199	0.5773	0.6242	0.5818	0.6215	0.5568	0.5387	0.5093	0.4544
337.28	0.6123	0.6301	0.5972	0.6347	0.5998	0.6344	0.5724	0.5487	0.5144	0.4502
338.09	0.6246	0.6491	0.6148	0.6338	0.6144	0.6423	0.5775	0.552	0.5209	0.4602
338.9	0.6433	0.6651	0.6305	0.6354	0.6294	0.6408	0.5859	0.5677	0.5278	0.4693
339.71	0.6572	0.6871	0.647	0.6439	0.6426	0.6496	0.595	0.5792	0.535	0.4785
340.51	0.6806	0.704	0.6523	0.6449	0.646	0.6556	0.6074	0.5923	0.5484	0.4878
341.32	0.696	0.7039	0.6618	0.6536	0.6515	0.6751	0.621	0.6008	0.5549	0.4983
342.13	0.7084	0.7164	0.6711	0.6645	0.6608	0.6874	0.6386	0.6069	0.5683	0.5083
342.93	0.7111	0.7227	0.6875	0.6754	0.6736	0.6971	0.6439	0.6132	0.5766	0.5197
343.74	0.723	0.7381	0.7014	0.6808	0.6891	0.6996	0.6625	0.6168	0.586	0.5247
344.55	0.7259	0.7455	0.708	0.6892	0.6947	0.7004	0.6657	0.633	0.5923	0.5358
345.35	0.731	0.7596	0.7117	0.7015	0.7088	0.71	0.6811	0.6491	0.6058	0.542
346.16	0.7403	0.7675	0.7142	0.7098	0.714	0.7132	0.6903	0.6567	0.6137	0.5529
346.96	0.7476	0.7734	0.7173	0.7253	0.7274	0.7229	0.702	0.6744	0.6255	0.5615
347.77	0.763	0.7784	0.7227	0.738	0.7324	0.7311	0.7099	0.6835	0.6398	0.5688
348.58	0.7779	0.781	0.7284	0.7497	0.737	0.7395	0.7211	0.69	0.6458	0.5791
349.38	0.7878	0.7901	0.7413	0.7634	0.7449	0.7434	0.7258	0.7014	0.6516	0.579
350.19	0.7995	0.8046	0.7581	0.7755	0.7572	0.7449	0.736	0.7067	0.6587	0.58
350.99	0.812	0.8143	0.7773	0.7904	0.7654	0.7474	0.7401	0.7184	0.6643	0.5837
351.8	0.8274	0.827	0.79	0.8027	0.7783	0.7553	0.7495	0.7284	0.6718	0.5868
352.61	0.839	0.8357	0.8077	0.8194	0.7866	0.7685	0.7547	0.7406	0.684	0.5963
353.41	0.8592	0.8515	0.8299	0.8304	0.8043	0.7833	0.77	0.751	0.6946	0.6038
354.22	0.8784	0.8661	0.8502	0.8414	0.816	0.7999	0.7811	0.7633	0.7069	0.6156
355.02	0.8909	0.885	0.8703	0.856	0.8312	0.8153	0.7972	0.7795	0.7201	0.6279
355.83	0.9075	0.9047	0.8907	0.8701	0.8417	0.8312	0.8094	0.7883	0.7352	0.6391
356.63	0.9167	0.9215	0.9093	0.8882	0.857	0.8475	0.8221	0.8	0.7459	0.6484
357.44	0.9291	0.9384	0.9255	0.9014	0.8708	0.8568	0.8354	0.8109	0.7619	0.6576
358.24	0.9415	0.9498	0.9378	0.9128	0.8874	0.8702	0.8484	0.8224	0.7747	0.6692
359.05	0.9563	0.9615	0.9503	0.9248	0.8987	0.8823	0.859	0.8356	0.7859	0.6797
359.85	0.9688	0.9744	0.9603	0.9351	0.9112	0.8963	0.8694	0.8475	0.7964	0.6892
360.66	0.9811	0.9884	0.9733	0.9479	0.92	0.9033	0.88	0.8563	0.8061	0.6978
361.46	0.9916	1.0028	0.9804	0.9561	0.9293	0.9102	0.8875	0.8664	0.8132	0.7051
362.27	1.0019	1.013	0.9853	0.9654	0.9362	0.9158	0.8935	0.8738	0.8209	0.712
363.07	1.0097	1.0225	0.9925	0.9733	0.9414	0.9214	0.8995	0.8797	0.8255	0.7177
363.88	1.0205	1.0309	0.998	0.9803	0.9452	0.9278	0.904	0.8843	0.83	0.7216
364.68	1.0255	1.038	1.0058	0.9851	0.9501	0.9323	0.9085	0.8882	0.8334	0.7248
365.48	1.0332	1.0448	1.0104	0.9888	0.9522	0.9344	0.9126	0.8921	0.8368	0.7284
366.29	1.0353	1.049	1.0163	0.9913	0.9544	0.9368	0.9156	0.8966	0.8394	0.7315
367.09	1.039	1.0546	1.0218	0.9954	0.9547	0.939	0.9175	0.9001	0.8434	0.7341
367.9	1.0384	1.0589	1.0253	0.9969	0.9557	0.9406	0.9192	0.9018	0.8456	0.7367
368.7	1.04	1.0607	1.0292	0.9988	0.9564	0.9408	0.9201	0.903	0.8468	0.7381
369.5	1.0414	1.0624	1.031	0.9991	0.9568	0.9416	0.9191	0.904	0.8474	0.739
370.31	1.0425	1.0628	1.0336	1.0007	0.9568	0.9421	0.9186	0.9047	0.8476	0.7398
371.11	1.0429	1.0644	1.0364	1.0022	0.9569	0.9425	0.917	0.9044	0.8476	0.7395
371.91	1.0434	1.0659	1.037	1.0035	0.9571	0.9409	0.9157	0.9044	0.8481	0.7386
372.72	1.0437	1.0666	1.0378	1.0053	0.9585	0.9391	0.9146	0.9038	0.8474	0.7383
373.52	1.0457	1.0673	1.0366	1.0073	0.9585	0.9375	0.913	0.903	0.8467	0.7379
374.33	1.0454	1.0665	1.0369	1.0088	0.9592	0.936	0.9111	0.9017	0.8457	0.737
375.13	1.047	1.0669	1.0364	1.0108	0.959	0.9352	0.9098	0.8993	0.8445	0.7359
375.93	1.0471	1.0664	1.0359	1.0119	0.959	0.9336	0.9071	0.8967	0.8425	0.7349
376.73	1.0486	1.0655	1.035	1.0138	0.9587	0.9319	0.9046	0.8947	0.841	0.7336
377.54	1.0491	1.0659	1.0339	1.0154	0.9579	0.9306	0.9025	0.8931	0.8393	0.7323
378.34	1.0494	1.0646	1.033	1.0163	0.9573	0.9295	0.9005	0.891	0.8373	0.7306
379.14	1.0503	1.0641	1.0324	1.0175	0.9565	0.9286	0.8986	0.8886	0.8356	0.7287
379.95	1.0503	1.0623	1.0313	1.0182	0.9554	0.9268	0.8969	0.8866	0.8333	0.7273
380.75	1.0509	1.0606	1.0307	1.0191	0.9547	0.9259	0.8946	0.8842	0.8309	0.7259
381.55	1.0511	1.0596	1.0298	1.0187	0.9538	0.9248	0.8922	0.8816	0.8289	0.7244
382.35	1.0506	1.058	1.0291	1.0182	0.9538	0.9237	0.89	0.8791	0.8262	0.7229
383.16	1.0511	1.0572	1.0284	1.0177	0.9538	0.9234	0.8876	0.8765	0.8239	0.7214
383.96	1.0515	1.0565	1.0273	1.0179	0.9546	0.9233	0.8854	0.8746	0.8217	0.7195
384.76	1.0518	1.0557	1.027	1.0175	0.9553	0.9238	0.8841	0.8725	0.8194	0.7173
385.56	1.0517	1.0556	1.027	1.0174	0.9561	0.9247	0.8825	0.8699	0.8166	0.715
386.36	1.052	1.0553	1.0267	1.0162	0.9576	0.9251	0.8814	0.8672	0.8142	0.7127
387.17	1.052	1.0556	1.0268	1.0157	0.9589	0.926	0.8803	0.8653	0.8125	0.7107
387.97	1.0516	1.0554	1.0265	1.0141	0.9601	0.9271	0.8797	0.8634	0.81	0.7092
388.77	1.0514	1.0555	1.0259	1.0128	0.9614	0.9287	0.879	0.8615	0.8084	0.7074
389.57	1.0513	1.0553	1.0258	1.0116	0.9624	0.9301	0.8789	0.8599	0.8065	0.7053
390.37	1.0507	1.0553	1.0255	1.0107	0.9632	0.9317	0.879	0.8587	0.8047	0.7034
391.17	1.0503	1.0556	1.0254	1.0097	0.9634	0.9328	0.8792	0.8575	0.8034	0.7013
391.98	1.0495	1.0558	1.0254	1.0088	0.9636	0.9342	0.8794	0.8567	0.8016	0.6991
392.78	1.0487	1.0556	1.0254	1.0077	0.9636	0.9346	0.8797	0.8557	0.8	0.6973
393.58	1.048	1.0553	1.0254	1.0062	0.963	0.9346	0.8803	0.8552	0.7985	0.6954
394.38	1.0478	1.0549	1.0253	1.0054	0.9625	0.9344	0.8808	0.855	0.7976	0.6936
395.18	1.0468	1.0548	1.0251	1.0048	0.9615	0.9345	0.8815	0.8548	0.7961	0.6922
395.98	1.0463	1.0544	1.0245	1.0038	0.9602	0.9342	0.8823	0.8549	0.7949	0.6903
396.78	1.0455	1.0542	1.0244	1.0036	0.9591	0.9336	0.8828	0.8549	0.7943	0.6885
397.58	1.0448	1.0539	1.0239	1.0028	0.9574	0.9327	0.8837	0.8554	0.7931	0.6869
398.38	1.0434	1.0531	1.023	1.0016	0.956	0.9316	0.8841	0.8559	0.7923	0.6854
399.18	1.0427	1.0524	1.0219	1.0008	0.9543	0.9303	0.8841	0.8562	0.7915	0.6837
399.98	1.0418	1.0514	1.0209	0.9998	0.9525	0.9291	0.8841	0.8565	0.7905	0.6821
400.79	1.0411	1.0506	1.02	0.9988	0.9506	0.9273	0.8845	0.8573	0.7904	0.6804
401.59	1.0397	1.0494	1.0189	0.9976	0.9489	0.9257	0.8841	0.8577	0.7896	0.6785
402.39	1.038	1.0484	1.0172	0.9965	0.947	0.9238	0.8833	0.8576	0.7888	0.6766
403.19	1.0355	1.0472	1.0158	0.9947	0.945	0.9218	0.8823	0.8576	0.7878	0.6747
403.99	1.0337	1.0453	1.0146	0.9932	0.943	0.9194	0.8809	0.8573	0.7873	0.6727
404.79	1.0314	1.0436	1.0133	0.9918	0.9411	0.9174	0.8792	0.8565	0.7861	0.6709
405.59	1.0298	1.0412	1.0121	0.9902	0.9392	0.9148	0.8779	0.856	0.7849	0.6687
406.39	1.0277	1.0395	1.011	0.9894	0.9376	0.9128	0.8755	0.8548	0.7839	0.6663
407.19	1.0254	1.038	1.0099	0.9885	0.9359	0.9107	0.8734	0.8536	0.7823	0.6641
407.99	1.0226	1.0359	1.0092	0.9873	0.9343	0.9083	0.8718	0.8524	0.7809	0.6619
408.78	1.0199	1.0346	1.0086	0.9869	0.9333	0.9061	0.8695	0.8512	0.7795	0.6596
409.58	1.0171	1.0325	1.007	0.9862	0.9323	0.9045	0.867	0.8491	0.7777	0.6577
410.38	1.0148	1.0304	1.0058	0.9855	0.9307	0.9028	0.8654	0.8474	0.7764	0.6555
411.18	1.0122	1.0284	1.0048	0.9856	0.9298	0.9015	0.8634	0.8459	0.7749	0.6535
411.98	1.0098	1.026	1.0034	0.9852	0.9292	0.9004	0.8616	0.8439	0.7735	0.6516
412.78	1.0063	1.0236	1.0018	0.9852	0.9282	0.8995	0.8602	0.8423	0.7716	0.6494
413.58	1.0025	1.0208	1.0002	0.9851	0.9279	0.8984	0.8589	0.841	0.7702	0.6468
414.38	0.9981	1.0178	0.9974	0.9849	0.9277	0.898	0.8571	0.8391	0.7683	0.6446
415.18	0.9937	1.0142	0.9948	0.9842	0.9276	0.897	0.856	0.8373	0.7662	0.6424
415.98	0.9888	1.0098	0.9919	0.9832	0.9276	0.8966	0.8547	0.8359	0.7649	0.64
416.78	0.9842	1.0053	0.9886	0.9823	0.9279	0.8967	0.8535	0.8342	0.7629	0.6374
417.57	0.9789	1.0002	0.9845	0.9808	0.9277	0.8969	0.8524	0.8327	0.7609	0.6348
418.37	0.9725	0.9946	0.9806	0.9789	0.9276	0.8967	0.8519	0.8314	0.759	0.6317
419.17	0.9659	0.9891	0.976	0.9771	0.928	0.8968	0.8509	0.8301	0.757	0.6287
419.97	0.9586	0.9825	0.9703	0.9746	0.9279	0.8974	0.8501	0.8285	0.7549	0.6259
420.77	0.9511	0.9754	0.9651	0.9717	0.9277	0.8976	0.85	0.8276	0.753	0.6227
421.57	0.9437	0.9687	0.9586	0.9685	0.9277	0.8976	0.8493	0.8269	0.7516	0.6195
422.36	0.9363	0.9608	0.9517	0.9647	0.9275	0.898	0.8488	0.8258	0.7496	0.6168
423.16	0.9281	0.9533	0.945	0.9602	0.9268	0.898	0.8484	0.825	0.7478	0.614
423.96	0.9197	0.9452	0.9372	0.955	0.9257	0.8976	0.848	0.8247	0.7465	0.611
424.76	0.9108	0.9362	0.9293	0.9497	0.9241	0.8971	0.8478	0.824	0.745	0.6079
425.56	0.9014	0.9273	0.9206	0.9437	0.9221	0.8963	0.8474	0.8235	0.7437	0.6054
426.35	0.8919	0.9175	0.912	0.937	0.9197	0.8948	0.8474	0.8228	0.7423	0.6026
427.15	0.8823	0.908	0.9026	0.93	0.9166	0.8928	0.8464	0.8222	0.7409	0.5997
427.95	0.8728	0.8977	0.8934	0.9225	0.9129	0.8906	0.8454	0.8213	0.7391	0.597
428.75	0.8636	0.8881	0.8841	0.9145	0.9091	0.8876	0.8438	0.8206	0.7375	0.5939
429.54	0.8541	0.8783	0.8736	0.9059	0.9046	0.8841	0.8419	0.8194	0.7356	0.5909
430.34	0.8439	0.8671	0.8636	0.897	0.8998	0.8804	0.8395	0.8174	0.7335	0.5877
431.14	0.8338	0.8573	0.8533	0.8879	0.8942	0.8759	0.8368	0.8156	0.7312	0.5842
431.93	0.8237	0.8465	0.8427	0.8782	0.8883	0.871	0.834	0.8132	0.7288	0.5807
432.73	0.8137	0.8357	0.8325	0.8691	0.8819	0.8656	0.8306	0.8108	0.7261	0.5771
433.53	0.8042	0.8257	0.8218	0.8596	0.8754	0.8602	0.8269	0.8081	0.7232	0.5732
434.32	0.7948	0.8154	0.812	0.8499	0.8683	0.8543	0.8223	0.8049	0.7196	0.5692
435.12	0.7858	0.8058	0.8015	0.8397	0.8608	0.8479	0.8178	0.8015	0.716	0.5652
435.92	0.7771	0.7957	0.7918	0.8297	0.8532	0.8414	0.8128	0.7976	0.7125	0.5611
436.71	0.7683	0.7864	0.7817	0.8201	0.8457	0.8345	0.8079	0.7936	0.7087	0.557
437.51	0.7594	0.7767	0.7719	0.8099	0.8376	0.8274	0.8028	0.7895	0.7048	0.5528
438.31	0.7509	0.7671	0.7626	0.8005	0.8295	0.8202	0.7974	0.7852	0.7006	0.5486
439.1	0.7427	0.758	0.7533	0.7907	0.8211	0.8125	0.7918	0.7806	0.6963	0.5442
439.9	0.7349	0.7491	0.7448	0.7809	0.8126	0.8051	0.7859	0.7756	0.6919	0.5398
440.7	0.7278	0.7409	0.7357	0.7713	0.8039	0.7972	0.7797	0.7703	0.6872	0.5355
441.49	0.7206	0.7322	0.7268	0.7619	0.7953	0.7893	0.7733	0.765	0.6824	0.5309
442.29	0.7137	0.7239	0.7187	0.7527	0.7864	0.781	0.7666	0.7592	0.6773	0.5266
443.08	0.7068	0.7164	0.7106	0.7435	0.7778	0.7725	0.7602	0.7533	0.6725	0.5219
443.88	0.6999	0.7088	0.7024	0.7347	0.769	0.7645	0.7532	0.7473	0.6677	0.5172
444.67	0.6934	0.7013	0.6947	0.7266	0.7605	0.7558	0.7463	0.7414	0.6621	0.5123
445.47	0.6867	0.6944	0.6871	0.718	0.752	0.7475	0.7385	0.735	0.6567	0.507
446.27	0.6809	0.6875	0.6802	0.7089	0.7432	0.7393	0.7306	0.728	0.6507	0.5019
447.06	0.6752	0.6804	0.6728	0.7005	0.7346	0.7309	0.723	0.7208	0.6444	0.4966
447.86	0.6701	0.6743	0.6661	0.6928	0.7263	0.7225	0.7153	0.7141	0.6383	0.4913
448.65	0.6651	0.6683	0.6594	0.6851	0.7181	0.714	0.7073	0.7071	0.6319	0.486
449.45	0.6604	0.6626	0.6533	0.6781	0.7101	0.7065	0.6995	0.7	0.6257	0.4806
450.24	0.656	0.6575	0.6476	0.671	0.7025	0.699	0.692	0.6926	0.6193	0.4755
451.04	0.6516	0.6524	0.6422	0.6644	0.6952	0.691	0.6846	0.6859	0.6131	0.4705
451.83	0.6475	0.6479	0.6368	0.6579	0.6881	0.684	0.677	0.679	0.6069	0.4648
452.63	0.6435	0.6431	0.6317	0.6511	0.681	0.6767	0.6689	0.672	0.6003	0.4595
453.42	0.6396	0.6389	0.6266	0.6449	0.6736	0.6698	0.6618	0.6646	0.5937	0.4542
454.22	0.6367	0.6345	0.6224	0.6392	0.6666	0.6623	0.6548	0.6578	0.587	0.4489
455.01	0.6336	0.6306	0.618	0.634	0.6603	0.6555	0.6478	0.651	0.5806	0.4436
455.8	0.6308	0.6278	0.6139	0.6283	0.654	0.649	0.6405	0.6443	0.5744	0.4384
456.6	0.6279	0.6242	0.6096	0.6232	0.6472	0.6429	0.634	0.6371	0.5682	0.4335
457.39	0.6255	0.6205	0.6059	0.6187	0.6413	0.6363	0.6277	0.6309	0.5623	0.4285
458.19	0.6226	0.6172	0.6028	0.6138	0.6355	0.6301	0.621	0.6248	0.5567	0.423
458.98	0.6201	0.6148	0.5994	0.6085	0.6296	0.624	0.6143	0.6185	0.5506	0.4178
459.78	0.6177	0.6122	0.5958	0.6043	0.6235	0.6183	0.608	0.6118	0.5446	0.4124
460.57	0.6155	0.6088	0.5929	0.6004	0.6181	0.6119	0.602	0.6057	0.5383	0.4077
461.36	0.6135	0.6062	0.5909	0.5973	0.6132	0.6065	0.5961	0.5995	0.5326	0.4023
462.16	0.6117	0.6044	0.5883	0.5927	0.6087	0.6016	0.59	0.5938	0.5269	0.3972
462.95	0.6096	0.6018	0.5856	0.5895	0.6032	0.5965	0.584	0.587	0.5206	0.3927
463.74	0.6075	0.5999	0.5825	0.5867	0.5986	0.5907	0.5786	0.5813	0.5146	0.3878
464.54	0.6059	0.5971	0.581	0.5841	0.5942	0.5859	0.573	0.5756	0.5092	0.3827
465.33	0.6041	0.5955	0.5789	0.5803	0.5905	0.5814	0.5671	0.5701	0.5036	0.3773
466.12	0.6021	0.5938	0.5768	0.5778	0.5858	0.5771	0.5614	0.5639	0.4977	0.3727
466.92	0.6003	0.5915	0.5748	0.5758	0.5822	0.5725	0.5561	0.5582	0.4912	0.3678
467.71	0.5984	0.5898	0.5737	0.5744	0.579	0.5685	0.5515	0.5532	0.4858	0.3631
468.5	0.5965	0.5881	0.5727	0.5719	0.5762	0.5656	0.5465	0.5486	0.4808	0.3582
469.3	0.5947	0.586	0.5705	0.5699	0.5725	0.5624	0.5413	0.5429	0.4756	0.3538
470.09	0.5929	0.5841	0.5683	0.5682	0.57	0.5586	0.5373	0.5377	0.4699	0.3491
470.88	0.591	0.5819	0.5666	0.5675	0.5671	0.5549	0.533	0.5329	0.4648	0.3451
471.68	0.5895	0.5803	0.5648	0.5654	0.5652	0.5523	0.5288	0.5293	0.4603	0.3402
472.47	0.5877	0.5782	0.5635	0.5634	0.5627	0.5504	0.5246	0.5245	0.4562	0.3361
473.26	0.5852	0.5765	0.5614	0.5621	0.5602	0.5471	0.5209	0.5202	0.4512	0.3323
474.05	0.5833	0.574	0.5593	0.5619	0.5581	0.5445	0.5175	0.5161	0.4467	0.3289
474.84	0.581	0.5714	0.5571	0.5596	0.557	0.5426	0.5146	0.5125	0.4429	0.3246
475.64	0.5787	0.5691	0.555	0.5578	0.5548	0.5407	0.5113	0.509	0.4394	0.321
476.43	0.5762	0.5663	0.5522	0.5565	0.5524	0.5386	0.5076	0.505	0.4353	0.3172
477.22	0.5736	0.5634	0.5488	0.5555	0.5507	0.5356	0.5051	0.5007	0.4309	0.3138
478.01	0.5711	0.5606	0.5469	0.5538	0.5497	0.5335	0.503	0.498	0.4268	0.3101
478.81	0.5682	0.5579	0.5439	0.5513	0.5479	0.5326	0.4998	0.4951	0.4236	0.3068
479.6	0.5656	0.5548	0.5411	0.5496	0.5459	0.5312	0.4966	0.4916	0.4198	0.3027
480.39	0.5621	0.5511	0.5381	0.5482	0.5443	0.5291	0.4945	0.4875	0.4159	0.2993
481.18	0.5588	0.548	0.535	0.5469	0.5432	0.527	0.4923	0.4846	0.4119	0.2959
481.97	0.5557	0.5444	0.5317	0.5446	0.5424	0.5263	0.4904	0.4818	0.4086	0.2922
482.76	0.5523	0.5411	0.5289	0.5417	0.5406	0.5251	0.4878	0.4792	0.4051	0.2884
483.55	0.5492	0.5377	0.5256	0.5408	0.5388	0.5233	0.4852	0.4763	0.4015	0.2852
484.35	0.5458	0.5346	0.5217	0.5391	0.5379	0.5215	0.4838	0.473	0.398	0.2823
485.14	0.5422	0.5302	0.5187	0.536	0.5372	0.5201	0.4826	0.4708	0.3944	0.2791
485.93	0.5392	0.5261	0.5152	0.5329	0.5361	0.5194	0.4803	0.4691	0.3916	0.276
486.72	0.5358	0.523	0.5105	0.5303	0.5344	0.5187	0.4785	0.4666	0.3891	0.2728
487.51	0.532	0.5189	0.5071	0.5294	0.5322	0.5165	0.4769	0.4643	0.386	0.2698
488.3	0.5283	0.514	0.5031	0.5258	0.5317	0.5143	0.4764	0.4621	0.3829	0.2672
489.09	0.5248	0.5098	0.4986	0.5217	0.5302	0.5132	0.4752	0.4611	0.3801	0.2648
489.88	0.5208	0.5054	0.4946	0.5173	0.5282	0.5121	0.4735	0.46	0.3781	0.262
490.67	0.5168	0.5012	0.4896	0.5146	0.5256	0.5104	0.4718	0.4585	0.3758	0.2595
491.46	0.5126	0.4967	0.4851	0.5116	0.5238	0.508	0.471	0.4569	0.3733	0.2575
492.25	0.5085	0.4916	0.4809	0.5068	0.522	0.5058	0.4705	0.4555	0.371	0.2554
493.04	0.5041	0.4868	0.4765	0.502	0.52	0.5044	0.4696	0.4552	0.3688	0.2531
493.83	0.5003	0.4833	0.4712	0.4978	0.5167	0.5027	0.4678	0.4545	0.3675	0.2507
494.62	0.4957	0.4784	0.4665	0.4943	0.5134	0.5	0.4665	0.4531	0.3659	0.2485
495.41	0.4913	0.4735	0.462	0.4903	0.5106	0.4966	0.4655	0.4519	0.3637	0.2467
496.2	0.4873	0.4681	0.4565	0.4836	0.5082	0.4937	0.4648	0.4511	0.3618	0.2447
496.99	0.4826	0.4641	0.4521	0.4786	0.5046	0.492	0.4635	0.4509	0.3605	0.2429
497.78	0.478	0.4597	0.4469	0.4741	0.5004	0.4892	0.4611	0.4501	0.3595	0.2406
498.57	0.4737	0.4547	0.4417	0.4706	0.4962	0.4854	0.4598	0.4485	0.3579	0.2386
499.36	0.469	0.4489	0.4374	0.4654	0.4931	0.4811	0.4587	0.4471	0.3561	0.237
500.15	0.4646	0.4441	0.4322	0.4588	0.4895	0.4775	0.4573	0.4462	0.3546	0.235
500.94	0.4599	0.44	0.4275	0.4537	0.4854	0.4748	0.4558	0.4457	0.3533	0.2333
501.73	0.4551	0.4353	0.422	0.4492	0.4803	0.471	0.4532	0.445	0.3527	0.2313
502.52	0.4505	0.4302	0.4176	0.4453	0.4755	0.4662	0.4507	0.4432	0.3516	0.2296
503.31	0.4461	0.4254	0.4131	0.44	0.4718	0.4616	0.4489	0.442	0.3498	0.2282
504.1	0.4412	0.4207	0.4083	0.4338	0.4677	0.4573	0.4469	0.4409	0.3488	0.2267
504.89	0.4368	0.4167	0.4042	0.4289	0.463	0.4541	0.4445	0.4404	0.3478	0.2253
505.68	0.4327	0.412	0.3984	0.425	0.4573	0.4493	0.4411	0.4392	0.3476	0.2237
506.47	0.4281	0.4073	0.3943	0.4208	0.4522	0.4439	0.4378	0.4372	0.3468	0.2219
507.26	0.4242	0.4021	0.3898	0.4154	0.4484	0.4388	0.435	0.436	0.3457	0.2205
508.04	0.4206	0.3988	0.3852	0.409	0.4438	0.4341	0.4318	0.4343	0.3451	0.2191
508.83	0.4167	0.3952	0.3812	0.4047	0.4387	0.4305	0.4286	0.4335	0.3444	0.218
509.62	0.4134	0.3904	0.376	0.4006	0.4329	0.4253	0.4238	0.4318	0.3447	0.2163
510.41	0.4104	0.3862	0.3716	0.396	0.4275	0.4197	0.4196	0.4294	0.3442	0.2151
511.2	0.4073	0.381	0.3672	0.3908	0.4236	0.4145	0.4165	0.4273	0.344	0.2141
511.99	0.4043	0.3784	0.3626	0.3847	0.4186	0.4094	0.4128	0.4248	0.3437	0.2133
512.77	0.402	0.3744	0.3589	0.3801	0.4136	0.4056	0.4089	0.4231	0.3431	0.2122
513.56	0.3994	0.3702	0.3538	0.3766	0.4079	0.4003	0.4036	0.4203	0.3432	0.211
514.35	0.3969	0.3664	0.3501	0.372	0.4026	0.395	0.3987	0.4176	0.3426	0.2098
515.14	0.395	0.3619	0.3461	0.3674	0.3986	0.3898	0.3945	0.4142	0.3423	0.209
515.93	0.3928	0.3593	0.3422	0.3621	0.3938	0.3849	0.3901	0.4108	0.3415	0.2085
516.71	0.3909	0.3566	0.3387	0.3583	0.3892	0.3808	0.3858	0.4079	0.3407	0.2078
517.5	0.3895	0.3524	0.334	0.3545	0.3836	0.3759	0.3803	0.404	0.3402	0.2068
518.29	0.388	0.3497	0.3307	0.3506	0.3788	0.371	0.3756	0.4006	0.3394	0.2061
519.08	0.387	0.3458	0.3277	0.3467	0.3747	0.3657	0.3703	0.3961	0.3385	0.2047
519.86	0.386	0.3445	0.3241	0.3414	0.3707	0.3609	0.366	0.3919	0.3371	0.2039
520.65	0.3855	0.3413	0.3218	0.3378	0.3666	0.3569	0.3612	0.388	0.3357	0.2033
521.44	0.3847	0.3385	0.3175	0.334	0.3615	0.3528	0.356	0.3839	0.3341	0.2024
522.23	0.3846	0.3364	0.3152	0.3312	0.3569	0.3482	0.3511	0.3793	0.3325	0.2014
523.01	0.3849	0.333	0.312	0.3274	0.3529	0.3432	0.3456	0.3745	0.3308	0.2005
523.8	0.3855	0.3316	0.3097	0.3227	0.3494	0.3389	0.341	0.37	0.3289	0.1994
524.59	0.387	0.3301	0.3071	0.3192	0.3454	0.3347	0.3364	0.3648	0.3268	0.1983
525.37	0.3889	0.3281	0.3042	0.3153	0.3409	0.3312	0.3316	0.3602	0.3243	0.1973
526.16	0.3915	0.3261	0.3021	0.3129	0.3369	0.3271	0.3267	0.3556	0.3222	0.1965
526.95	0.3941	0.3239	0.2989	0.3095	0.3326	0.3229	0.322	0.3512	0.3199	0.1951
527.73	0.3971	0.3235	0.297	0.3058	0.3291	0.319	0.3175	0.3466	0.3178	0.1945
528.52	0.4007	0.3219	0.2953	0.3027	0.3254	0.3149	0.3132	0.342	0.3152	0.1931
529.31	0.4049	0.3222	0.293	0.2998	0.322	0.3115	0.3088	0.3372	0.3123	0.1922
530.09	0.4102	0.3211	0.2913	0.2973	0.318	0.3074	0.3049	0.3328	0.3096	0.1913
530.88	0.4148	0.3202	0.2889	0.2944	0.3145	0.3042	0.3004	0.3288	0.3069	0.1904
531.66	0.4211	0.3205	0.2874	0.2914	0.3111	0.3005	0.2967	0.3247	0.3041	0.189
532.45	0.4279	0.3213	0.2857	0.2887	0.3074	0.2969	0.2925	0.32	0.3016	0.188
533.24	0.4346	0.3217	0.2849	0.286	0.3044	0.2932	0.2889	0.3161	0.2989	0.1866
534.02	0.4426	0.3222	0.2837	0.2838	0.3011	0.2898	0.2849	0.3117	0.2958	0.1851
534.81	0.4518	0.3234	0.2827	0.2813	0.2974	0.2866	0.2815	0.308	0.2922	0.1839
535.59	0.4618	0.3241	0.2819	0.2793	0.2946	0.2836	0.2778	0.304	0.2889	0.183
536.38	0.4718	0.3261	0.2813	0.2772	0.2913	0.2801	0.274	0.3004	0.2861	0.1815
537.16	0.4829	0.3281	0.281	0.2753	0.2888	0.2772	0.2699	0.2964	0.2833	0.1795
537.95	0.4955	0.3307	0.2809	0.2733	0.2856	0.2739	0.2663	0.2923	0.2803	0.1775
538.73	0.5078	0.3339	0.2808	0.2715	0.2833	0.271	0.2633	0.2879	0.2772	0.1756
539.52	0.5223	0.3371	0.2812	0.27	0.2807	0.2683	0.2603	0.2842	0.2732	0.1741
540.3	0.5362	0.3408	0.2816	0.2685	0.2777	0.2665	0.2566	0.281	0.2701	0.1726
541.09	0.551	0.345	0.282	0.2677	0.275	0.2632	0.253	0.2779	0.267	0.1705
541.87	0.5665	0.35	0.283	0.2665	0.2726	0.2606	0.2489	0.2746	0.2647	0.168
542.66	0.5825	0.3553	0.2843	0.2649	0.2704	0.2574	0.2464	0.2702	0.2617	0.166
543.44	0.599	0.3612	0.2857	0.2637	0.2685	0.2551	0.2439	0.2665	0.2584	0.1641
544.23	0.616	0.3679	0.2872	0.2633	0.2661	0.2531	0.2412	0.2631	0.2544	0.1627
545.01	0.6338	0.3746	0.2893	0.2624	0.263	0.2511	0.2384	0.2609	0.2509	0.161
545.8	0.6516	0.3826	0.2913	0.2622	0.2604	0.2484	0.2343	0.2579	0.248	0.1592
546.58	0.6694	0.3912	0.2943	0.2614	0.2586	0.2456	0.2311	0.2545	0.2457	0.156
547.37	0.6877	0.4009	0.298	0.2603	0.2576	0.2428	0.2278	0.2502	0.2423	0.1539
548.15	0.7042	0.4112	0.3017	0.2593	0.2555	0.241	0.2265	0.2467	0.2391	0.152
548.93	0.7198	0.4215	0.305	0.2597	0.2538	0.2392	0.2246	0.2439	0.2348	0.151
549.72	0.734	0.4328	0.3101	0.26	0.2509	0.2379	0.2218	0.242	0.2316	0.1498
550.5	0.7474	0.4449	0.3144	0.2601	0.2491	0.2353	0.2183	0.2394	0.2289	0.1481
551.29	0.7587	0.4587	0.3205	0.2605	0.248	0.2326	0.2148	0.2368	0.2272	0.1454
552.07	0.7662	0.473	0.3267	0.2594	0.2478	0.2299	0.2132	0.2325	0.2246	0.1432
552.85	0.7713	0.4888	0.3342	0.2594	0.2462	0.2288	0.212	0.2292	0.2216	0.1416
553.64	0.773	0.5037	0.3407	0.2605	0.2448	0.2278	0.2106	0.2263	0.2178	0.1405
554.42	0.7715	0.5207	0.3494	0.2625	0.2422	0.2271	0.208	0.2252	0.2148	0.1395
555.2	0.7653	0.5367	0.3577	0.2634	0.2405	0.2249	0.2049	0.2236	0.2127	0.1383
555.99	0.7538	0.5549	0.3679	0.2643	0.2395	0.2225	0.202	0.2213	0.2119	0.1359
556.77	0.7371	0.5728	0.3779	0.2645	0.2401	0.22	0.2002	0.2176	0.2099	0.1336
557.55	0.7174	0.5919	0.3894	0.2661	0.2395	0.2191	0.1994	0.2143	0.2074	0.1319
558.34	0.6945	0.6092	0.4	0.2684	0.2378	0.2192	0.1986	0.2125	0.2039	0.1311
559.12	0.6648	0.6275	0.4131	0.2719	0.2356	0.2191	0.1967	0.2115	0.2011	0.1309
559.9	0.6295	0.6443	0.4261	0.2747	0.2343	0.2177	0.194	0.2108	0.1992	0.1301
560.69	0.5937	0.6625	0.4412	0.2774	0.2338	0.2159	0.1903	0.2091	0.1986	0.1282
561.47	0.5569	0.6785	0.456	0.2792	0.235	0.2134	0.1889	0.2063	0.1977	0.1255
562.25	0.5163	0.6941	0.4724	0.2828	0.2349	0.2129	0.1882	0.2031	0.1953	0.1238
563.03	0.4735	0.7055	0.4881	0.2877	0.2338	0.2129	0.1889	0.2007	0.1923	0.123
563.82	0.4333	0.7155	0.5055	0.2938	0.2318	0.2134	0.1874	0.1997	0.1891	0.1232
564.6	0.3957	0.7219	0.5229	0.2997	0.2306	0.2126	0.1852	0.1999	0.1871	0.1228
565.38	0.357	0.7272	0.5421	0.3047	0.2305	0.211	0.1814	0.1992	0.1864	0.121
566.16	0.3177	0.7282	0.5604	0.3097	0.2316	0.2087	0.18	0.1966	0.1865	0.1186
566.94	0.2829	0.7248	0.5794	0.3159	0.2331	0.2077	0.1794	0.1933	0.1853	0.1163
567.73	0.2531	0.7134	0.5965	0.3241	0.2327	0.2081	0.1808	0.1906	0.183	0.1148
568.51	0.2242	0.697	0.6145	0.3339	0.2313	0.2094	0.1803	0.1897	0.1792	0.1146
569.29	0.1956	0.6757	0.6316	0.3441	0.23	0.2093	0.1786	0.19	0.1765	0.1146
570.07	0.1718	0.654	0.6488	0.3531	0.23	0.2081	0.1753	0.1898	0.1756	0.1137
570.85	0.1508	0.6274	0.6636	0.3619	0.2318	0.206	0.173	0.1885	0.1756	0.1115
571.64	0.1332	0.596	0.6762	0.3709	0.2343	0.2049	0.1723	0.1858	0.1751	0.1089
572.42	0.1159	0.5565	0.685	0.3835	0.2354	0.2056	0.1734	0.1829	0.1732	0.1068
573.2	0.1007	0.5143	0.6911	0.3978	0.2351	0.207	0.1745	0.1812	0.1702	0.1066
573.98	0.0882	0.4728	0.6936	0.4138	0.2336	0.2084	0.1741	0.1814	0.1672	0.1072
574.76	0.0786	0.4343	0.6924	0.4278	0.234	0.2083	0.1719	0.1827	0.1654	0.1075
575.54	0.068	0.3979	0.6874	0.4407	0.2362	0.2069	0.1693	0.1826	0.1652	0.1064
576.32	0.0584	0.3612	0.678	0.4545	0.2398	0.2057	0.1677	0.1809	0.1658	0.1044
577.1	0.051	0.3231	0.6621	0.4706	0.2424	0.2054	0.1688	0.1781	0.166	0.1021
577.88	0.0458	0.284	0.6384	0.4897	0.2436	0.2079	0.1706	0.1762	0.1639	0.101
578.67	0.0388	0.2478	0.6091	0.5101	0.2435	0.2101	0.172	0.176	0.1611	0.1017
579.45	0.0344	0.2175	0.5771	0.5297	0.244	0.212	0.1711	0.1772	0.159	0.1027
580.23	0.0309	0.1927	0.5448	0.5473	0.2464	0.212	0.1689	0.1787	0.1588	0.1033
581.01	0.0278	0.171	0.5103	0.5637	0.2509	0.2112	0.1667	0.179	0.16	0.102
581.79	0.0245	0.1493	0.4727	0.5809	0.2559	0.2112	0.1663	0.1774	0.1613	0.0997
582.57	0.0228	0.1254	0.4301	0.5996	0.2604	0.213	0.1685	0.175	0.1613	0.0978
583.35	0.0215	0.1049	0.387	0.6194	0.2622	0.2165	0.1709	0.1734	0.1593	0.0969
584.13	0.0204	0.0885	0.3459	0.639	0.2639	0.2204	0.1723	0.1742	0.157	0.098
584.91	0.0187	0.0773	0.3088	0.6536	0.2664	0.2226	0.171	0.1763	0.155	0.0993
585.69	0.0185	0.0686	0.2753	0.6641	0.2721	0.2234	0.1688	0.178	0.1552	0.1001
586.47	0.0167	0.0608	0.2439	0.6712	0.2795	0.2234	0.1674	0.1783	0.1568	0.0987
587.25	0.016	0.0512	0.2127	0.6775	0.2874	0.2253	0.1682	0.176	0.1585	0.0963
588.03	0.0155	0.0401	0.1817	0.6824	0.2936	0.229	0.1712	0.1745	0.1587	0.0943
588.81	0.0131	0.0313	0.1525	0.6832	0.2977	0.2344	0.174	0.1736	0.1569	0.0941
589.59	0.0116	0.0256	0.1286	0.6781	0.3025	0.2397	0.1761	0.1753	0.1549	0.0954
590.37	0.0117	0.0241	0.1092	0.6657	0.3086	0.2437	0.1754	0.1777	0.1532	0.0972
591.15	0.0106	0.0237	0.0936	0.6463	0.3181	0.2459	0.1739	0.1804	0.1536	0.098
591.93	0.008	0.0208	0.079	0.6235	0.3299	0.2485	0.173	0.1812	0.1557	0.0968
592.7	0.0079	0.0153	0.0645	0.5962	0.3419	0.2524	0.1748	0.1795	0.1578	0.0947
593.48	0.0082	0.0089	0.0497	0.566	0.3523	0.2594	0.1791	0.1782	0.1589	0.0922
594.26	0.0068	0.005	0.0366	0.5316	0.3605	0.2683	0.1833	0.1777	0.1576	0.0916
595.04	0.0076	0.0041	0.028	0.4931	0.3695	0.2766	0.1866	0.1799	0.1561	0.0932
595.82	0.0081	0.0069	0.0224	0.452	0.3804	0.2837	0.1869	0.1837	0.1547	0.0951
596.6	0.0066	0.0092	0.0194	0.4097	0.3954	0.2892	0.1859	0.1871	0.1557	0.0969
597.38	0.0083	0.0074	0.0147	0.3701	0.4128	0.2956	0.1868	0.1886	0.1584	0.0958
598.16	0.0085	0.0041	0.0092	0.3314	0.43	0.303	0.1894	0.1878	0.1609	0.0935
598.93	0.0065	-0.0014	0.0019	0.2958	0.4455	0.3137	0.195	0.1871	0.1627	0.0912
599.71	0.007	-0.0033	-0.0036	0.2621	0.4584	0.3267	0.2003	0.1868	0.1623	0.09
600.49	0.0074	-0.0017	-0.0053	0.2293	0.472	0.3394	0.2052	0.1893	0.1609	0.0914
601.27	0.0062	0.0023	-0.0062	0.1982	0.4867	0.351	0.2075	0.194	0.1595	0.0934
602.05	0.0056	0.0052	-0.0046	0.169	0.5054	0.3607	0.2087	0.1985	0.1599	0.0957
602.83	0.0041	0.004	-0.0058	0.1442	0.5266	0.3708	0.21	0.202	0.1629	0.0961
603.6	0.0027	0.0005	-0.0085	0.1224	0.5466	0.3825	0.2135	0.2029	0.1663	0.0942
604.38	0.0028	-0.0047	-0.0133	0.1047	0.5641	0.3977	0.2204	0.2033	0.1693	0.0923
605.16	0.0025	-0.0064	-0.0167	0.0892	0.5774	0.4157	0.2286	0.2035	0.1704	0.0905
605.94	0.0012	-0.0044	-0.0171	0.0756	0.5888	0.4329	0.236	0.2066	0.1697	0.0916
606.72	0.001	0.0003	-0.0158	0.0624	0.5998	0.4495	0.2413	0.2123	0.1695	0.0943
607.49	0.0014	0.0033	-0.0126	0.0498	0.6123	0.4636	0.2444	0.2182	0.17	0.0967
608.27	0.0019	0.0025	-0.0119	0.04	0.6256	0.477	0.2485	0.224	0.1734	0.0981
609.05	0.0022	-0.0013	-0.0139	0.0316	0.6351	0.4912	0.2535	0.2276	0.1783	0.0974
609.82	0.0013	-0.0066	-0.0175	0.0265	0.6392	0.5076	0.2622	0.2293	0.1831	0.0954
610.6	0.0022	-0.0087	-0.0208	0.0231	0.6355	0.5263	0.2728	0.2315	0.1865	0.0938
611.38	0.0039	-0.0068	-0.0208	0.0185	0.6257	0.544	0.2839	0.2344	0.1875	0.0935
612.16	0.0042	-0.0017	-0.0196	0.0147	0.6135	0.56	0.2936	0.2403	0.1879	0.0954
612.93	0.0037	0.0017	-0.0157	0.0095	0.5991	0.5718	0.3007	0.2482	0.1885	0.098
613.71	0.0027	0.0016	-0.0147	0.0055	0.5833	0.5794	0.3071	0.2559	0.191	0.1012
614.49	0.0029	-0.0018	-0.0157	0.0018	0.5629	0.5857	0.3145	0.2623	0.196	0.1019
615.26	0.0029	-0.0084	-0.0189	0.0006	0.5363	0.5909	0.3244	0.2661	0.2013	0.1007
616.04	0.0027	-0.0111	-0.0235	0.0009	0.5029	0.5958	0.3378	0.2694	0.2062	0.0992
616.82	0.0009	-0.0092	-0.0243	-0.0001	0.4642	0.5979	0.3515	0.2725	0.2093	0.0983
617.59	-0.0008	-0.005	-0.0238	-0.0003	0.4253	0.5949	0.3659	0.2773	0.2098	0.099
618.37	-0.001	0	-0.0196	-0.0028	0.3886	0.5853	0.3774	0.285	0.2101	0.1019
619.14	-0.0011	0.0008	-0.0176	-0.0057	0.3551	0.5687	0.3864	0.2937	0.2112	0.1051
619.92	-0.0021	-0.0023	-0.0175	-0.0067	0.3238	0.5478	0.3953	0.3017	0.2145	0.1077
620.7	-0.0025	-0.0084	-0.0195	-0.0079	0.2919	0.5243	0.4056	0.3082	0.2195	0.1082
621.47	-0.0037	-0.0123	-0.0244	-0.007	0.2597	0.4988	0.4186	0.312	0.2249	0.1069
622.25	-0.0031	-0.0122	-0.0266	-0.0057	0.2265	0.4722	0.4341	0.3154	0.2291	0.1045
623.02	-0.0019	-0.0087	-0.0262	-0.0059	0.195	0.4429	0.4488	0.3197	0.2307	0.1038
623.8	-0.0025	-0.0022	-0.0238	-0.0064	0.1673	0.4099	0.4622	0.326	0.2306	0.1047
624.58	-0.002	0.0005	-0.0194	-0.0085	0.1446	0.374	0.472	0.3347	0.23	0.1072
625.35	-0.0024	-0.0013	-0.0182	-0.0097	0.1272	0.3365	0.479	0.3447	0.2302	0.1102
626.13	-0.0016	-0.0057	-0.0191	-0.011	0.1131	0.3003	0.4841	0.3536	0.2326	0.1121
626.9	0.0013	-0.0121	-0.0231	-0.0107	0.099	0.2671	0.4895	0.3607	0.2361	0.112
627.68	-0.0003	-0.0138	-0.0271	-0.0097	0.0845	0.2369	0.496	0.3653	0.2402	0.1099
628.45	0	-0.0109	-0.0287	-0.0092	0.0698	0.2099	0.5026	0.3695	0.2423	0.1074
629.23	-0.0021	-0.0058	-0.0272	-0.0089	0.0561	0.1842	0.506	0.3747	0.2423	0.1056
630	-0.0019	-0.0005	-0.0235	-0.01	0.0454	0.1599	0.5051	0.3817	0.2408	0.1058
630.78	0.0004	0.0003	-0.0199	-0.0119	0.0388	0.1362	0.4978	0.3908	0.2387	0.1077
631.55	-0.002	-0.0031	-0.0195	-0.013	0.0357	0.1141	0.4855	0.4003	0.2378	0.1097
632.33	-0.0024	-0.0094	-0.022	-0.0139	0.0336	0.0945	0.47	0.4086	0.2389	0.1116
633.1	-0.0046	-0.0142	-0.0265	-0.0134	0.0306	0.0782	0.4537	0.4144	0.2421	0.1112
633.88	-0.0044	-0.015	-0.0304	-0.0123	0.0259	0.0654	0.4371	0.4173	0.2454	0.1092
634.65	-0.0033	-0.0113	-0.0307	-0.0114	0.0196	0.0557	0.4193	0.4188	0.2479	0.1065
635.42	-0.0051	-0.0054	-0.0283	-0.0112	0.0134	0.0469	0.399	0.4199	0.2489	0.1044
636.2	-0.0048	-0.0016	-0.024	-0.012	0.0094	0.0382	0.3741	0.4218	0.2477	0.1041
636.97	-0.0069	-0.0021	-0.0208	-0.0135	0.0079	0.0302	0.3455	0.4247	0.2462	0.1054
637.75	-0.0043	-0.0068	-0.0215	-0.0144	0.0088	0.0218	0.3148	0.4264	0.2456	0.1081
638.52	-0.0034	-0.0135	-0.0242	-0.0147	0.0107	0.0145	0.2835	0.4258	0.2465	0.1099
639.3	-0.0042	-0.0171	-0.0289	-0.0141	0.011	0.0094	0.2542	0.4209	0.2493	0.1101
640.07	-0.0032	-0.0165	-0.0322	-0.0131	0.0094	0.0054	0.2279	0.4114	0.2527	0.1087
640.84	-0.0043	-0.012	-0.0316	-0.0123	0.0058	0.0041	0.2042	0.3988	0.2552	0.1055
641.62	-0.0024	-0.0055	-0.0289	-0.0122	0.002	0.003	0.1819	0.3848	0.256	0.1031
642.39	-0.0019	-0.0015	-0.0245	-0.0129	-0.0007	0.0011	0.1593	0.3705	0.255	0.1019
643.16	-0.0005	-0.0025	-0.0214	-0.0142	-0.0007	-0.0013	0.1367	0.3566	0.253	0.1027
643.94	-0.0015	-0.0073	-0.0221	-0.0153	0.0012	-0.0048	0.1136	0.342	0.2506	0.1049
644.71	-0.0028	-0.0131	-0.0252	-0.0159	0.0039	-0.0077	0.0922	0.326	0.2499	0.1074
645.48	-0.0016	-0.0171	-0.0299	-0.016	0.0056	-0.0103	0.0738	0.3067	0.2504	0.1088
646.26	-0.0027	-0.0164	-0.0327	-0.0158	0.0046	-0.0111	0.0591	0.2843	0.2517	0.1078
647.03	-0.002	-0.0113	-0.0333	-0.0155	0.0017	-0.0112	0.0475	0.2602	0.2527	0.1055
647.8	-0.0032	-0.0055	-0.0306	-0.0155	-0.0016	-0.0106	0.0387	0.236	0.2514	0.1026
648.58	-0.0043	-0.0015	-0.0262	-0.0158	-0.0044	-0.0104	0.0303	0.2136	0.2479	0.1003
649.35	-0.0052	-0.0019	-0.0231	-0.0167	-0.0049	-0.0111	0.0217	0.1936	0.2423	0.1002
650.12	-0.0059	-0.0072	-0.0232	-0.0176	-0.0034	-0.013	0.0121	0.1752	0.2351	0.1013
650.89	-0.0059	-0.0132	-0.026	-0.0182	-0.0008	-0.015	0.0034	0.1581	0.2283	0.103
651.67	-0.0076	-0.0175	-0.0309	-0.0184	0.0006	-0.0172	-0.0051	0.1413	0.2223	0.1043
652.44	-0.0062	-0.0174	-0.0342	-0.0182	0.0011	-0.0174	-0.0106	0.1239	0.2167	0.1033
653.21	-0.0076	-0.013	-0.0353	-0.0178	-0.001	-0.0175	-0.0142	0.1058	0.2112	0.1008
653.98	-0.0072	-0.0071	-0.0331	-0.0171	-0.0038	-0.0168	-0.0163	0.088	0.2046	0.0965
654.76	-0.0065	-0.0017	-0.0293	-0.0169	-0.0057	-0.0158	-0.0172	0.0721	0.1949	0.0926
655.53	-0.0055	-0.0018	-0.0245	-0.0173	-0.007	-0.0153	-0.0189	0.0593	0.1834	0.0898
656.3	-0.0049	-0.0056	-0.0235	-0.018	-0.0056	-0.016	-0.022	0.049	0.1707	0.0881
657.07	-0.0044	-0.0113	-0.0253	-0.0191	-0.0036	-0.0172	-0.0256	0.0412	0.1575	0.0876
657.84	-0.0038	-0.0164	-0.0301	-0.0197	-0.0017	-0.0191	-0.0302	0.0344	0.1457	0.0869
658.61	-0.0033	-0.0177	-0.0339	-0.02	-0.0004	-0.0201	-0.0332	0.0276	0.1357	0.0854
659.39	-0.0026	-0.0148	-0.0357	-0.02	-0.0017	-0.0204	-0.0354	0.0198	0.1263	0.0823
660.16	-0.0014	-0.009	-0.0348	-0.0196	-0.0031	-0.0199	-0.0355	0.0118	0.1172	0.0769
660.93	-0.0025	-0.003	-0.031	-0.0191	-0.0059	-0.0196	-0.0352	0.004	0.1079	0.071
661.7	-0.002	-0.001	-0.0264	-0.0186	-0.0078	-0.0182	-0.0336	-0.0024	0.0967	0.0646
662.47	-0.0034	-0.0028	-0.0238	-0.0186	-0.0078	-0.0184	-0.0338	-0.006	0.0847	0.0598
663.24	-0.0041	-0.0089	-0.0235	-0.0191	-0.0068	-0.019	-0.0354	-0.0087	0.0727	0.0559
664.01	-0.0061	-0.0142	-0.0275	-0.0201	-0.0049	-0.0202	-0.0374	-0.01	0.0613	0.053
664.79	-0.0061	-0.0167	-0.0321	-0.0204	-0.0035	-0.0216	-0.0404	-0.0106	0.0515	0.051
665.56	-0.0065	-0.0161	-0.035	-0.0206	-0.0025	-0.0218	-0.0423	-0.0121	0.044	0.048
666.33	-0.0083	-0.0114	-0.0356	-0.0205	-0.0037	-0.0221	-0.0427	-0.0153	0.0376	0.0432
667.1	-0.0094	-0.0057	-0.0336	-0.0196	-0.0052	-0.0218	-0.0425	-0.0186	0.0317	0.0372
667.87	-0.0109	-0.001	-0.0301	-0.019	-0.0068	-0.0209	-0.041	-0.0218	0.0258	0.0305
668.64	-0.0106	-0.0012	-0.0254	-0.0185	-0.0087	-0.0201	-0.0395	-0.0248	0.0198	0.0238
669.41	-0.01	-0.0052	-0.0235	-0.0184	-0.0083	-0.0202	-0.039	-0.0255	0.0134	0.0185
670.18	-0.0087	-0.011	-0.0249	-0.0192	-0.0076	-0.0207	-0.0401	-0.0254	0.007	0.0148
670.95	-0.0099	-0.0156	-0.0288	-0.02	-0.0067	-0.0217	-0.0419	-0.0251	0.0012	0.0116
671.72	-0.0097	-0.0169	-0.0333	-0.0205	-0.005	-0.0233	-0.044	-0.0242	-0.0032	0.0096
672.49	-0.0094	-0.0148	-0.0363	-0.0204	-0.0043	-0.0241	-0.046	-0.024	-0.0065	0.0075
673.26	-0.0068	-0.0099	-0.0355	-0.0203	-0.0057	-0.0242	-0.0462	-0.0255	-0.0087	0.0039
674.03	-0.0062	-0.0042	-0.0333	-0.0196	-0.0073	-0.0247	-0.0459	-0.0273	-0.0103	-0.0003
674.8	-0.0032	-0.0015	-0.0287	-0.0186	-0.0089	-0.0239	-0.0452	-0.0293	-0.0119	-0.0053
675.57	-0.0035	-0.0018	-0.0257	-0.0179	-0.0107	-0.0232	-0.0436	-0.0315	-0.0142	-0.0102
676.34	-0.0038	-0.007	-0.0239	-0.0174	-0.0108	-0.0231	-0.0429	-0.0322	-0.0167	-0.0138
677.11	-0.0049	-0.0122	-0.0268	-0.0181	-0.0099	-0.0235	-0.0432	-0.0317	-0.0197	-0.0158
677.88	-0.0026	-0.0161	-0.031	-0.0194	-0.009	-0.024	-0.0442	-0.0314	-0.023	-0.0171
678.65	-0.0019	-0.0164	-0.0352	-0.0203	-0.0072	-0.0251	-0.046	-0.0302	-0.0256	-0.0174
679.42	-0.0005	-0.0141	-0.0376	-0.0211	-0.0068	-0.0258	-0.0474	-0.0295	-0.0264	-0.0177
680.19	-0.0029	-0.0092	-0.0379	-0.0212	-0.0075	-0.026	-0.0483	-0.0299	-0.0268	-0.0191
680.96	-0.0055	-0.0051	-0.0348	-0.0201	-0.0085	-0.026	-0.0477	-0.0309	-0.0267	-0.0212
681.72	-0.0075	-0.0028	-0.0313	-0.0192	-0.0097	-0.0258	-0.0473	-0.0323	-0.0264	-0.0235
682.49	-0.0055	-0.0046	-0.028	-0.0183	-0.0111	-0.0252	-0.0459	-0.034	-0.0269	-0.0259
683.26	-0.0056	-0.0087	-0.0271	-0.0178	-0.0113	-0.0248	-0.0447	-0.0347	-0.0279	-0.0279
684.03	-0.0063	-0.0142	-0.0285	-0.0185	-0.0102	-0.025	-0.0451	-0.0345	-0.0293	-0.0292
684.8	-0.0089	-0.0173	-0.0324	-0.0194	-0.0094	-0.0252	-0.046	-0.0345	-0.0314	-0.0296
685.57	-0.0118	-0.0179	-0.036	-0.0201	-0.0084	-0.0259	-0.0469	-0.0339	-0.0329	-0.0293
686.34	-0.0138	-0.0159	-0.0382	-0.0204	-0.0079	-0.0267	-0.0487	-0.0331	-0.0337	-0.029
687.11	-0.0114	-0.0117	-0.0378	-0.0205	-0.009	-0.0272	-0.0496	-0.0333	-0.0338	-0.0289
687.87	-0.0098	-0.0074	-0.036	-0.0199	-0.0095	-0.0272	-0.0498	-0.0337	-0.0339	-0.0295
688.64	-0.0082	-0.0049	-0.0322	-0.019	-0.0109	-0.0274	-0.049	-0.0347	-0.0341	-0.0308
689.41	-0.0104	-0.005	-0.0294	-0.0197	-0.0124	-0.0267	-0.048	-0.0359	-0.0337	-0.0325
690.18	-0.0118	-0.0089	-0.0275	-0.0191	-0.013	-0.0261	-0.0466	-0.0369	-0.0341	-0.0344
690.95	-0.013	-0.0134	-0.0287	-0.0194	-0.0124	-0.026	-0.0464	-0.0376	-0.0349	-0.0362
691.71	-0.0089	-0.017	-0.032	-0.0203	-0.0121	-0.0262	-0.0467	-0.0373	-0.0362	-0.0366
692.48	-0.0057	-0.0179	-0.0355	-0.0214	-0.0118	-0.0267	-0.0468	-0.037	-0.0371	-0.0366
693.25	-0.0041	-0.0171	-0.0379	-0.022	-0.0108	-0.0273	-0.048	-0.0362	-0.038	-0.0359
694.02	-0.0051	-0.0132	-0.0384	-0.0228	-0.0106	-0.0278	-0.0496	-0.0356	-0.039	-0.0357
694.79	-0.0067	-0.0085	-0.0375	-0.0229	-0.0111	-0.0282	-0.0503	-0.0357	-0.0393	-0.035
695.55	-0.0091	-0.0058	-0.0349	-0.0222	-0.0111	-0.0282	-0.0502	-0.0359	-0.0389	-0.0353
696.32	-0.006	-0.0051	-0.0314	-0.0212	-0.0121	-0.0282	-0.0496	-0.037	-0.0393	-0.0358
697.09	-0.004	-0.0076	-0.0289	-0.0202	-0.0125	-0.0275	-0.0494	-0.038	-0.0388	-0.0366
697.85	-0.0016	-0.0116	-0.0278	-0.0186	-0.0125	-0.0273	-0.0489	-0.0392	-0.0393	-0.0381
698.62	-0.0046	-0.0157	-0.0302	-0.0189	-0.0118	-0.0272	-0.0485	-0.0395	-0.0401	-0.0391
699.39	-0.0085	-0.0171	-0.0329	-0.0197	-0.0117	-0.0271	-0.0487	-0.0393	-0.0404	-0.0396
700.16	-0.0126	-0.0172	-0.0361	-0.0209	-0.0111	-0.0272	-0.0492	-0.039	-0.0413	-0.0393
700.92	-0.0122	-0.0149	-0.0373	-0.0214	-0.0106	-0.0275	-0.0506	-0.0387	-0.0428	-0.0388
701.69	-0.0091	-0.0108	-0.0374	-0.0221	-0.0106	-0.0279	-0.0512	-0.0379	-0.043	-0.0391
702.46	-0.0072	-0.0077	-0.0357	-0.0218	-0.0111	-0.0281	-0.0516	-0.0379	-0.0429	-0.0389
703.22	-0.0088	-0.0068	-0.0326	-0.0208	-0.0115	-0.028	-0.0511	-0.0384	-0.0425	-0.0392
703.99	-0.0128	-0.0074	-0.0302	-0.0205	-0.0123	-0.0281	-0.0506	-0.039	-0.0428	-0.04
704.76	-0.0178	-0.0107	-0.0284	-0.0197	-0.0128	-0.0279	-0.0505	-0.0398	-0.0425	-0.041
705.52	-0.0177	-0.0148	-0.0296	-0.0195	-0.0131	-0.0277	-0.0497	-0.0405	-0.0429	-0.0419
706.29	-0.0133	-0.0176	-0.0319	-0.0197	-0.0128	-0.0277	-0.0495	-0.0408	-0.0435	-0.0427
707.05	-0.0095	-0.018	-0.0345	-0.0205	-0.0131	-0.0278	-0.0497	-0.0407	-0.0437	-0.0428
707.82	-0.0088	-0.0178	-0.037	-0.0211	-0.0127	-0.0281	-0.0505	-0.0406	-0.0447	-0.0427
708.59	-0.0116	-0.0148	-0.0374	-0.0214	-0.012	-0.0285	-0.0511	-0.0406	-0.0456	-0.0434
709.35	-0.0148	-0.0113	-0.0374	-0.0221	-0.0121	-0.0288	-0.0517	-0.0404	-0.0459	-0.0431
710.12	-0.0155	-0.0087	-0.0359	-0.0217	-0.0124	-0.0292	-0.052	-0.0405	-0.0461	-0.043
710.88	-0.0123	-0.0082	-0.0331	-0.0209	-0.0129	-0.0293	-0.0519	-0.0408	-0.0463	-0.043
711.65	-0.0074	-0.009	-0.0307	-0.0197	-0.0132	-0.0296	-0.0522	-0.0414	-0.0467	-0.0432
712.41	-0.0037	-0.012	-0.03	-0.0194	-0.0136	-0.0297	-0.052	-0.0419	-0.0468	-0.0438
713.18	-0.0041	-0.0152	-0.0311	-0.0192	-0.0138	-0.0296	-0.0515	-0.0424	-0.0469	-0.044
713.95	-0.0082	-0.0173	-0.0325	-0.0196	-0.0138	-0.0294	-0.0511	-0.0426	-0.047	-0.0444
714.71	-0.0131	-0.0174	-0.0348	-0.0205	-0.0138	-0.0294	-0.0513	-0.0425	-0.047	-0.0448
715.48	-0.0125	-0.0169	-0.0368	-0.0213	-0.0134	-0.0293	-0.0517	-0.0424	-0.0474	-0.0452
716.24	-0.007	-0.0146	-0.0371	-0.0221	-0.0133	-0.0294	-0.0517	-0.0425	-0.0482	-0.045
717.01	-0.0027	-0.0118	-0.0371	-0.0226	-0.0135	-0.0294	-0.0522	-0.0422	-0.0482	-0.0447
717.77	-0.0024	-0.0101	-0.0356	-0.0222	-0.0137	-0.0297	-0.0525	-0.0423	-0.0484	-0.0446
718.54	-0.0066	-0.0101	-0.0335	-0.0216	-0.014	-0.0297	-0.0525	-0.0426	-0.0484	-0.0443
719.3	-0.0128	-0.0108	-0.0319	-0.0208	-0.014	-0.0299	-0.0523	-0.0429	-0.0479	-0.0448
720.07	-0.0165	-0.0133	-0.032	-0.0207	-0.0145	-0.0299	-0.0522	-0.0427	-0.0482	-0.0452
720.83	-0.0158	-0.0157	-0.0315	-0.0199	-0.0145	-0.0297	-0.0519	-0.0428	-0.048	-0.0458
721.59	-0.0119	-0.0174	-0.033	-0.0203	-0.0144	-0.0296	-0.0519	-0.0428	-0.0482	-0.0462
722.36	-0.0083	-0.0169	-0.035	-0.0213	-0.0141	-0.0297	-0.0523	-0.0428	-0.0487	-0.0465
723.12	-0.0091	-0.0162	-0.0367	-0.0218	-0.0144	-0.0298	-0.0524	-0.0428	-0.0493	-0.0464
723.89	-0.0139	-0.0144	-0.0372	-0.0222	-0.0141	-0.0298	-0.0529	-0.0429	-0.0498	-0.0459
724.65	-0.0217	-0.0124	-0.0372	-0.0221	-0.0141	-0.0299	-0.053	-0.0427	-0.0498	-0.0459
725.41	-0.0234	-0.0109	-0.0364	-0.0223	-0.0143	-0.0301	-0.053	-0.0427	-0.0499	-0.0458
726.18	-0.0204	-0.0109	-0.0351	-0.0224	-0.0145	-0.0303	-0.0528	-0.0424	-0.0497	-0.0459
726.94	-0.015	-0.012	-0.0339	-0.0224	-0.0149	-0.0306	-0.0527	-0.0421	-0.0494	-0.0461
727.71	-0.0107	-0.0132	-0.0332	-0.0223	-0.0152	-0.0309	-0.0527	-0.0421	-0.05	-0.0459
728.47	-0.0111	-0.015	-0.0336	-0.023	-0.0151	-0.0311	-0.0527	-0.0423	-0.0499	-0.0465
729.23	-0.017	-0.0164	-0.0353	-0.0227	-0.0152	-0.0314	-0.0529	-0.0427	-0.0504	-0.046
730	-0.0212	-0.0166	-0.0361	-0.0227	-0.0151	-0.0313	-0.0531	-0.0427	-0.0506	-0.0461
730.76	-0.0214	-0.0167	-0.0372	-0.0227	-0.0153	-0.0314	-0.0532	-0.0426	-0.0506	-0.0461
731.52	-0.0165	-0.0163	-0.0378	-0.0231	-0.0153	-0.0314	-0.0533	-0.0426	-0.0506	-0.0462
732.29	-0.0105	-0.0151	-0.0379	-0.0233	-0.0158	-0.0315	-0.0533	-0.0426	-0.0504	-0.0467
733.05	-0.0055	-0.0138	-0.0381	-0.0241	-0.0161	-0.0317	-0.0534	-0.0428	-0.0503	-0.047
733.81	-0.0078	-0.014	-0.0375	-0.0235	-0.0163	-0.0318	-0.0533	-0.0432	-0.0503	-0.0472
734.58	-0.0124	-0.0138	-0.0368	-0.0233	-0.0167	-0.0319	-0.0534	-0.0439	-0.0505	-0.0474
735.34	-0.0163	-0.0139	-0.0361	-0.0227	-0.017	-0.0319	-0.0534	-0.0445	-0.0508	-0.048
736.1	-0.0169	-0.0148	-0.0363	-0.0228	-0.0166	-0.0321	-0.0535	-0.0452	-0.0511	-0.0485
736.86	-0.0126	-0.0156	-0.0357	-0.0217	-0.0167	-0.0323	-0.0536	-0.0451	-0.0513	-0.0486
737.63	-0.0055	-0.0161	-0.0358	-0.0217	-0.0166	-0.0324	-0.0538	-0.045	-0.052	-0.0487
738.39	-0.0025	-0.0158	-0.0365	-0.0219	-0.0166	-0.0328	-0.0544	-0.045	-0.0528	-0.0486
739.15	-0.0058	-0.0158	-0.0369	-0.0221	-0.0165	-0.0331	-0.055	-0.0451	-0.0535	-0.0485
739.91	-0.0117	-0.015	-0.0372	-0.0222	-0.0166	-0.0335	-0.0556	-0.0453	-0.054	-0.0482
740.68	-0.018	-0.0144	-0.037	-0.0224	-0.0167	-0.0335	-0.0559	-0.0457	-0.0548	-0.0479
741.44	-0.0202	-0.0142	-0.037	-0.0222	-0.017	-0.0335	-0.0561	-0.0459	-0.055	-0.0481
742.2	-0.0151	-0.0139	-0.0366	-0.0225	-0.0174	-0.0336	-0.0561	-0.0466	-0.0551	-0.0484
742.96	-0.0102	-0.0143	-0.0363	-0.0229	-0.0172	-0.0335	-0.0559	-0.0471	-0.055	-0.0492
743.72	-0.0079	-0.0147	-0.0365	-0.0227	-0.0171	-0.0336	-0.0558	-0.0476	-0.0553	-0.0497
744.49	-0.0103	-0.0151	-0.0368	-0.0224	-0.0171	-0.0334	-0.0558	-0.0477	-0.0555	-0.0507
745.25	-0.0179	-0.0154	-0.0374	-0.0228	-0.017	-0.0334	-0.056	-0.048	-0.056	-0.0512
746.01	-0.0245	-0.0155	-0.0373	-0.0226	-0.0169	-0.0338	-0.0563	-0.048	-0.0562	-0.0515
746.77	-0.0271	-0.0155	-0.0373	-0.0225	-0.0168	-0.0335	-0.0561	-0.0476	-0.0562	-0.0514
747.53	-0.0219	-0.0155	-0.0374	-0.0226	-0.0171	-0.0341	-0.0568	-0.0471	-0.0567	-0.0514
748.29	-0.0159	-0.0156	-0.0367	-0.0219	-0.0172	-0.0342	-0.0572	-0.0466	-0.057	-0.0504
749.06	-0.0109	-0.0156	-0.037	-0.0221	-0.0176	-0.0342	-0.0571	-0.0466	-0.0567	-0.0504
749.82	-0.0107	-0.0158	-0.0369	-0.0221	-0.0179	-0.0338	-0.0571	-0.0469	-0.0567	-0.0505
750.58	-0.0161	-0.0163	-0.0372	-0.0225	-0.0183	-0.0333	-0.0567	-0.0469	-0.0562	-0.0512
751.34	-0.022	-0.0167	-0.0378	-0.0226	-0.0186	-0.033	-0.0564	-0.0475	-0.0559	-0.0516
752.1	-0.0245	-0.0167	-0.0386	-0.024	-0.0188	-0.0327	-0.0559	-0.0479	-0.0556	-0.0522
752.86	-0.0209	-0.0165	-0.0387	-0.0248	-0.0188	-0.0333	-0.0557	-0.0485	-0.0557	-0.0529
753.62	-0.0129	-0.0159	-0.0389	-0.0251	-0.0186	-0.0334	-0.0557	-0.0488	-0.0559	-0.0533
754.38	-0.0057	-0.0153	-0.0385	-0.0254	-0.0183	-0.0339	-0.056	-0.049	-0.0565	-0.0533
755.14	-0.0029	-0.0151	-0.0378	-0.0251	-0.0181	-0.0352	-0.0569	-0.0491	-0.0577	-0.0536
755.9	-0.0073	-0.0149	-0.0368	-0.0242	-0.018	-0.0357	-0.0575	-0.0489	-0.0586	-0.0528
756.66	-0.013	-0.0153	-0.0369	-0.0242	-0.0181	-0.0358	-0.0582	-0.0489	-0.0587	-0.0529
757.42	-0.0178	-0.0163	-0.0367	-0.0235	-0.0182	-0.0362	-0.0586	-0.0488	-0.0596	-0.0525
758.18	-0.0173	-0.0169	-0.0365	-0.023	-0.0187	-0.0364	-0.0582	-0.0486	-0.0596	-0.0515
758.94	-0.0116	-0.0174	-0.0374	-0.0233	-0.0192	-0.036	-0.0579	-0.0487	-0.0591	-0.0513
759.7	-0.0052	-0.0165	-0.0384	-0.0242	-0.0197	-0.0354	-0.0571	-0.049	-0.0585	-0.0517
760.46	-0.0008	-0.0167	-0.0385	-0.0248	-0.0198	-0.0352	-0.0571	-0.0498	-0.0582	-0.0524
761.22	-0.0038	-0.0155	-0.0389	-0.0253	-0.0197	-0.0345	-0.0564	-0.0504	-0.0576	-0.0531
761.98	-0.0115	-0.0145	-0.0388	-0.0259	-0.0196	-0.0345	-0.056	-0.0501	-0.0575	-0.0536
762.74	-0.0186	-0.0131	-0.0379	-0.0256	-0.0193	-0.0346	-0.0557	-0.0503	-0.0573	-0.0543
763.5	-0.0231	-0.0132	-0.0367	-0.0254	-0.0189	-0.035	-0.0556	-0.0497	-0.0572	-0.0541
764.26	-0.0214	-0.0139	-0.0356	-0.0247	-0.0185	-0.035	-0.0552	-0.0489	-0.057	-0.054
765.02	-0.0156	-0.0144	-0.0344	-0.0239	-0.0184	-0.036	-0.0556	-0.0481	-0.058	-0.0534
765.78	-0.0098	-0.0158	-0.034	-0.0238	-0.0185	-0.0369	-0.0566	-0.0473	-0.0585	-0.0523
766.54	-0.0092	-0.0175	-0.0341	-0.0241	-0.0188	-0.0372	-0.0574	-0.0469	-0.0589	-0.0519
767.3	-0.0146	-0.0189	-0.0348	-0.0234	-0.0192	-0.0372	-0.0577	-0.0469	-0.0594	-0.0515
768.06	-0.022	-0.0199	-0.0356	-0.0233	-0.0197	-0.0368	-0.058	-0.0472	-0.0597	-0.0515
768.82	-0.0285	-0.0197	-0.0382	-0.0237	-0.0203	-0.0359	-0.0571	-0.0472	-0.0595	-0.0517
769.58	-0.0298	-0.019	-0.0402	-0.0248	-0.0209	-0.0352	-0.0566	-0.0477	-0.0591	-0.0522
770.33	-0.0244	-0.0177	-0.0412	-0.0261	-0.0213	-0.0346	-0.0557	-0.0491	-0.0585	-0.0534
771.09	-0.0184	-0.0162	-0.0421	-0.0278	-0.0214	-0.0343	-0.0552	-0.0494	-0.0581	-0.054
771.85	-0.0121	-0.0138	-0.0416	-0.0287	-0.0211	-0.0341	-0.0548	-0.0507	-0.0582	-0.0554
772.61	-0.012	-0.0124	-0.0404	-0.0287	-0.0208	-0.0352	-0.0554	-0.0512	-0.0584	-0.0561
773.37	-0.018	-0.0121	-0.0385	-0.0281	-0.0203	-0.0362	-0.0558	-0.0511	-0.0591	-0.0565
774.13	-0.0247	-0.0132	-0.0364	-0.0263	-0.0199	-0.0371	-0.0561	-0.0506	-0.0594	-0.0566
774.89	-0.0296	-0.0154	-0.0354	-0.0247	-0.0196	-0.0381	-0.057	-0.0501	-0.0603	-0.0562
775.64	-0.0277	-0.0171	-0.0344	-0.0238	-0.0195	-0.039	-0.0587	-0.05	-0.0612	-0.0553
776.4	-0.0198	-0.0192	-0.0356	-0.0236	-0.0199	-0.0393	-0.0593	-0.0495	-0.0616	-0.0544
777.16	-0.0119	-0.0199	-0.0375	-0.024	-0.0206	-0.0389	-0.0596	-0.0496	-0.0615	-0.0535
777.92	-0.0062	-0.0203	-0.04	-0.0249	-0.0217	-0.038	-0.0592	-0.05	-0.0615	-0.0531
778.68	-0.007	-0.019	-0.0422	-0.0265	-0.0223	-0.0368	-0.0587	-0.0506	-0.0611	-0.0538
779.43	-0.0123	-0.0166	-0.0443	-0.0278	-0.0229	-0.0356	-0.058	-0.0517	-0.0606	-0.055
780.19	-0.0185	-0.0149	-0.0445	-0.0294	-0.0229	-0.0354	-0.0575	-0.0523	-0.06	-0.0554
780.95	-0.0216	-0.0133	-0.0434	-0.03	-0.0226	-0.035	-0.0575	-0.0531	-0.0603	-0.0568
781.71	-0.0193	-0.0126	-0.041	-0.0299	-0.0216	-0.0353	-0.0574	-0.0534	-0.0598	-0.0579
782.46	-0.0131	-0.0125	-0.0384	-0.0287	-0.0209	-0.0361	-0.0577	-0.0535	-0.0601	-0.0585
783.22	-0.005	-0.0135	-0.0364	-0.0273	-0.02	-0.0373	-0.0587	-0.0531	-0.0605	-0.0587
783.98	-0.0016	-0.0161	-0.0356	-0.0257	-0.02	-0.039	-0.0591	-0.0519	-0.0613	-0.0583
784.73	-0.004	-0.019	-0.0356	-0.0239	-0.0199	-0.0398	-0.0605	-0.0512	-0.0625	-0.0574
785.49	-0.0104	-0.021	-0.0367	-0.0225	-0.02	-0.0406	-0.0614	-0.0508	-0.0637	-0.0566
786.25	-0.0174	-0.0216	-0.0393	-0.0225	-0.0206	-0.0405	-0.0621	-0.0506	-0.0641	-0.0557
787.01	-0.0218	-0.021	-0.0422	-0.0234	-0.0216	-0.0398	-0.0623	-0.0507	-0.0644	-0.0549
787.76	-0.0209	-0.0192	-0.0442	-0.0253	-0.022	-0.0386	-0.062	-0.0512	-0.0642	-0.0548
788.52	-0.0167	-0.0164	-0.0458	-0.0276	-0.0234	-0.0376	-0.0613	-0.0519	-0.0639	-0.0556
789.28	-0.0111	-0.0132	-0.045	-0.0293	-0.0236	-0.037	-0.0601	-0.0528	-0.0628	-0.0561
790.03	-0.0077	-0.0112	-0.044	-0.0307	-0.0238	-0.0359	-0.0593	-0.0541	-0.0623	-0.0572
790.79	-0.0099	-0.0108	-0.0416	-0.0304	-0.0231	-0.0364	-0.0589	-0.0548	-0.0618	-0.0584
791.54	-0.0162	-0.0116	-0.0386	-0.0287	-0.0223	-0.0368	-0.0585	-0.0558	-0.0616	-0.0601
792.3	-0.0228	-0.013	-0.0358	-0.0268	-0.0212	-0.0378	-0.0588	-0.0559	-0.0619	-0.0608
793.06	-0.0284	-0.016	-0.0344	-0.0253	-0.0207	-0.0397	-0.0591	-0.0554	-0.0621	-0.0612
793.81	-0.0286	-0.0194	-0.0341	-0.0236	-0.0202	-0.0411	-0.0605	-0.0545	-0.0631	-0.0614
794.57	-0.0243	-0.022	-0.0347	-0.0221	-0.0202	-0.0417	-0.0619	-0.0533	-0.0643	-0.0609
795.32	-0.0182	-0.0229	-0.0374	-0.0215	-0.0203	-0.0419	-0.0632	-0.0527	-0.0655	-0.0601
796.08	-0.0127	-0.0225	-0.041	-0.0221	-0.0219	-0.0419	-0.0635	-0.052	-0.0663	-0.0587
796.84	-0.0127	-0.0207	-0.0445	-0.0235	-0.0225	-0.0402	-0.0637	-0.0521	-0.0664	-0.0586
797.59	-0.0164	-0.0176	-0.0471	-0.0264	-0.0239	-0.0386	-0.0629	-0.0521	-0.0662	-0.0583
798.35	-0.0233	-0.0141	-0.0476	-0.028	-0.0245	-0.0371	-0.0619	-0.0528	-0.0655	-0.0583
799.1	-0.028	-0.0108	-0.0474	-0.0312	-0.0254	-0.0353	-0.0607	-0.0538	-0.0645	-0.059
799.86	-0.0291	-0.0099	-0.0456	-0.0318	-0.0253	-0.0353	-0.0597	-0.0548	-0.0636	-0.0591
800.61	-0.0252	-0.0103	-0.0421	-0.0317	-0.0246	-0.0351	-0.0591	-0.0558	-0.0631	-0.0605
801.37	-0.0171	-0.0114	-0.0384	-0.0295	-0.0232	-0.036	-0.059	-0.0564	-0.0628	-0.0619
802.12	-0.0105	-0.0141	-0.0355	-0.0273	-0.0222	-0.0372	-0.0589	-0.0566	-0.0623	-0.0626
802.88	-0.0078	-0.0174	-0.0336	-0.0246	-0.021	-0.0396	-0.0595	-0.0562	-0.0628	-0.0631
803.63	-0.0096	-0.0209	-0.0333	-0.0231	-0.0205	-0.0422	-0.0607	-0.0553	-0.0632	-0.0633
804.39	-0.0143	-0.0242	-0.034	-0.0213	-0.0202	-0.0433	-0.0625	-0.0544	-0.0643	-0.063
805.14	-0.0202	-0.025	-0.0373	-0.0209	-0.0207	-0.0434	-0.0638	-0.0532	-0.0657	-0.0614
805.9	-0.0217	-0.0241	-0.0408	-0.0218	-0.0218	-0.0432	-0.0646	-0.0525	-0.0671	-0.0601
806.65	-0.0192	-0.0214	-0.0448	-0.0241	-0.0235	-0.0422	-0.0651	-0.0522	-0.0679	-0.0591
807.41	-0.0136	-0.018	-0.0466	-0.0261	-0.0249	-0.0406	-0.0649	-0.0523	-0.0682	-0.0583
808.16	-0.0066	-0.0133	-0.0468	-0.0295	-0.0264	-0.0385	-0.0641	-0.0527	-0.0679	-0.0584
808.91	-0.0035	-0.0103	-0.0459	-0.0316	-0.0271	-0.0371	-0.0624	-0.0537	-0.0667	-0.0583
809.67	-0.0042	-0.0083	-0.0435	-0.0336	-0.0279	-0.0351	-0.0609	-0.0551	-0.0656	-0.0589
810.42	-0.0089	-0.0087	-0.0401	-0.0332	-0.0271	-0.0351	-0.0597	-0.0565	-0.0646	-0.0601
811.18	-0.015	-0.0111	-0.0363	-0.0317	-0.026	-0.0358	-0.059	-0.0574	-0.0634	-0.0612
811.93	-0.0203	-0.0148	-0.0329	-0.0284	-0.0245	-0.037	-0.058	-0.0577	-0.0626	-0.0622
812.68	-0.0228	-0.0181	-0.0321	-0.0257	-0.023	-0.0391	-0.0584	-0.0574	-0.0624	-0.0631
813.44	-0.0206	-0.0219	-0.0324	-0.0228	-0.0218	-0.0421	-0.0592	-0.0564	-0.0627	-0.0635
814.19	-0.0163	-0.0245	-0.0353	-0.0205	-0.0212	-0.0437	-0.061	-0.0551	-0.0638	-0.0632
814.95	-0.0109	-0.0248	-0.0394	-0.0201	-0.0215	-0.0447	-0.0625	-0.0535	-0.0651	-0.0621
815.7	-0.0085	-0.0225	-0.0444	-0.0217	-0.0225	-0.0444	-0.0639	-0.0521	-0.0666	-0.0607
816.45	-0.0108	-0.0183	-0.0487	-0.0251	-0.0242	-0.0428	-0.0644	-0.0511	-0.0675	-0.059
817.21	-0.016	-0.0133	-0.0509	-0.029	-0.0263	-0.0404	-0.0641	-0.0506	-0.068	-0.0577
817.96	-0.0235	-0.0097	-0.0502	-0.0323	-0.0276	-0.0384	-0.0625	-0.0508	-0.0674	-0.0569
818.71	-0.0304	-0.0078	-0.0459	-0.0346	-0.0285	-0.0362	-0.0604	-0.0521	-0.0661	-0.057
819.46	-0.0341	-0.0092	-0.0394	-0.0344	-0.028	-0.0351	-0.0582	-0.0547	-0.0647	-0.0584
820.22	-0.0276	-0.0129	-0.0331	-0.0314	-0.0248	-0.0353	-0.0543	-0.0499	-0.0614	-0.0594
820.97	-0.0246	-0.018	-0.0266	-0.0286	-0.0218	-0.0318	-0.0473	-0.0472	-0.0547	-0.0567
821.72	-0.0177	-0.0238	-0.024	-0.0254	-0.0189	-0.0331	-0.0464	-0.046	-0.0534	-0.0582
822.48	-0.0144	-0.0282	-0.0238	-0.0221	-0.0174	-0.0362	-0.0474	-0.0474	-0.0538	-0.0599
823.23	-0.0165	-0.0299	-0.0265	-0.0208	-0.0166	-0.0389	-0.0494	-0.0473	-0.0546	-0.0602
823.98	-0.0206	-0.0315	-0.0293	-0.019	-0.0163	-0.0411	-0.051	-0.0471	-0.0558	-0.0606
824.73	-0.0247	-0.0326	-0.0326	-0.0176	-0.0165	-0.0434	-0.0531	-0.0462	-0.0572	-0.0613
825.49	-0.0287	-0.0309	-0.037	-0.018	-0.0171	-0.0442	-0.0552	-0.0454	-0.0587	-0.0609
826.24	-0.0289	-0.028	-0.0413	-0.0194	-0.0181	-0.0442	-0.0572	-0.0445	-0.0604	-0.0604
826.99	-0.025	-0.0242	-0.0455	-0.0217	-0.0195	-0.0435	-0.0587	-0.0433	-0.062	-0.0594
827.74	-0.0192	-0.0196	-0.0498	-0.0248	-0.0212	-0.0421	-0.0597	-0.0417	-0.0632	-0.058
828.49	-0.0178	-0.0147	-0.053	-0.029	-0.0244	-0.04	-0.0618	-0.0454	-0.0653	-0.0571
829.25	-0.0148	-0.0099	-0.0557	-0.0326	-0.0275	-0.0413	-0.0665	-0.0487	-0.0703	-0.0593
830	-0.0188	-0.0061	-0.0552	-0.0351	-0.0302	-0.0397	-0.0666	-0.0516	-0.0709	-0.0587
830.75	-0.0244	-0.0045	-0.0517	-0.0372	-0.0312	-0.0373	-0.0647	-0.0522	-0.0697	-0.0582
831.5	-0.0275	-0.0066	-0.0451	-0.036	-0.0309	-0.0359	-0.0622	-0.0541	-0.0678	-0.0592
832.25	-0.0294	-0.0101	-0.0398	-0.0341	-0.0296	-0.0359	-0.0605	-0.056	-0.0658	-0.0603
833	-0.028	-0.0137	-0.0358	-0.0319	-0.0277	-0.0361	-0.0588	-0.0581	-0.0639	-0.0611
833.75	-0.0216	-0.0196	-0.0325	-0.0277	-0.0254	-0.0382	-0.0576	-0.0593	-0.0622	-0.0628
834.51	-0.0152	-0.025	-0.0316	-0.0236	-0.0235	-0.0413	-0.0573	-0.0596	-0.0609	-0.064
835.26	-0.0109	-0.029	-0.0331	-0.0204	-0.0218	-0.0444	-0.0579	-0.0592	-0.0604	-0.0651
836.01	-0.0097	-0.0303	-0.0367	-0.0186	-0.021	-0.0469	-0.0594	-0.0579	-0.0606	-0.0654
836.76	-0.0128	-0.0292	-0.0411	-0.0187	-0.0212	-0.0483	-0.0612	-0.0563	-0.0616	-0.065
837.51	-0.018	-0.0256	-0.0466	-0.0206	-0.0221	-0.0488	-0.0631	-0.0545	-0.0632	-0.0645
838.26	-0.0211	-0.0195	-0.0506	-0.0249	-0.0243	-0.0478	-0.0653	-0.0529	-0.0651	-0.0637
839.01	-0.0231	-0.0136	-0.0533	-0.0295	-0.0267	-0.0453	-0.0667	-0.0517	-0.0671	-0.0625
839.76	-0.0231	-0.0091	-0.0542	-0.0342	-0.0294	-0.0426	-0.067	-0.0511	-0.0686	-0.0616
840.51	-0.0196	-0.0052	-0.0522	-0.0382	-0.0314	-0.0395	-0.0663	-0.0508	-0.0691	-0.0606
841.26	-0.0155	-0.0037	-0.0481	-0.0407	-0.0326	-0.0367	-0.0648	-0.0512	-0.0688	-0.0598
842.01	-0.0128	-0.005	-0.0427	-0.0414	-0.0328	-0.0346	-0.0629	-0.0526	-0.0677	-0.0596
842.76	-0.012	-0.0087	-0.0371	-0.0398	-0.0317	-0.0337	-0.0611	-0.0548	-0.0663	-0.0604
843.51	-0.0147	-0.0138	-0.0325	-0.0364	-0.0299	-0.0342	-0.0597	-0.0572	-0.0646	-0.0616
844.26	-0.02	-0.0194	-0.0294	-0.0321	-0.0277	-0.0361	-0.0585	-0.0594	-0.0632	-0.063
845.01	-0.024	-0.0242	-0.0294	-0.0279	-0.0254	-0.0391	-0.0582	-0.0609	-0.0622	-0.0649
845.76	-0.0274	-0.0269	-0.03	-0.0251	-0.0242	-0.0421	-0.059	-0.0612	-0.0613	-0.066
846.51	-0.0287	-0.0287	-0.0329	-0.0221	-0.0226	-0.0453	-0.0594	-0.0608	-0.0609	-0.0672
847.26	-0.0278	-0.0278	-0.038	-0.0205	-0.0215	-0.0483	-0.0613	-0.0594	-0.061	-0.0679
848.01	-0.0246	-0.0238	-0.0438	-0.0212	-0.0219	-0.0498	-0.0637	-0.0575	-0.0619	-0.068
848.76	-0.0206	-0.0182	-0.0492	-0.0242	-0.0235	-0.0495	-0.0662	-0.0554	-0.0636	-0.0676
849.51	-0.0187	-0.0127	-0.0521	-0.028	-0.0259	-0.048	-0.0683	-0.0539	-0.0656	-0.0671
850.26	-0.0183	-0.007	-0.0531	-0.0328	-0.0287	-0.0455	-0.0697	-0.0525	-0.0674	-0.0661
851.01	-0.0214	-0.0034	-0.0518	-0.0374	-0.0315	-0.0422	-0.0698	-0.0516	-0.0689	-0.0647
851.76	-0.0251	-0.0015	-0.0482	-0.0409	-0.034	-0.0394	-0.0688	-0.0512	-0.0696	-0.0634
852.51	-0.0287	-0.0017	-0.0431	-0.042	-0.0344	-0.0365	-0.0671	-0.0518	-0.0691	-0.0626
853.26	-0.0307	-0.0052	-0.0372	-0.0408	-0.0343	-0.0345	-0.0647	-0.0532	-0.0677	-0.0622
854.01	-0.0297	-0.0109	-0.033	-0.0363	-0.0316	-0.0344	-0.0624	-0.0558	-0.0662	-0.0628
854.75	-0.0279	-0.017	-0.0296	-0.0316	-0.0292	-0.0356	-0.0608	-0.0583	-0.0646	-0.0636
855.5	-0.0231	-0.0223	-0.0285	-0.0276	-0.0272	-0.0373	-0.06	-0.0613	-0.0636	-0.0649
856.25	-0.0187	-0.0266	-0.0295	-0.0233	-0.0245	-0.0406	-0.0595	-0.0627	-0.0625	-0.0662
857	-0.0169	-0.0287	-0.0325	-0.0199	-0.0226	-0.0444	-0.0598	-0.0637	-0.0617	-0.0676
857.75	-0.0168	-0.0273	-0.0379	-0.0188	-0.021	-0.0477	-0.0612	-0.063	-0.0617	-0.0686
858.5	-0.0186	-0.0242	-0.0437	-0.0188	-0.0207	-0.05	-0.0632	-0.0619	-0.0627	-0.0694
859.25	-0.0208	-0.0185	-0.0488	-0.0208	-0.0216	-0.0507	-0.0656	-0.0602	-0.0641	-0.0695
859.99	-0.0238	-0.0135	-0.0523	-0.0243	-0.0226	-0.0501	-0.0683	-0.0584	-0.066	-0.0688
860.74	-0.0236	-0.0085	-0.0545	-0.0296	-0.0257	-0.0483	-0.0704	-0.0565	-0.0685	-0.0678
861.49	-0.0224	-0.0042	-0.054	-0.0351	-0.0284	-0.0455	-0.0718	-0.0546	-0.0706	-0.0663
862.24	-0.0187	-0.0025	-0.0504	-0.0392	-0.0311	-0.0421	-0.0717	-0.0537	-0.0721	-0.065
862.99	-0.0149	-0.0024	-0.0459	-0.0422	-0.033	-0.0388	-0.071	-0.0532	-0.0729	-0.0636
863.73	-0.0119	-0.0045	-0.0403	-0.0416	-0.0332	-0.0363	-0.0692	-0.0533	-0.072	-0.0625
864.48	-0.0112	-0.0087	-0.0348	-0.0399	-0.0331	-0.0347	-0.0669	-0.0549	-0.071	-0.062
865.23	-0.0114	-0.0144	-0.0301	-0.0366	-0.0313	-0.0339	-0.0648	-0.0567	-0.0693	-0.0618
865.98	-0.013	-0.0208	-0.0274	-0.0318	-0.0293	-0.0348	-0.0625	-0.0593	-0.0671	-0.0617
866.72	-0.016	-0.0262	-0.0268	-0.0268	-0.0266	-0.0373	-0.061	-0.0616	-0.065	-0.0624
867.47	-0.0186	-0.0301	-0.0289	-0.0219	-0.0235	-0.0411	-0.0596	-0.0635	-0.0626	-0.0637
868.22	-0.0198	-0.0302	-0.0335	-0.0186	-0.0216	-0.0447	-0.0597	-0.0645	-0.061	-0.0655
868.96	-0.0205	-0.0282	-0.0383	-0.0175	-0.0209	-0.0486	-0.0608	-0.0643	-0.0602	-0.0671
869.71	-0.0198	-0.0238	-0.0443	-0.0175	-0.02	-0.0515	-0.0627	-0.0637	-0.0602	-0.0685
870.46	-0.02	-0.0178	-0.05	-0.0202	-0.0209	-0.0528	-0.0655	-0.0615	-0.0611	-0.0689
871.21	-0.0182	-0.0115	-0.0538	-0.0241	-0.0229	-0.0525	-0.0682	-0.059	-0.0626	-0.0687
871.95	-0.0169	-0.006	-0.0551	-0.0298	-0.026	-0.0509	-0.0706	-0.0563	-0.0649	-0.0682
872.7	-0.0164	-0.0025	-0.0543	-0.0352	-0.0295	-0.0478	-0.0724	-0.0538	-0.0673	-0.067
873.44	-0.0179	-0.0012	-0.0507	-0.0397	-0.033	-0.0441	-0.0732	-0.0521	-0.0696	-0.065
874.19	-0.0207	-0.0025	-0.0452	-0.0425	-0.0357	-0.0403	-0.0727	-0.0511	-0.0712	-0.0634
874.94	-0.0239	-0.0057	-0.0389	-0.0429	-0.037	-0.0369	-0.0709	-0.0512	-0.0717	-0.0618
875.68	-0.0271	-0.0107	-0.0331	-0.0407	-0.0368	-0.0348	-0.0687	-0.0525	-0.0716	-0.0607
876.43	-0.0304	-0.0173	-0.0286	-0.0363	-0.0351	-0.0344	-0.0655	-0.0548	-0.0701	-0.0601
877.18	-0.032	-0.0242	-0.0272	-0.03	-0.0315	-0.0359	-0.0623	-0.058	-0.0677	-0.0606
877.92	-0.0305	-0.0298	-0.0289	-0.0241	-0.0282	-0.0394	-0.0596	-0.0613	-0.0646	-0.0615
878.67	-0.026	-0.0327	-0.0336	-0.0189	-0.0246	-0.044	-0.0582	-0.0644	-0.0617	-0.0632
879.41	-0.0214	-0.0301	-0.0399	-0.0175	-0.0219	-0.0483	-0.0579	-0.0651	-0.0597	-0.065
880.16	-0.0195	-0.0283	-0.0465	-0.0151	-0.0201	-0.0529	-0.0587	-0.0664	-0.0584	-0.0667
880.91	-0.0184	-0.0233	-0.0524	-0.0158	-0.0194	-0.0562	-0.0603	-0.0663	-0.0579	-0.0684
881.65	-0.0188	-0.0176	-0.0572	-0.0177	-0.0196	-0.0582	-0.0623	-0.0654	-0.0581	-0.07
882.4	-0.0205	-0.0117	-0.0607	-0.0208	-0.0206	-0.059	-0.0648	-0.0638	-0.0591	-0.0711
883.14	-0.0226	-0.0066	-0.0628	-0.0248	-0.0225	-0.0585	-0.0673	-0.0618	-0.0606	-0.0716
883.89	-0.024	-0.0025	-0.0633	-0.0295	-0.025	-0.057	-0.0699	-0.0597	-0.0626	-0.0717
884.63	-0.0237	0.0006	-0.0624	-0.0341	-0.0277	-0.0548	-0.0721	-0.0575	-0.0647	-0.0713
885.38	-0.0221	0.0026	-0.06	-0.0384	-0.0306	-0.0519	-0.0738	-0.0552	-0.0667	-0.0703
886.12	-0.0207	0.0034	-0.0561	-0.0422	-0.0335	-0.0483	-0.075	-0.053	-0.0688	-0.0692
886.87	-0.0207	0.003	-0.0505	-0.0449	-0.0358	-0.0441	-0.0754	-0.0511	-0.0706	-0.0677
887.61	-0.0224	-0.0013	-0.0439	-0.0447	-0.0379	-0.0404	-0.0749	-0.0512	-0.0726	-0.0661
888.36	-0.024	-0.0049	-0.0372	-0.0447	-0.0387	-0.0365	-0.0733	-0.0508	-0.0735	-0.0646
889.1	-0.026	-0.0112	-0.0313	-0.0414	-0.038	-0.0344	-0.0707	-0.0517	-0.073	-0.0633
889.85	-0.0276	-0.0176	-0.0279	-0.0369	-0.0359	-0.0337	-0.0678	-0.0538	-0.0718	-0.0624
890.59	-0.0268	-0.0243	-0.0267	-0.031	-0.033	-0.0346	-0.0646	-0.0568	-0.0697	-0.0617
891.34	-0.0252	-0.0287	-0.0287	-0.0253	-0.0293	-0.0377	-0.062	-0.0602	-0.0667	-0.062
892.08	-0.0221	-0.03	-0.0333	-0.0206	-0.026	-0.0422	-0.0602	-0.0632	-0.0635	-0.0628
892.82	-0.0197	-0.0284	-0.0392	-0.0168	-0.0223	-0.047	-0.0587	-0.0654	-0.0598	-0.0642
893.57	-0.018	-0.0238	-0.0459	-0.016	-0.0204	-0.0515	-0.0593	-0.0667	-0.0582	-0.066
894.31	-0.017	-0.0178	-0.0518	-0.0174	-0.0198	-0.055	-0.0614	-0.0667	-0.0578	-0.0677
895.06	-0.0175	-0.0117	-0.0562	-0.0209	-0.0211	-0.0572	-0.0641	-0.0656	-0.0586	-0.0692
895.8	-0.0181	-0.0061	-0.0585	-0.0251	-0.0225	-0.0577	-0.0671	-0.0636	-0.0591	-0.0703
896.54	-0.0185	-0.0019	-0.0589	-0.0303	-0.0253	-0.0566	-0.0701	-0.0612	-0.0609	-0.0707
897.29	-0.0197	0.0006	-0.057	-0.0357	-0.0288	-0.0534	-0.073	-0.0587	-0.0638	-0.0704
898.03	-0.0201	-0.0001	-0.0529	-0.0397	-0.0324	-0.0501	-0.075	-0.0562	-0.0663	-0.0695
898.77	-0.02	-0.0008	-0.0479	-0.0432	-0.0353	-0.0466	-0.0762	-0.0539	-0.0687	-0.0686
899.52	-0.0183	-0.0043	-0.0414	-0.0445	-0.0377	-0.0423	-0.0758	-0.0522	-0.071	-0.0669
900.26	-0.0174	-0.0096	-0.0349	-0.043	-0.0382	-0.0385	-0.0742	-0.0517	-0.0725	-0.0652
901	-0.017	-0.0158	-0.03	-0.0397	-0.038	-0.0361	-0.0726	-0.0528	-0.0744	-0.0638
901.75	-0.0157	-0.0221	-0.027	-0.0345	-0.0358	-0.0351	-0.0695	-0.0548	-0.0739	-0.0625
902.49	-0.0176	-0.0271	-0.0268	-0.0286	-0.0325	-0.0359	-0.066	-0.0576	-0.0722	-0.0617
903.23	-0.0177	-0.0303	-0.0288	-0.0231	-0.0289	-0.0381	-0.0629	-0.0607	-0.0698	-0.0614
903.98	-0.0185	-0.0312	-0.033	-0.0189	-0.0256	-0.0414	-0.0604	-0.0637	-0.0671	-0.0616
904.72	-0.0194	-0.0296	-0.0382	-0.016	-0.0227	-0.0454	-0.0586	-0.066	-0.0641	-0.0623
905.46	-0.0197	-0.0261	-0.0441	-0.0146	-0.0205	-0.0495	-0.0576	-0.0678	-0.0614	-0.0634
906.2	-0.0193	-0.0204	-0.0493	-0.015	-0.0191	-0.0531	-0.058	-0.0688	-0.0595	-0.0648
906.95	-0.0196	-0.0151	-0.054	-0.0168	-0.0187	-0.0561	-0.0593	-0.0689	-0.0583	-0.0665
907.69	-0.0199	-0.01	-0.0569	-0.0199	-0.0192	-0.058	-0.0614	-0.0683	-0.0578	-0.0683
908.43	-0.02	-0.0052	-0.0584	-0.0242	-0.021	-0.0585	-0.064	-0.0667	-0.0581	-0.0697
909.17	-0.0202	-0.0012	-0.0584	-0.0299	-0.0241	-0.0574	-0.0671	-0.0639	-0.0588	-0.0706
909.92	-0.023	0.0016	-0.0557	-0.0356	-0.0278	-0.055	-0.0701	-0.0607	-0.0607	-0.0709
910.66	-0.0226	0.0012	-0.0505	-0.0407	-0.0321	-0.0512	-0.073	-0.0574	-0.0637	-0.0706
911.4	-0.0231	-0.0021	-0.0438	-0.0439	-0.0361	-0.0465	-0.0747	-0.0547	-0.0671	-0.0695
912.14	-0.0228	-0.0077	-0.0363	-0.0441	-0.039	-0.0416	-0.075	-0.0526	-0.0703	-0.0677
912.88	-0.0238	-0.0145	-0.0298	-0.0416	-0.0401	-0.0376	-0.0739	-0.0518	-0.0729	-0.0656
913.63	-0.0223	-0.0207	-0.0255	-0.0371	-0.0394	-0.035	-0.0715	-0.0522	-0.0741	-0.0636
914.37	-0.0224	-0.026	-0.0238	-0.0311	-0.0371	-0.034	-0.0683	-0.0537	-0.074	-0.0618
915.11	-0.0234	-0.0297	-0.0243	-0.0252	-0.0339	-0.0344	-0.065	-0.056	-0.0729	-0.0604
915.85	-0.0247	-0.0312	-0.027	-0.02	-0.0304	-0.0362	-0.062	-0.0587	-0.0712	-0.0596
916.59	-0.0261	-0.0313	-0.0309	-0.0159	-0.0271	-0.0391	-0.0595	-0.0613	-0.069	-0.0592
917.33	-0.0267	-0.0296	-0.0354	-0.0129	-0.0241	-0.0428	-0.0576	-0.064	-0.0667	-0.0594
918.07	-0.0264	-0.0271	-0.0407	-0.0112	-0.0216	-0.0467	-0.0564	-0.0665	-0.0641	-0.0602
918.82	-0.0268	-0.0224	-0.0464	-0.0111	-0.0198	-0.0506	-0.0559	-0.0684	-0.0618	-0.0616
919.56	-0.0276	-0.0169	-0.0514	-0.0123	-0.0187	-0.0545	-0.0563	-0.0696	-0.0597	-0.0634
920.3	-0.0284	-0.011	-0.0561	-0.015	-0.0183	-0.0578	-0.0577	-0.0701	-0.058	-0.0655
921.04	-0.0272	-0.0054	-0.059	-0.0193	-0.019	-0.06	-0.0601	-0.0698	-0.0572	-0.068
921.78	-0.0277	-0.0012	-0.0598	-0.0245	-0.0211	-0.0605	-0.0632	-0.0685	-0.0573	-0.0702
922.52	-0.0266	0.0015	-0.0583	-0.0307	-0.0245	-0.0596	-0.067	-0.0662	-0.0585	-0.0721
923.26	-0.0244	0.002	-0.0551	-0.0367	-0.0287	-0.0572	-0.0708	-0.0631	-0.0602	-0.0731
924	-0.0212	0.0004	-0.0498	-0.0415	-0.0333	-0.0535	-0.0741	-0.06	-0.0628	-0.0735
924.74	-0.0181	-0.0033	-0.0433	-0.0445	-0.0373	-0.0489	-0.0767	-0.057	-0.0661	-0.0735
925.48	-0.0156	-0.0084	-0.0367	-0.0454	-0.0404	-0.0442	-0.0783	-0.0544	-0.0694	-0.0728
926.22	-0.0149	-0.0144	-0.0307	-0.044	-0.0421	-0.0399	-0.0781	-0.0525	-0.0716	-0.0716
926.96	-0.0154	-0.0199	-0.0265	-0.0404	-0.0421	-0.0364	-0.0768	-0.0514	-0.0735	-0.0694
927.7	-0.0166	-0.0248	-0.0244	-0.0357	-0.0408	-0.0341	-0.0744	-0.0513	-0.0742	-0.0671
928.44	-0.0183	-0.0284	-0.0242	-0.0303	-0.0385	-0.0334	-0.0711	-0.0525	-0.0739	-0.0651
929.18	-0.0198	-0.0304	-0.0264	-0.025	-0.0351	-0.0345	-0.0677	-0.0547	-0.0723	-0.0631
929.92	-0.0199	-0.0302	-0.0307	-0.0204	-0.0312	-0.0372	-0.0644	-0.0575	-0.0701	-0.0617
930.66	-0.0191	-0.0277	-0.0365	-0.0172	-0.0275	-0.0409	-0.0614	-0.0605	-0.0673	-0.0609
931.4	-0.0173	-0.0232	-0.0424	-0.0152	-0.0242	-0.0455	-0.0594	-0.0638	-0.0645	-0.0615
932.14	-0.0159	-0.0175	-0.0484	-0.0154	-0.0218	-0.05	-0.0582	-0.0662	-0.0615	-0.0624
932.88	-0.0143	-0.0109	-0.054	-0.0172	-0.0209	-0.0545	-0.0579	-0.0683	-0.0587	-0.0637
933.62	-0.0147	-0.005	-0.0578	-0.0209	-0.0209	-0.0577	-0.059	-0.069	-0.0563	-0.0655
934.36	-0.0152	-0.0008	-0.059	-0.0259	-0.0223	-0.0592	-0.0616	-0.0684	-0.0557	-0.0673
935.1	-0.0172	0.0013	-0.0574	-0.0314	-0.025	-0.0591	-0.0648	-0.0669	-0.0556	-0.0693
935.84	-0.0194	0.0019	-0.0539	-0.0364	-0.0284	-0.0573	-0.0686	-0.0647	-0.0569	-0.0708
936.57	-0.0215	0.0011	-0.0494	-0.0408	-0.0319	-0.0549	-0.0721	-0.0621	-0.0589	-0.0718
937.31	-0.0222	-0.002	-0.0436	-0.0442	-0.0357	-0.051	-0.0751	-0.0591	-0.0618	-0.0725
938.05	-0.0228	-0.0067	-0.0374	-0.0463	-0.0393	-0.0468	-0.0773	-0.0561	-0.0648	-0.0725
938.79	-0.0216	-0.0122	-0.0317	-0.0463	-0.0419	-0.0428	-0.0779	-0.0533	-0.0666	-0.0715
939.53	-0.0206	-0.0178	-0.0272	-0.0442	-0.0432	-0.0389	-0.0775	-0.0512	-0.0691	-0.0698
940.27	-0.0198	-0.0228	-0.0246	-0.0407	-0.0437	-0.036	-0.0766	-0.05	-0.0711	-0.0677
941.01	-0.0197	-0.0265	-0.0237	-0.0364	-0.0416	-0.0343	-0.0742	-0.0499	-0.0724	-0.0657
941.74	-0.0199	-0.0292	-0.0243	-0.031	-0.0394	-0.0336	-0.0716	-0.0506	-0.0731	-0.0635
942.48	-0.0216	-0.0297	-0.0271	-0.026	-0.036	-0.035	-0.068	-0.0527	-0.0725	-0.0617
943.22	-0.0231	-0.0286	-0.0315	-0.0217	-0.0323	-0.0372	-0.0644	-0.0554	-0.0711	-0.0601
943.96	-0.0253	-0.0261	-0.0373	-0.0184	-0.0286	-0.0407	-0.061	-0.0584	-0.0688	-0.0594
944.7	-0.0267	-0.0222	-0.0431	-0.017	-0.0254	-0.0444	-0.0586	-0.0613	-0.0659	-0.0594
945.44	-0.0281	-0.0166	-0.049	-0.0171	-0.0228	-0.049	-0.0567	-0.0644	-0.0626	-0.0596
946.17	-0.0285	-0.0107	-0.0547	-0.0182	-0.0211	-0.0534	-0.056	-0.0671	-0.0596	-0.0606
946.91	-0.0283	-0.0051	-0.0587	-0.0214	-0.0208	-0.0573	-0.0573	-0.0693	-0.0581	-0.0625
947.65	-0.0265	-0.0001	-0.0612	-0.0256	-0.0213	-0.0604	-0.059	-0.0704	-0.0561	-0.0646
948.39	-0.024	0.0028	-0.0611	-0.0304	-0.0226	-0.062	-0.0611	-0.0706	-0.0549	-0.067
949.12	-0.0222	0.0035	-0.0586	-0.0354	-0.0262	-0.0616	-0.0644	-0.069	-0.0543	-0.0693
949.86	-0.0212	0.0028	-0.0552	-0.0406	-0.0295	-0.0606	-0.0676	-0.0673	-0.0547	-0.0712
950.6	-0.0208	0.0004	-0.0503	-0.0443	-0.0334	-0.0575	-0.0711	-0.0645	-0.0562	-0.0727
951.33	-0.0217	-0.0037	-0.0447	-0.0469	-0.0372	-0.054	-0.0741	-0.0614	-0.0585	-0.0734
952.07	-0.0223	-0.0087	-0.0388	-0.0481	-0.0404	-0.05	-0.0764	-0.0583	-0.0609	-0.0737
952.81	-0.0237	-0.0144	-0.0339	-0.0467	-0.0424	-0.0457	-0.0777	-0.0555	-0.064	-0.0731
953.55	-0.0253	-0.0199	-0.0299	-0.0441	-0.0439	-0.0419	-0.0782	-0.0531	-0.067	-0.0721
954.28	-0.0264	-0.0246	-0.027	-0.0405	-0.044	-0.039	-0.0776	-0.0517	-0.0698	-0.0706
955.02	-0.027	-0.0282	-0.0262	-0.0356	-0.0429	-0.0364	-0.0759	-0.0506	-0.0718	-0.0687
955.76	-0.0267	-0.0311	-0.0266	-0.0308	-0.0411	-0.035	-0.0734	-0.0506	-0.0733	-0.0667
956.49	-0.0254	-0.0313	-0.0292	-0.0259	-0.0379	-0.0352	-0.0701	-0.0516	-0.0734	-0.0645
957.23	-0.0233	-0.0297	-0.0334	-0.0219	-0.0341	-0.0368	-0.0669	-0.0537	-0.0727	-0.0625
957.96	-0.0204	-0.0266	-0.0382	-0.0188	-0.0305	-0.0395	-0.0636	-0.0563	-0.0709	-0.0614
958.7	-0.0181	-0.0221	-0.0439	-0.0174	-0.0274	-0.0434	-0.0608	-0.0594	-0.0686	-0.0606
959.44	-0.0158	-0.0167	-0.0495	-0.0178	-0.0252	-0.0479	-0.059	-0.0627	-0.0657	-0.0607
960.17	-0.015	-0.011	-0.0548	-0.0197	-0.0236	-0.0524	-0.0577	-0.0656	-0.0627	-0.0609
960.91	-0.0154	-0.0058	-0.0583	-0.0233	-0.0234	-0.0566	-0.0576	-0.0679	-0.0597	-0.062
961.65	-0.0168	-0.0015	-0.0604	-0.0279	-0.0237	-0.06	-0.0582	-0.0693	-0.057	-0.0637
962.38	-0.0179	0.001	-0.0596	-0.0331	-0.0253	-0.0618	-0.0597	-0.0695	-0.0544	-0.0654
963.12	-0.0189	0.0017	-0.0573	-0.0385	-0.0277	-0.0628	-0.062	-0.0694	-0.0532	-0.0675
963.85	-0.0202	0.0007	-0.0536	-0.0436	-0.0311	-0.0621	-0.0651	-0.0679	-0.0527	-0.0696
964.59	-0.0194	-0.0021	-0.0485	-0.0473	-0.035	-0.0599	-0.0686	-0.0656	-0.0538	-0.0714
965.32	-0.0179	-0.0061	-0.0433	-0.0491	-0.0384	-0.0565	-0.0717	-0.0628	-0.0557	-0.0731
966.06	-0.0159	-0.0111	-0.0379	-0.0499	-0.0417	-0.0528	-0.0745	-0.06	-0.0584	-0.0738
966.79	-0.0132	-0.0164	-0.033	-0.0494	-0.0442	-0.0489	-0.0765	-0.0572	-0.0612	-0.0741
967.53	-0.0111	-0.0215	-0.0298	-0.0462	-0.0451	-0.0453	-0.0775	-0.0548	-0.0646	-0.0737
968.26	-0.0102	-0.0257	-0.0275	-0.0422	-0.0451	-0.0418	-0.0777	-0.0532	-0.0677	-0.0729
969	-0.0103	-0.0286	-0.0268	-0.0374	-0.0442	-0.0393	-0.0768	-0.0522	-0.0707	-0.0715
969.73	-0.0111	-0.0305	-0.0279	-0.0322	-0.0424	-0.0378	-0.0754	-0.0522	-0.0731	-0.0697
970.47	-0.0135	-0.0302	-0.0303	-0.0271	-0.0395	-0.0373	-0.0731	-0.053	-0.0748	-0.0678
971.2	-0.0166	-0.028	-0.0345	-0.0227	-0.0359	-0.0384	-0.07	-0.0548	-0.0752	-0.0657
971.94	-0.0189	-0.0243	-0.0391	-0.0193	-0.0322	-0.0409	-0.0668	-0.0575	-0.0745	-0.064
972.67	-0.0209	-0.0194	-0.0445	-0.0174	-0.0285	-0.0445	-0.0638	-0.0609	-0.0729	-0.0627
973.41	-0.021	-0.014	-0.0495	-0.0176	-0.0259	-0.049	-0.0613	-0.0644	-0.0704	-0.0619
974.14	-0.0198	-0.0083	-0.0542	-0.0192	-0.0239	-0.0535	-0.0594	-0.0677	-0.0675	-0.0616
974.88	-0.0174	-0.0032	-0.0578	-0.0221	-0.0226	-0.0579	-0.0586	-0.071	-0.0645	-0.0621
975.61	-0.0148	0.0005	-0.0591	-0.0273	-0.0229	-0.0619	-0.059	-0.0736	-0.0614	-0.0635
976.34	-0.0131	0.0026	-0.059	-0.0326	-0.0246	-0.0647	-0.0605	-0.0748	-0.0589	-0.0653
977.08	-0.0123	0.0028	-0.057	-0.0382	-0.027	-0.0666	-0.0629	-0.0762	-0.0567	-0.0672
977.81	-0.0124	0.002	-0.0539	-0.043	-0.0299	-0.0667	-0.0654	-0.0758	-0.0553	-0.0692
978.55	-0.0133	0.0001	-0.0508	-0.0469	-0.0332	-0.0661	-0.0682	-0.0747	-0.0547	-0.0714
979.28	-0.015	-0.0027	-0.0466	-0.0497	-0.0364	-0.0643	-0.071	-0.073	-0.0548	-0.0732
980.01	-0.0173	-0.0062	-0.0423	-0.0514	-0.0395	-0.0617	-0.0738	-0.0708	-0.0554	-0.0749
980.75	-0.02	-0.0103	-0.0382	-0.0521	-0.0424	-0.0586	-0.0762	-0.0682	-0.0567	-0.0762
981.48	-0.023	-0.0148	-0.0344	-0.0517	-0.0445	-0.0553	-0.0786	-0.0655	-0.0586	-0.077
982.21	-0.0254	-0.0192	-0.0308	-0.05	-0.0461	-0.0518	-0.0805	-0.0631	-0.0609	-0.0775
982.95	-0.0276	-0.0231	-0.0286	-0.0468	-0.0468	-0.0486	-0.0813	-0.0607	-0.0635	-0.0773
983.68	-0.0288	-0.0266	-0.0274	-0.0424	-0.0469	-0.045	-0.0815	-0.0585	-0.0664	-0.0764
984.41	-0.0286	-0.0286	-0.0276	-0.0373	-0.0457	-0.0423	-0.0805	-0.0572	-0.0692	-0.0749
985.15	-0.0272	-0.0287	-0.0297	-0.0314	-0.0431	-0.04	-0.0782	-0.0553	-0.0718	-0.073
985.88	-0.0249	-0.027	-0.0333	-0.026	-0.0395	-0.0399	-0.0751	-0.0555	-0.0736	-0.0708
986.61	-0.0227	-0.0236	-0.038	-0.0216	-0.0354	-0.0413	-0.0717	-0.0569	-0.0744	-0.0684
987.34	-0.0216	-0.0188	-0.0433	-0.019	-0.0312	-0.0443	-0.0683	-0.0595	-0.0736	-0.0664
988.08	-0.0222	-0.0132	-0.0487	-0.0182	-0.0276	-0.0483	-0.0649	-0.0629	-0.0719	-0.0644
988.81	-0.0245	-0.0075	-0.0529	-0.0203	-0.0257	-0.0534	-0.0631	-0.067	-0.069	-0.0643
989.54	-0.0271	-0.0023	-0.0567	-0.0222	-0.0235	-0.0578	-0.0608	-0.0708	-0.0666	-0.0632
990.27	-0.0303	0.0016	-0.0591	-0.0258	-0.0228	-0.0619	-0.0597	-0.0739	-0.0635	-0.0633
991.01	-0.0325	0.0036	-0.0593	-0.0303	-0.0234	-0.0648	-0.0599	-0.0763	-0.0606	-0.064
991.74	-0.0335	0.0045	-0.0581	-0.0348	-0.0243	-0.0671	-0.0608	-0.0779	-0.0582	-0.0652
992.47	-0.0333	0.0041	-0.0561	-0.0393	-0.0262	-0.0685	-0.0625	-0.079	-0.0563	-0.0666
993.2	-0.0319	0.0023	-0.0529	-0.0434	-0.0288	-0.0687	-0.0647	-0.0791	-0.0547	-0.0684
993.93	-0.0298	-0.0003	-0.049	-0.0467	-0.0318	-0.0678	-0.0673	-0.0784	-0.0537	-0.0701
994.67	-0.0271	-0.0034	-0.0448	-0.0492	-0.0349	-0.0659	-0.0699	-0.077	-0.0535	-0.0716
995.4	-0.0236	-0.0073	-0.0409	-0.0508	-0.0382	-0.0634	-0.0727	-0.0749	-0.054	-0.0734
996.13	-0.0197	-0.0119	-0.0368	-0.0514	-0.0411	-0.0601	-0.0756	-0.0724	-0.0552	-0.0752
996.86	-0.0157	-0.0168	-0.0335	-0.0495	-0.0427	-0.056	-0.0775	-0.0692	-0.0574	-0.0755
997.59	-0.013	-0.0216	-0.0301	-0.048	-0.0453	-0.0522	-0.0801	-0.066	-0.0594	-0.0769
998.32	-0.0111	-0.0258	-0.0277	-0.0449	-0.0467	-0.0482	-0.0818	-0.0627	-0.0622	-0.0774
999.06	-0.0105	-0.0288	-0.0268	-0.0406	-0.0472	-0.0445	-0.0825	-0.0596	-0.0652	-0.0774
999.79	-0.0116	-0.0302	-0.0275	-0.0359	-0.0465	-0.0415	-0.082	-0.0571	-0.0682	-0.0767
1000.52	-0.0139	-0.0302	-0.0295	-0.0305	-0.0445	-0.0395	-0.0807	-0.0553	-0.0708	-0.0755
1001.25	-0.0169	-0.0287	-0.0327	-0.0258	-0.0418	-0.0388	-0.0784	-0.0545	-0.073	-0.0739
1001.98	-0.0199	-0.0261	-0.0368	-0.0218	-0.0384	-0.0392	-0.0756	-0.0546	-0.0745	-0.0719
1002.71	-0.0218	-0.0226	-0.0412	-0.0187	-0.0348	-0.0408	-0.0726	-0.0558	-0.0752	-0.0702
1003.44	-0.0224	-0.0185	-0.0452	-0.0169	-0.0314	-0.0433	-0.0693	-0.0577	-0.0751	-0.0682
1004.17	-0.0214	-0.014	-0.049	-0.0162	-0.0285	-0.0467	-0.0664	-0.0603	-0.0742	-0.0665
1004.9	-0.0185	-0.0096	-0.0522	-0.0172	-0.0262	-0.0502	-0.0639	-0.0629	-0.0723	-0.0653
1005.63	-0.015	-0.0055	-0.0547	-0.0195	-0.0245	-0.0539	-0.062	-0.0658	-0.0698	-0.0645
1006.36	-0.0116	-0.0025	-0.0559	-0.0228	-0.0235	-0.0573	-0.0605	-0.0687	-0.0672	-0.0641
1007.09	-0.0091	-0.0009	-0.0554	-0.0268	-0.0236	-0.0604	-0.0599	-0.071	-0.0645	-0.0641
1007.82	-0.0079	-0.0008	-0.0536	-0.0312	-0.0245	-0.0627	-0.06	-0.0728	-0.0615	-0.0644
1008.55	-0.0079	-0.0017	-0.0504	-0.0356	-0.027	-0.0638	-0.061	-0.0737	-0.0586	-0.0652
1009.28	-0.009	-0.0036	-0.0466	-0.0395	-0.0299	-0.0639	-0.0631	-0.0739	-0.0564	-0.0664
1010.01	-0.0112	-0.0062	-0.0426	-0.0424	-0.0332	-0.063	-0.0658	-0.0733	-0.0549	-0.0683
1010.74	-0.0139	-0.0101	-0.039	-0.0444	-0.0369	-0.0609	-0.0686	-0.0718	-0.054	-0.0702
1011.47	-0.0164	-0.014	-0.0355	-0.0453	-0.0401	-0.0585	-0.0716	-0.07	-0.0539	-0.072
1012.2	-0.0182	-0.018	-0.0325	-0.0451	-0.0426	-0.0556	-0.0744	-0.0675	-0.0547	-0.0735
1012.93	-0.0193	-0.022	-0.0303	-0.0436	-0.0446	-0.0527	-0.0765	-0.0649	-0.0563	-0.0748
1013.66	-0.0189	-0.0253	-0.0286	-0.0413	-0.0459	-0.0494	-0.0781	-0.0622	-0.0581	-0.0756
1014.39	-0.0173	-0.0272	-0.0281	-0.0381	-0.0462	-0.0461	-0.0793	-0.0595	-0.06	-0.0762
1015.12	-0.015	-0.0283	-0.0288	-0.0345	-0.0457	-0.0434	-0.0795	-0.0571	-0.0624	-0.0762
1015.85	-0.0127	-0.0276	-0.0303	-0.0303	-0.0446	-0.0411	-0.079	-0.0549	-0.0647	-0.0758
1016.58	-0.0105	-0.026	-0.0335	-0.0271	-0.0426	-0.0398	-0.0776	-0.0536	-0.067	-0.0748
1017.31	-0.009	-0.0239	-0.0367	-0.024	-0.0398	-0.0395	-0.0754	-0.0529	-0.069	-0.0737
1018.04	-0.0085	-0.0214	-0.0405	-0.0219	-0.0369	-0.0402	-0.0729	-0.0531	-0.0708	-0.0722
1018.77	-0.0092	-0.018	-0.0438	-0.0207	-0.0338	-0.0418	-0.0702	-0.054	-0.0717	-0.0706
1019.49	-0.0106	-0.0144	-0.0474	-0.0203	-0.031	-0.044	-0.0673	-0.0554	-0.0717	-0.0688
1020.22	-0.0132	-0.0109	-0.0504	-0.0211	-0.0289	-0.0463	-0.0647	-0.0573	-0.0712	-0.0673
1020.95	-0.0165	-0.0072	-0.0525	-0.0226	-0.0275	-0.0495	-0.0625	-0.0596	-0.0695	-0.0661
1021.68	-0.0191	-0.0043	-0.0539	-0.0246	-0.0263	-0.0527	-0.0602	-0.0622	-0.0683	-0.0653
1022.41	-0.0216	-0.0028	-0.0541	-0.0277	-0.0259	-0.0563	-0.059	-0.0644	-0.0667	-0.0641
1023.14	-0.0233	-0.0014	-0.0532	-0.0309	-0.0262	-0.0585	-0.0588	-0.0664	-0.0643	-0.064
1023.87	-0.0232	-0.0019	-0.0517	-0.0343	-0.0274	-0.0604	-0.0588	-0.0685	-0.0619	-0.0643
1024.59	-0.0223	-0.0035	-0.0488	-0.0373	-0.0287	-0.0621	-0.0596	-0.0697	-0.0596	-0.0646
1025.32	-0.0205	-0.0055	-0.0455	-0.0402	-0.031	-0.0624	-0.0613	-0.0705	-0.0573	-0.0658
1026.05	-0.0181	-0.0084	-0.0421	-0.0424	-0.0333	-0.062	-0.0632	-0.0706	-0.0554	-0.0666
1026.78	-0.016	-0.0113	-0.0388	-0.0435	-0.0358	-0.061	-0.0654	-0.0699	-0.0544	-0.0678
1027.51	-0.0141	-0.0146	-0.0359	-0.0441	-0.0384	-0.059	-0.0678	-0.0685	-0.0541	-0.0691
1028.23	-0.013	-0.0176	-0.0336	-0.0436	-0.0406	-0.0573	-0.07	-0.0668	-0.0543	-0.0704
1028.96	-0.0122	-0.0203	-0.0316	-0.0427	-0.0423	-0.0545	-0.0721	-0.0646	-0.0551	-0.0716
1029.69	-0.0131	-0.0229	-0.0307	-0.0408	-0.0437	-0.0518	-0.0741	-0.0624	-0.0557	-0.0728
1030.42	-0.0147	-0.0247	-0.0306	-0.0383	-0.0446	-0.0487	-0.0754	-0.0605	-0.0573	-0.0742
1031.14	-0.0169	-0.026	-0.031	-0.0357	-0.0448	-0.0464	-0.0761	-0.0587	-0.0595	-0.0744
1031.87	-0.0195	-0.0259	-0.0321	-0.0323	-0.0433	-0.0442	-0.076	-0.0568	-0.0614	-0.0745
1032.6	-0.0212	-0.0248	-0.0341	-0.0289	-0.0419	-0.0427	-0.0758	-0.0557	-0.0639	-0.0744
1033.32	-0.0228	-0.0231	-0.0368	-0.0256	-0.0398	-0.0422	-0.075	-0.0551	-0.066	-0.0735
1034.05	-0.0229	-0.0207	-0.0397	-0.0232	-0.0382	-0.0424	-0.0737	-0.0548	-0.068	-0.073
1034.78	-0.0221	-0.0184	-0.0431	-0.0218	-0.0362	-0.0434	-0.0718	-0.0548	-0.0688	-0.0711
1035.5	-0.0207	-0.0155	-0.0457	-0.0209	-0.0339	-0.0449	-0.0695	-0.0554	-0.0691	-0.0699
1036.23	-0.0179	-0.013	-0.0478	-0.0212	-0.0319	-0.047	-0.0669	-0.0567	-0.0688	-0.0686
1036.96	-0.0153	-0.0106	-0.0503	-0.022	-0.0298	-0.0496	-0.0651	-0.0589	-0.0685	-0.0669
1037.68	-0.0131	-0.0078	-0.0514	-0.0237	-0.0285	-0.0523	-0.0639	-0.0607	-0.0678	-0.0655
1038.41	-0.0111	-0.0057	-0.0521	-0.0259	-0.027	-0.0547	-0.062	-0.0627	-0.0666	-0.0646
1039.14	-0.01	-0.0051	-0.0518	-0.0279	-0.0268	-0.0575	-0.0608	-0.0647	-0.0651	-0.0641
1039.86	-0.0095	-0.0052	-0.0508	-0.031	-0.028	-0.0598	-0.0603	-0.0669	-0.0634	-0.0634
1040.59	-0.0108	-0.0059	-0.0485	-0.0344	-0.029	-0.0615	-0.0599	-0.069	-0.0617	-0.0636
1041.32	-0.0123	-0.0069	-0.046	-0.0377	-0.031	-0.0621	-0.0599	-0.07	-0.0603	-0.0636
1042.04	-0.0136	-0.0082	-0.043	-0.04	-0.033	-0.0621	-0.0611	-0.071	-0.0587	-0.0641
1042.77	-0.0154	-0.0103	-0.04	-0.0417	-0.0357	-0.0611	-0.0625	-0.0712	-0.0574	-0.0657
1043.49	-0.0164	-0.0131	-0.0376	-0.0428	-0.0382	-0.0601	-0.0644	-0.0713	-0.057	-0.0669
1044.22	-0.0172	-0.0159	-0.0352	-0.0429	-0.0397	-0.058	-0.0667	-0.0698	-0.0569	-0.0681
1044.94	-0.0173	-0.0184	-0.0328	-0.0426	-0.0422	-0.056	-0.0687	-0.0678	-0.0569	-0.0696
1045.67	-0.016	-0.0211	-0.0312	-0.0413	-0.0433	-0.0538	-0.0702	-0.066	-0.0575	-0.0711
1046.4	-0.0138	-0.023	-0.0299	-0.0395	-0.0452	-0.0516	-0.0723	-0.0645	-0.0584	-0.0721
1047.12	-0.0111	-0.0245	-0.0296	-0.038	-0.0458	-0.0492	-0.0735	-0.0631	-0.0594	-0.0736
1047.85	-0.0094	-0.0246	-0.0307	-0.0359	-0.0455	-0.0467	-0.0742	-0.061	-0.0615	-0.0747
1048.57	-0.0075	-0.0242	-0.0324	-0.0324	-0.0449	-0.0447	-0.0745	-0.0583	-0.0629	-0.0749
1049.3	-0.0067	-0.0227	-0.0349	-0.0286	-0.0431	-0.0429	-0.0743	-0.0562	-0.0652	-0.0755
1050.02	-0.0073	-0.0208	-0.0378	-0.0261	-0.0411	-0.0417	-0.0737	-0.0546	-0.067	-0.0751
1050.75	-0.0065	-0.019	-0.0402	-0.0232	-0.0385	-0.0413	-0.0727	-0.0533	-0.0689	-0.0754
1051.47	-0.0078	-0.0163	-0.0427	-0.0215	-0.0364	-0.041	-0.0708	-0.0531	-0.0697	-0.0753
1052.2	-0.0092	-0.0139	-0.0453	-0.0204	-0.0348	-0.0426	-0.0686	-0.0534	-0.0707	-0.0745
1052.92	-0.0103	-0.0125	-0.0481	-0.0202	-0.0321	-0.0439	-0.0663	-0.0555	-0.0713	-0.0741
1053.64	-0.0114	-0.0111	-0.0504	-0.0211	-0.0307	-0.0457	-0.0645	-0.0578	-0.0718	-0.0736
1054.37	-0.013	-0.01	-0.0519	-0.0229	-0.0293	-0.0479	-0.0623	-0.0589	-0.0717	-0.0725
1055.09	-0.0139	-0.0084	-0.0519	-0.0249	-0.0281	-0.0495	-0.0606	-0.0601	-0.072	-0.0709
1055.82	-0.0143	-0.0073	-0.0509	-0.0267	-0.0278	-0.0513	-0.0595	-0.0611	-0.0705	-0.0697
1056.54	-0.0144	-0.0069	-0.0496	-0.0292	-0.0282	-0.0525	-0.0588	-0.0624	-0.0692	-0.069
1057.27	-0.0126	-0.0079	-0.0472	-0.0324	-0.029	-0.0542	-0.0588	-0.0632	-0.0667	-0.0684
1057.99	-0.0106	-0.0092	-0.0443	-0.0344	-0.0301	-0.0557	-0.059	-0.064	-0.0647	-0.0681
1058.71	-0.0092	-0.0105	-0.0419	-0.0374	-0.0318	-0.0566	-0.0595	-0.0657	-0.0635	-0.067
1059.44	-0.0076	-0.0133	-0.0399	-0.0402	-0.033	-0.0567	-0.0603	-0.0658	-0.0623	-0.0668
1060.16	-0.0074	-0.0145	-0.0387	-0.0416	-0.0355	-0.0552	-0.0616	-0.067	-0.0616	-0.0666
1060.88	-0.0075	-0.017	-0.0366	-0.0424	-0.038	-0.0545	-0.0635	-0.0654	-0.0601	-0.0669
1061.61	-0.0072	-0.0172	-0.0347	-0.0422	-0.0406	-0.0528	-0.0651	-0.0642	-0.0594	-0.0667
1062.33	-0.0079	-0.0181	-0.0337	-0.0413	-0.0428	-0.0514	-0.0681	-0.0633	-0.0584	-0.0668
1063.05	-0.0077	-0.0186	-0.0345	-0.0402	-0.0446	-0.0502	-0.0706	-0.0621	-0.0585	-0.0683
1063.78	-0.0077	-0.0207	-0.0353	-0.0382	-0.0461	-0.0486	-0.0726	-0.0609	-0.0591	-0.0686
1064.5	-0.0084	-0.0213	-0.0368	-0.0366	-0.046	-0.0468	-0.0747	-0.0593	-0.0605	-0.0696
1065.22	-0.0097	-0.0205	-0.0374	-0.0352	-0.0463	-0.0453	-0.0755	-0.0585	-0.0618	-0.0697
1065.95	-0.0113	-0.02	-0.0388	-0.0333	-0.0462	-0.0443	-0.0756	-0.0567	-0.0632	-0.0704
1066.67	-0.0132	-0.018	-0.0404	-0.031	-0.0454	-0.0431	-0.0756	-0.0553	-0.0643	-0.0712
1067.39	-0.0145	-0.0156	-0.0412	-0.0277	-0.0447	-0.0424	-0.0761	-0.0546	-0.0658	-0.0718
1068.12	-0.0154	-0.0135	-0.0426	-0.0255	-0.0432	-0.0422	-0.0752	-0.0534	-0.0672	-0.0729
1068.84	-0.0153	-0.0097	-0.0438	-0.0246	-0.0419	-0.0408	-0.0744	-0.0525	-0.0693	-0.0727
1069.56	-0.016	-0.0081	-0.0466	-0.0243	-0.039	-0.0416	-0.0725	-0.0519	-0.0693	-0.0722
1070.28	-0.0147	-0.0053	-0.0484	-0.0242	-0.0367	-0.0418	-0.0691	-0.0514	-0.0695	-0.0728
1071.01	-0.0148	-0.0038	-0.0491	-0.0244	-0.0352	-0.0432	-0.0662	-0.0513	-0.0689	-0.0726
1071.73	-0.0147	-0.0009	-0.0499	-0.0267	-0.0337	-0.0468	-0.0641	-0.0512	-0.0681	-0.0725
1072.45	-0.013	0.0011	-0.0496	-0.0284	-0.034	-0.0485	-0.0617	-0.0523	-0.0663	-0.0719
1073.17	-0.0131	0.0016	-0.051	-0.0305	-0.0333	-0.0506	-0.0612	-0.0537	-0.0647	-0.0708
1073.89	-0.0125	0.0022	-0.0507	-0.0314	-0.0335	-0.0518	-0.0599	-0.0564	-0.063	-0.07
1074.62	-0.0138	0.0007	-0.0499	-0.0323	-0.0338	-0.0546	-0.0601	-0.0576	-0.0612	-0.0692
1075.34	-0.0132	-0.0005	-0.0493	-0.0333	-0.0339	-0.0566	-0.0594	-0.0585	-0.0597	-0.0682
1076.06	-0.0131	-0.0031	-0.0477	-0.0356	-0.0345	-0.058	-0.0594	-0.0592	-0.0575	-0.0669
1076.78	-0.0125	-0.0067	-0.0462	-0.0372	-0.035	-0.0605	-0.058	-0.061	-0.0551	-0.0655
1077.5	-0.0118	-0.0093	-0.0442	-0.0383	-0.0364	-0.0609	-0.0596	-0.0622	-0.0535	-0.0657
1078.22	-0.0109	-0.012	-0.0418	-0.0388	-0.038	-0.0612	-0.061	-0.0632	-0.0527	-0.0653
1078.94	-0.0095	-0.015	-0.0401	-0.0381	-0.0402	-0.0605	-0.0637	-0.0635	-0.0519	-0.0655
1079.67	-0.0084	-0.0179	-0.0383	-0.0365	-0.042	-0.0566	-0.0647	-0.0635	-0.0524	-0.0657
1080.39	-0.0086	-0.0195	-0.037	-0.036	-0.0432	-0.0543	-0.0657	-0.0632	-0.0528	-0.0661
1081.11	-0.0089	-0.0207	-0.0347	-0.0341	-0.0433	-0.0511	-0.0651	-0.0612	-0.0542	-0.0677
1081.83	-0.0092	-0.0212	-0.0356	-0.0335	-0.0429	-0.0498	-0.0661	-0.0602	-0.0549	-0.0689
1082.55	-0.0074	-0.0205	-0.0352	-0.0332	-0.0399	-0.047	-0.0664	-0.0599	-0.0554	-0.0693
1083.27	-0.0074	-0.0188	-0.0361	-0.033	-0.0397	-0.0454	-0.0656	-0.0583	-0.0557	-0.0708
1083.99	-0.0069	-0.0174	-0.0358	-0.0317	-0.038	-0.0435	-0.0669	-0.0584	-0.056	-0.0726
1084.71	-0.0079	-0.0154	-0.0375	-0.0303	-0.0372	-0.0406	-0.0688	-0.0576	-0.0576	-0.0747
1085.43	-0.0088	-0.0134	-0.0373	-0.0273	-0.0358	-0.0392	-0.0692	-0.0565	-0.0594	-0.0755
1086.15	-0.0126	-0.0123	-0.0382	-0.0247	-0.0328	-0.0376	-0.0709	-0.0557	-0.0605	-0.0758
1086.87	-0.0146	-0.0083	-0.0385	-0.0234	-0.0289	-0.0371	-0.0692	-0.0554	-0.0616	-0.0751
1087.59	-0.0183	-0.0038	-0.0397	-0.0219	-0.0272	-0.0391	-0.0678	-0.0556	-0.0614	-0.076
1088.31	-0.0174	-0.0018	-0.0401	-0.0199	-0.0248	-0.0415	-0.0671	-0.0566	-0.061	-0.076
1089.03	-0.0176	-0.0007	-0.042	-0.0192	-0.0245	-0.0451	-0.0689	-0.0592	-0.0591	-0.0762
1089.75	-0.0151	0	-0.0424	-0.0182	-0.0231	-0.0474	-0.0696	-0.0593	-0.0597	-0.0752
1090.47	-0.0152	0.0005	-0.0449	-0.0168	-0.0245	-0.0487	-0.0707	-0.0606	-0.0598	-0.0762
1091.19	-0.0128	-0.0002	-0.0448	-0.017	-0.0224	-0.0508	-0.0735	-0.0631	-0.0609	-0.0741
1091.91	-0.0109	-0.0005	-0.045	-0.0171	-0.0251	-0.0528	-0.0731	-0.0645	-0.062	-0.073
1092.63	-0.0108	-0.0009	-0.0431	-0.0182	-0.0259	-0.0551	-0.072	-0.0651	-0.0622	-0.0716
1093.35	-0.0096	-0.0038	-0.0412	-0.0214	-0.027	-0.0563	-0.07	-0.0655	-0.0613	-0.0705
1094.07	-0.0078	-0.0055	-0.0387	-0.0246	-0.0294	-0.0582	-0.0688	-0.0654	-0.0617	-0.0712
1094.79	-0.0072	-0.0089	-0.0364	-0.028	-0.031	-0.0574	-0.0696	-0.0653	-0.0603	-0.071
1095.51	-0.0054	-0.0127	-0.0365	-0.0296	-0.0313	-0.0566	-0.0701	-0.0671	-0.0581	-0.0712
1096.23	-0.0063	-0.0149	-0.0347	-0.0325	-0.0334	-0.0558	-0.0684	-0.0652	-0.0577	-0.0709
1096.95	-0.0068	-0.0164	-0.0331	-0.0331	-0.0341	-0.0548	-0.0661	-0.0675	-0.056	-0.0692
1097.67	-0.0096	-0.0183	-0.0288	-0.0357	-0.0365	-0.0549	-0.0656	-0.0683	-0.0544	-0.0686
1098.39	-0.0094	-0.0192	-0.0238	-0.0374	-0.0383	-0.0546	-0.0628	-0.0672	-0.0538	-0.067
1099.11	-0.0098	-0.0196	-0.0209	-0.0364	-0.0398	-0.0517	-0.0604	-0.0676	-0.053	-0.0669
1099.82	-0.0089	-0.02	-0.0189	-0.0354	-0.0384	-0.0495	-0.0597	-0.0676	-0.0516	-0.0668
1100.54	-0.0072	-0.0196	-0.0181	-0.0331	-0.0379	-0.0488	-0.0602	-0.0687	-0.0499	-0.0662
1101.26	-0.0075	-0.0178	-0.0186	-0.0315	-0.0384	-0.0488	-0.061	-0.0691	-0.0488	-0.0665
1101.98	-0.0061	-0.0168	-0.018	-0.0292	-0.0385	-0.0478	-0.0598	-0.0716	-0.046	-0.0644
1102.7	-0.0081	-0.0146	-0.0179	-0.0266	-0.0404	-0.05	-0.0575	-0.0732	-0.0454	-0.0638
1103.42	-0.005	-0.0135	-0.0129	-0.0257	-0.0411	-0.05	-0.0583	-0.0727	-0.0482	-0.0611

## Sheet: Fig 2e
X	Y
0	1.14945
0.38	1.24868
0.8	1.42434
1.19	1.55162
1.59	1.66177
1.97	1.72436
2.42	1.71817
3.09	1.73385

## Sheet: Fig 2f
X	Y
0.2	15.81
0.6	33.65
0.8	42.73
1.07	50.17
1.26	55.8
1.54	77.2
1.84	107.57
2.15	132.135
2.42	146.08
2.81	152.46
3.12	160.59
3.48	150.75
3.75	145.27
4.2	123.37
4.84	87.26
5.34	66.27

## Sheet: Fig 3b
X	Y1	Y2	Y3
0.4	1	1	1
0.71	0.98154	0.99508	0.99271
1	0.97105	0.99128	0.98695
1.3	0.96261	0.9873	0.98107
1.61	0.95549	0.9835	0.97549
2.04	0.94777	0.97899	0.96908
2.47	0.94089	0.97484	0.96343
2.89	0.93462	0.97121	0.95884
3.64	0.92582	0.96624	0.95373
4.28	0.91997	0.96244	0.95032
4.88	0.91622	0.95928	0.94791
5.5	0.91309	0.95589	0.94573

## Sheet: Fig 3c
X	Y1	Y2
0.4	268.126	12.5241
0.71	260.158	12.2928
1	254.791	12.1615
1.3	249.649	12.0558
1.61	245.5	11.9666
2.04	240.845	11.8699
2.47	236.731	11.7838
2.89	233.142	11.7052
3.64	228.571	11.595
4.28	225.423	11.5217
4.88	223.203	11.4748
5.5	221.155	11.4356

## Sheet: Fig 3d
X1	Y1	X2	Y1	X3	Y1	X4	Y1		X1	Y2	X2	Y2	X3	Y2	X4	Y2
0	-21.0134	0.11799	-21.0134	0.18673	-21.0133	0.21273	-21.0133		0	-20.724	0.11664	-20.6952	0.18459	-20.6765	0.2103	-20.6765
0.00668	-21.0134	0.12426	-21.0134	0.18826	-21.0133	0.2178	-21.0133		0.00661	-20.724	0.12461	-20.6952	0.1861	-20.6765	0.21531	-20.6765
0.01336	-21.0135	0.13054	-21.0134	0.18978	-21.0133	0.22286	-21.0133		0.01321	-20.724	0.13259	-20.6952	0.18761	-20.6765	0.22032	-20.6765
0.02004	-21.0135	0.13681	-21.0134	0.19131	-21.0133	0.22793	-21.0133		0.01982	-20.724	0.14056	-20.6952	0.18911	-20.6765	0.22532	-20.6765
0.02673	-21.0135	0.14308	-21.0134	0.19283	-21.0133	0.23299	-21.0134		0.02642	-20.724	0.14854	-20.6952	0.19062	-20.6765	0.23033	-20.6765
0.03341	-21.0136	0.14936	-21.0134	0.19436	-21.0133	0.23806	-21.0134		0.03303	-20.7241	0.15651	-20.6951	0.19213	-20.6765	0.23534	-20.6765
0.04009	-21.0136	0.15563	-21.0134	0.19588	-21.0133	0.24312	-21.0134		0.03963	-20.7241	0.16448	-20.6951	0.19364	-20.6765	0.24035	-20.6765
0.04677	-21.0136	0.16191	-21.0133	0.19741	-21.0133	0.24819	-21.0134		0.04624	-20.7241	0.17246	-20.6951	0.19515	-20.6765	0.24536	-20.6766
0.05345	-21.0137	0.16818	-21.0133	0.19893	-21.0133	0.25326	-21.0134		0.05284	-20.7241	0.17246	-20.6951	0.19665	-20.6765	0.25036	-20.6766
0.06013	-21.0137	0.17445	-21.0133	0.20046	-21.0133	0.25832	-21.0134		0.05945	-20.7242	0.17419	-20.6951	0.19816	-20.6765	0.25537	-20.6766
0.06013	-21.0137	0.17445	-21.0133	0.20046	-21.0133	0.25832	-21.0134		0.05945	-20.7242	0.17593	-20.6951	0.19816	-20.6765	0.25537	-20.6766
0.06656	-21.0137	0.17582	-21.0133	0.20182	-21.0133	0.25985	-21.0134		0.0658	-20.7241	0.17766	-20.6951	0.19951	-20.6765	0.25688	-20.6766
0.07299	-21.0136	0.17718	-21.0133	0.20319	-21.0133	0.26137	-21.0134		0.07216	-20.7241	0.17939	-20.6951	0.20086	-20.6765	0.25839	-20.6766
0.07942	-21.0136	0.17854	-21.0133	0.20455	-21.0133	0.2629	-21.0134		0.07851	-20.7241	0.18113	-20.6951	0.20221	-20.6765	0.2599	-20.6766
0.08585	-21.0136	0.17991	-21.0133	0.20591	-21.0133	0.26442	-21.0134		0.08487	-20.7241	0.18286	-20.6951	0.20356	-20.6765	0.2614	-20.6766
0.09227	-21.0135	0.18127	-21.0133	0.20728	-21.0133	0.26595	-21.0134		0.09122	-20.724	0.18459	-20.6951	0.2049	-20.6765	0.26291	-20.6766
0.0987	-21.0135	0.18264	-21.0133	0.20864	-21.0133	0.26747	-21.0134		0.09758	-20.724	--	--	0.20625	-20.6765	0.26442	-20.6766
0.10513	-21.0135	0.184	-21.0133	0.21001	-21.0133	0.269	-21.0134		0.10393	-20.724	0.11664	-20.6952	0.2076	-20.6765	0.26593	-20.6766
0.11156	-21.0134	0.18536	-21.0133	0.21137	-21.0133	0.27052	-21.0134		0.11029	-20.724	0.12461	-20.6952	0.20895	-20.6765	0.26743	-20.6766
0.11799	-21.0134	0.18673	-21.0133	0.21273	-21.0133	0.27205	-21.0134		0.11664	-20.724	0.13259	-20.6951	0.2103	-20.6765	0.26894	-20.6766
	--	--	0.05	--	0.05	--	0.05			--	0.14056	-20.6951	--	--	--	-0.2
0	-21.0134	0.11799	-21.0134	0.18673	-21.0133	0.21273	-21.0133		0	-20.7239	0.14854	-20.6951	0.18459	-20.6765	0.2103	-20.6765
0.00668	-21.0134	0.12426	-21.0134	0.18826	-21.0133	0.2178	-21.0134		0.00661	-20.7239	0.15651	-20.6951	0.1861	-20.6765	0.21531	-20.6765
0.01336	-21.0134	0.13054	-21.0134	0.18978	-21.0133	0.22286	-21.0134		0.01321	-20.724	0.16448	-20.6951	0.18761	-20.6765	0.22032	-20.6765
0.02004	-21.0134	0.13681	-21.0133	0.19131	-21.0133	0.22793	-21.0134		0.01982	-20.724	0.17246	-20.695	0.18911	-20.6765	0.22532	-20.6766
0.02673	-21.0135	0.14308	-21.0133	0.19283	-21.0133	0.23299	-21.0134		0.02642	-20.724	0.17246	-20.695	0.19062	-20.6765	0.23033	-20.6766
0.03341	-21.0135	0.14936	-21.0133	0.19436	-21.0133	0.23806	-21.0134		0.03303	-20.724	0.17419	-20.695	0.19213	-20.6765	0.23534	-20.6766
0.04009	-21.0135	0.15563	-21.0133	0.19588	-21.0133	0.24312	-21.0134		0.03963	-20.7241	0.17593	-20.695	0.19364	-20.6765	0.24035	-20.6766
0.04677	-21.0136	0.16191	-21.0133	0.19741	-21.0133	0.24819	-21.0134		0.04624	-20.7241	0.17766	-20.695	0.19515	-20.6765	0.24536	-20.6766
0.05345	-21.0136	0.16818	-21.0133	0.19893	-21.0133	0.25326	-21.0134		0.05284	-20.7241	0.17939	-20.695	0.19665	-20.6765	0.25036	-20.6766
0.06013	-21.0136	0.17445	-21.0133	0.20046	-21.0133	0.25832	-21.0134		0.05945	-20.7241	0.18113	-20.695	0.19816	-20.6765	0.25537	-20.6766
0.06013	-21.0136	0.17445	-21.0133	0.20046	-21.0133	0.25832	-21.0134		0.05945	-20.7241	0.18286	-20.695	0.19816	-20.6765	0.25537	-20.6766
0.06656	-21.0136	0.17582	-21.0133	0.20182	-21.0133	0.25985	-21.0134		0.0658	-20.7241	0.18459	-20.695	0.19951	-20.6765	0.25688	-20.6766
0.07299	-21.0136	0.17718	-21.0133	0.20319	-21.0133	0.26137	-21.0134		0.07216	-20.7241	--	--	0.20086	-20.6765	0.25839	-20.6766
0.07942	-21.0135	0.17854	-21.0133	0.20455	-21.0133	0.2629	-21.0134		0.07851	-20.7241	0.11664	-20.6879	0.20221	-20.6765	0.2599	-20.6766
0.08585	-21.0135	0.17991	-21.0133	0.20591	-21.0133	0.26442	-21.0134		0.08487	-20.724	0.12461	-20.6879	0.20356	-20.6765	0.2614	-20.6766
0.09227	-21.0135	0.18127	-21.0133	0.20728	-21.0133	0.26595	-21.0134		0.09122	-20.724	0.13259	-20.6879	0.2049	-20.6765	0.26291	-20.6766
0.0987	-21.0134	0.18264	-21.0133	0.20864	-21.0133	0.26747	-21.0134		0.09758	-20.724	0.14056	-20.6879	0.20625	-20.6765	0.26442	-20.6766
0.10513	-21.0134	0.184	-21.0133	0.21001	-21.0133	0.269	-21.0134		0.10393	-20.724	0.14854	-20.6879	0.2076	-20.6765	0.26593	-20.6766
0.11156	-21.0134	0.18536	-21.0133	0.21137	-21.0133	0.27052	-21.0134		0.11029	-20.7239	0.15651	-20.6879	0.20895	-20.6765	0.26743	-20.6766
0.11799	-21.0134	0.18673	-21.0133	0.21273	-21.0133	0.27205	-21.0134		0.11664	-20.7239	0.16448	-20.6879	0.2103	-20.6765	0.26894	-20.6766
	--	--	0.05	--	0.05	--	0.05			--	0.17246	-20.6879	--	--	--	-0.2
0	-21.0062	0.11799	-21.0062	0.18673	-21.0061	0.21273	-21.0063		0	-20.7167	0.17246	-20.6879	0.18459	-20.6691	0.2103	-20.6692
0.00668	-21.0063	0.12426	-21.0062	0.18826	-21.0061	0.2178	-21.0064		0.00661	-20.7168	0.17419	-20.6879	0.1861	-20.6691	0.21531	-20.6693
0.01336	-21.0065	0.13054	-21.0062	0.18978	-21.0061	0.22286	-21.0065		0.01321	-20.717	0.17593	-20.6878	0.18761	-20.6691	0.22032	-20.6693
0.02004	-21.0067	0.13681	-21.0063	0.19131	-21.0061	0.22793	-21.0066		0.01982	-20.7171	0.17766	-20.6878	0.18911	-20.6691	0.22532	-20.6694
0.02673	-21.0069	0.14308	-21.0063	0.19283	-21.0061	0.23299	-21.0066		0.02642	-20.7173	0.17939	-20.6878	0.19062	-20.6691	0.23033	-20.6695
0.03341	-21.0071	0.14936	-21.0063	0.19436	-21.0061	0.23806	-21.0067		0.03303	-20.7175	0.18113	-20.6878	0.19213	-20.6691	0.23534	-20.6695
0.04009	-21.0072	0.15563	-21.0063	0.19588	-21.0061	0.24312	-21.0068		0.03963	-20.7176	0.18286	-20.6878	0.19364	-20.6691	0.24035	-20.6696
0.04677	-21.0073	0.16191	-21.0063	0.19741	-21.0061	0.24819	-21.0068		0.04624	-20.7177	0.18459	-20.6878	0.19515	-20.6691	0.24536	-20.6696
0.05345	-21.0074	0.16818	-21.0063	0.19893	-21.0061	0.25326	-21.0068		0.05284	-20.7177	--	--	0.19665	-20.6691	0.25036	-20.6697
0.06013	-21.0074	0.17445	-21.0063	0.20046	-21.0061	0.25832	-21.0068		0.05945	-20.7177	0.11664	-20.6878	0.19816	-20.6691	0.25537	-20.6697
0.06013	-21.0074	0.17445	-21.0063	0.20046	-21.0061	0.25832	-21.0068		0.05945	-20.7177	0.12461	-20.6878	0.19816	-20.6691	0.25537	-20.6697
0.06656	-21.0074	0.17582	-21.0063	0.20182	-21.0061	0.25985	-21.0068		0.0658	-20.7177	0.13259	-20.6879	0.19951	-20.6691	0.25688	-20.6697
0.07299	-21.0073	0.17718	-21.0062	0.20319	-21.0061	0.26137	-21.0068		0.07216	-20.7177	0.14056	-20.6879	0.20086	-20.6691	0.25839	-20.6697
0.07942	-21.0072	0.17854	-21.0062	0.20455	-21.0061	0.2629	-21.0068		0.07851	-20.7176	0.14854	-20.6879	0.20221	-20.6691	0.2599	-20.6697
0.08585	-21.0071	0.17991	-21.0062	0.20591	-21.0061	0.26442	-21.0068		0.08487	-20.7175	0.15651	-20.6879	0.20356	-20.6691	0.2614	-20.6697
0.09227	-21.0069	0.18127	-21.0061	0.20728	-21.0061	0.26595	-21.0068		0.09122	-20.7173	0.16448	-20.6879	0.2049	-20.6691	0.26291	-20.6697
0.0987	-21.0067	0.18264	-21.0061	0.20864	-21.0062	0.26747	-21.0068		0.09758	-20.7171	0.17246	-20.6879	0.20625	-20.6692	0.26442	-20.6697
0.10513	-21.0065	0.184	-21.0061	0.21001	-21.0062	0.269	-21.0068		0.10393	-20.717	0.17246	-20.6879	0.2076	-20.6692	0.26593	-20.6697
0.11156	-21.0063	0.18536	-21.0061	0.21137	-21.0062	0.27052	-21.0068		0.11029	-20.7168	0.17419	-20.6878	0.20895	-20.6692	0.26743	-20.6697
0.11799	-21.0062	0.18673	-21.0061	0.21273	-21.0063	0.27205	-21.0068		0.11664	-20.7167	0.17593	-20.6878	0.2103	-20.6692	0.26894	-20.6697
	--	--	0.05	--	0.05	--	0.05			--	0.17766	-20.6878	--	--	--	-0.2
0	-21.0061	0.11799	-21.0061	0.18673	-21.006	0.21273	-21.0062		0	-20.7166	0.17939	-20.6878	0.18459	-20.6691	0.2103	-20.6692
0.00668	-21.0063	0.12426	-21.0061	0.18826	-21.006	0.2178	-21.0063		0.00661	-20.7168	0.18113	-20.6877	0.1861	-20.6691	0.21531	-20.6693
0.01336	-21.0065	0.13054	-21.0061	0.18978	-21.006	0.22286	-21.0064		0.01321	-20.717	0.18286	-20.6877	0.18761	-20.6691	0.22032	-20.6693
0.02004	-21.0067	0.13681	-21.0061	0.19131	-21.006	0.22793	-21.0064		0.01982	-20.7171	0.18459	-20.6877	0.18911	-20.6691	0.22532	-20.6694
0.02673	-21.0069	0.14308	-21.0061	0.19283	-21.006	0.23299	-21.0065		0.02642	-20.7173	--	--	0.19062	-20.6691	0.23033	-20.6695
0.03341	-21.0071	0.14936	-21.0061	0.19436	-21.006	0.23806	-21.0066		0.03303	-20.7174	0.11664	-20.6878	0.19213	-20.6691	0.23534	-20.6695
0.04009	-21.0072	0.15563	-21.0061	0.19588	-21.006	0.24312	-21.0066		0.03963	-20.7176	0.12461	-20.6878	0.19364	-20.6691	0.24035	-20.6696
0.04677	-21.0073	0.16191	-21.0061	0.19741	-21.006	0.24819	-21.0067		0.04624	-20.7176	0.13259	-20.6878	0.19515	-20.6691	0.24536	-20.6696
0.05345	-21.0074	0.16818	-21.0061	0.19893	-21.006	0.25326	-21.0067		0.05284	-20.7177	0.14056	-20.6878	0.19665	-20.6691	0.25036	-20.6697
0.06013	-21.0074	0.17445	-21.0062	0.20046	-21.006	0.25832	-21.0067		0.05945	-20.7177	0.14854	-20.6878	0.19816	-20.6691	0.25537	-20.6697
0.06013	-21.0074	0.17445	-21.0062	0.20046	-21.006	0.25832	-21.0067		0.05945	-20.7177	0.15651	-20.6878	0.19816	-20.6691	0.25537	-20.6697
0.06656	-21.0074	0.17582	-21.0061	0.20182	-21.006	0.25985	-21.0067		0.0658	-20.7177	0.16448	-20.6878	0.19951	-20.6691	0.25688	-20.6697
0.07299	-21.0073	0.17718	-21.0061	0.20319	-21.0061	0.26137	-21.0067		0.07216	-20.7176	0.17246	-20.6878	0.20086	-20.6691	0.25839	-20.6697
0.07942	-21.0072	0.17854	-21.0061	0.20455	-21.0061	0.2629	-21.0067		0.07851	-20.7176	0.17246	-20.6878	0.20221	-20.6691	0.2599	-20.6697
0.08585	-21.0071	0.17991	-21.0061	0.20591	-21.0061	0.26442	-21.0067		0.08487	-20.7174	0.17419	-20.6878	0.20356	-20.6691	0.2614	-20.6697
0.09227	-21.0069	0.18127	-21.006	0.20728	-21.0061	0.26595	-21.0067		0.09122	-20.7173	0.17593	-20.6878	0.2049	-20.6691	0.26291	-20.6697
0.0987	-21.0067	0.18264	-21.006	0.20864	-21.0062	0.26747	-21.0067		0.09758	-20.7171	0.17766	-20.6878	0.20625	-20.6692	0.26442	-20.6697
0.10513	-21.0065	0.184	-21.006	0.21001	-21.0062	0.269	-21.0067		0.10393	-20.717	0.17939	-20.6877	0.2076	-20.6692	0.26593	-20.6697
0.11156	-21.0063	0.18536	-21.006	0.21137	-21.0062	0.27052	-21.0067		0.11029	-20.7168	0.18113	-20.6877	0.20895	-20.6692	0.26743	-20.6697
0.11799	-21.0061	0.18673	-21.006	0.21273	-21.0062	0.27205	-21.0067		0.11664	-20.7166	0.18286	-20.6877	0.2103	-20.6692	0.26894	-20.6697
	--	--	0.05	--	0.05	--	0.05			--	0.18459	-20.6877	--	--	--	-0.2
0	-21.0061	0.11799	-21.0061	0.18673	-21.0059	0.21273	-21.006		0	-20.7166	--	--	0.18459	-20.669	0.2103	-20.6691
0.00668	-21.0062	0.12426	-21.0061	0.18826	-21.0059	0.2178	-21.006		0.00661	-20.7167	0.11664	-20.6878	0.1861	-20.669	0.21531	-20.6691
0.01336	-21.0061	0.13054	-21.0061	0.18978	-21.0059	0.22286	-21.006		0.01321	-20.7167	0.12461	-20.6878	0.18761	-20.669	0.22032	-20.669
0.02004	-21.0061	0.13681	-21.0061	0.19131	-21.0059	0.22793	-21.006		0.01982	-20.7166	0.13259	-20.6878	0.18911	-20.669	0.22532	-20.669
0.02673	-21.0061	0.14308	-21.0061	0.19283	-21.0059	0.23299	-21.006		0.02642	-20.7166	0.14056	-20.6878	0.19062	-20.669	0.23033	-20.669
0.03341	-21.006	0.14936	-21.0061	0.19436	-21.0059	0.23806	-21.006		0.03303	-20.7166	0.14854	-20.6878	0.19213	-20.669	0.23534	-20.669
0.04009	-21.006	0.15563	-21.006	0.19588	-21.0059	0.24312	-21.006		0.03963	-20.7165	0.15651	-20.6877	0.19364	-20.669	0.24035	-20.669
0.04677	-21.006	0.16191	-21.006	0.19741	-21.0059	0.24819	-21.006		0.04624	-20.7165	0.16448	-20.6877	0.19515	-20.669	0.24536	-20.669
0.05345	-21.006	0.16818	-21.006	0.19893	-21.0059	0.25326	-21.006		0.05284	-20.7165	0.17246	-20.6877	0.19665	-20.669	0.25036	-20.669
0.06013	-21.006	0.17445	-21.006	0.20046	-21.0059	0.25832	-21.006		0.05945	-20.7165	0.17246	-20.6877	0.19816	-20.669	0.25537	-20.669
0.06013	-21.006	0.17445	-21.006	0.20046	-21.0059	0.25832	-21.006		0.05945	-20.7165	0.17419	-20.6877	0.19816	-20.669	0.25537	-20.669
0.06656	-21.006	0.17582	-21.006	0.20182	-21.0059	0.25985	-21.006		0.0658	-20.7165	0.17593	-20.6877	0.19951	-20.669	0.25688	-20.669
0.07299	-21.006	0.17718	-21.006	0.20319	-21.0059	0.26137	-21.006		0.07216	-20.7165	0.17766	-20.6877	0.20086	-20.6691	0.25839	-20.669
0.07942	-21.006	0.17854	-21.006	0.20455	-21.006	0.2629	-21.006		0.07851	-20.7165	0.17939	-20.6877	0.20221	-20.6691	0.2599	-20.669
0.08585	-21.006	0.17991	-21.006	0.20591	-21.006	0.26442	-21.006		0.08487	-20.7166	0.18113	-20.6877	0.20356	-20.6691	0.2614	-20.669
0.09227	-21.0061	0.18127	-21.006	0.20728	-21.006	0.26595	-21.006		0.09122	-20.7166	0.18286	-20.6877	0.2049	-20.6691	0.26291	-20.669
0.0987	-21.0061	0.18264	-21.006	0.20864	-21.006	0.26747	-21.006		0.09758	-20.7166	0.18459	-20.6877	0.20625	-20.6691	0.26442	-20.669
0.10513	-21.0061	0.184	-21.006	0.21001	-21.006	0.269	-21.006		0.10393	-20.7167	--	--	0.2076	-20.6691	0.26593	-20.669
0.11156	-21.0062	0.18536	-21.006	0.21137	-21.006	0.27052	-21.006		0.11029	-20.7167	0.11664	-20.6877	0.20895	-20.6691	0.26743	-20.669
0.11799	-21.0061	0.18673	-21.0059	0.21273	-21.006	0.27205	-21.006		0.11664	-20.7166	0.12461	-20.6877	0.2103	-20.6691	0.26894	-20.669
	--	--	0.05	--	0.05	--	0.05			--	0.13259	-20.6877	--	--	--	-0.2
0	-21.0061	0.11799	-21.0061	0.18673	-21.0059	0.21273	-21.0059		0	-20.7166	0.14056	-20.6876	0.18459	-20.669	0.2103	-20.6691
0.00668	-21.0061	0.12426	-21.0061	0.18826	-21.0059	0.2178	-21.0059		0.00661	-20.7166	0.14854	-20.6875	0.1861	-20.669	0.21531	-20.6691
0.01336	-21.0061	0.13054	-21.0061	0.18978	-21.0059	0.22286	-21.0059		0.01321	-20.7166	0.15651	-20.6875	0.18761	-20.669	0.22032	-20.6691
0.02004	-21.0061	0.13681	-21.006	0.19131	-21.0059	0.22793	-21.0058		0.01982	-20.7166	0.16448	-20.6875	0.18911	-20.669	0.22532	-20.6691
0.02673	-21.006	0.14308	-21.006	0.19283	-21.0059	0.23299	-21.0058		0.02642	-20.7165	0.17246	-20.6874	0.19062	-20.669	0.23033	-20.6691
0.03341	-21.006	0.14936	-21.006	0.19436	-21.0059	0.23806	-21.0058		0.03303	-20.7165	0.17246	-20.6874	0.19213	-20.669	0.23534	-20.6691
0.04009	-21.0059	0.15563	-21.006	0.19588	-21.0059	0.24312	-21.0058		0.03963	-20.7165	0.17419	-20.6875	0.19364	-20.669	0.24035	-20.6691
0.04677	-21.0059	0.16191	-21.006	0.19741	-21.0059	0.24819	-21.0058		0.04624	-20.7165	0.17593	-20.6875	0.19515	-20.669	0.24536	-20.6691
0.05345	-21.0059	0.16818	-21.006	0.19893	-21.0059	0.25326	-21.0058		0.05284	-20.7164	0.17766	-20.6875	0.19665	-20.669	0.25036	-20.6691
0.06013	-21.0059	0.17445	-21.0059	0.20046	-21.0059	0.25832	-21.0058		0.05945	-20.7164	0.17939	-20.6876	0.19816	-20.669	0.25537	-20.6691
0.06013	-21.0059	0.17445	-21.0059	0.20046	-21.0059	0.25832	-21.0058		0.05945	-20.7164	0.18113	-20.6876	0.19816	-20.669	0.25537	-20.6691
0.06656	-21.0059	0.17582	-21.0059	0.20182	-21.0059	0.25985	-21.0058		0.0658	-20.7164	0.18286	-20.6876	0.19951	-20.669	0.25688	-20.6691
0.07299	-21.0059	0.17718	-21.0059	0.20319	-21.0059	0.26137	-21.0058		0.07216	-20.7165	0.18459	-20.6876	0.20086	-20.6691	0.25839	-20.6691
0.07942	-21.0059	0.17854	-21.006	0.20455	-21.0059	0.2629	-21.0058		0.07851	-20.7165	--	--	0.20221	-20.6691	0.2599	-20.6691
0.08585	-21.006	0.17991	-21.006	0.20591	-21.0059	0.26442	-21.0058		0.08487	-20.7165	0.11664	-20.6877	0.20356	-20.6691	0.2614	-20.6691
0.09227	-21.006	0.18127	-21.006	0.20728	-21.0059	0.26595	-21.0058		0.09122	-20.7165	0.12461	-20.6877	0.2049	-20.6691	0.26291	-20.6691
0.0987	-21.0061	0.18264	-21.006	0.20864	-21.0059	0.26747	-21.0058		0.09758	-20.7166	0.13259	-20.6876	0.20625	-20.6691	0.26442	-20.6691
0.10513	-21.0061	0.184	-21.006	0.21001	-21.0059	0.269	-21.0058		0.10393	-20.7166	0.14056	-20.6876	0.2076	-20.6691	0.26593	-20.6691
0.11156	-21.0061	0.18536	-21.0059	0.21137	-21.0059	0.27052	-21.0058		0.11029	-20.7166	0.14854	-20.6875	0.20895	-20.6691	0.26743	-20.6691
0.11799	-21.0061	0.18673	-21.0059	0.21273	-21.0059	0.27205	-21.0058		0.11664	-20.7166	0.15651	-20.6875	0.2103	-20.6691	0.26894	-20.6691
	--	--	0.05	--	0.05	--	0.05			--	0.16448	-20.6874	--	--	--	-0.2
0	-21.006	0.11799	-21.006	0.18673	-21.0059	0.21273	-21.0056		0	-20.7166	0.17246	-20.6874	0.18459	-20.669	0.2103	-20.6688
0.00668	-21.0058	0.12426	-21.006	0.18826	-21.0059	0.2178	-21.0055		0.00661	-20.7164	0.17246	-20.6874	0.1861	-20.669	0.21531	-20.6687
0.01336	-21.0056	0.13054	-21.0059	0.18978	-21.0059	0.22286	-21.0054		0.01321	-20.7162	0.17419	-20.6874	0.18761	-20.669	0.22032	-20.6686
0.02004	-21.0054	0.13681	-21.0059	0.19131	-21.0059	0.22793	-21.0053		0.01982	-20.716	0.17593	-20.6875	0.18911	-20.669	0.22532	-20.6686
0.02673	-21.0052	0.14308	-21.0058	0.19283	-21.0059	0.23299	-21.0052		0.02642	-20.7158	0.17766	-20.6875	0.19062	-20.669	0.23033	-20.6685
0.03341	-21.0051	0.14936	-21.0058	0.19436	-21.0059	0.23806	-21.0052		0.03303	-20.7157	0.17939	-20.6875	0.19213	-20.669	0.23534	-20.6684
0.04009	-21.0049	0.15563	-21.0057	0.19588	-21.0059	0.24312	-21.0051		0.03963	-20.7156	0.18113	-20.6876	0.19364	-20.669	0.24035	-20.6684
0.04677	-21.0048	0.16191	-21.0057	0.19741	-21.0059	0.24819	-21.0051		0.04624	-20.7155	0.18286	-20.6876	0.19515	-20.669	0.24536	-20.6684
0.05345	-21.0048	0.16818	-21.0057	0.19893	-21.0059	0.25326	-21.0051		0.05284	-20.7154	0.18459	-20.6876	0.19665	-20.669	0.25036	-20.6683
0.06013	-21.0048	0.17445	-21.0057	0.20046	-21.0059	0.25832	-21.0051		0.05945	-20.7154	--	--	0.19816	-20.669	0.25537	-20.6683
0.06013	-21.0048	0.17445	-21.0057	0.20046	-21.0059	0.25832	-21.0051		0.05945	-20.7154	0.11664	-19.851	0.19816	-20.669	0.25537	-20.6683
0.06656	-21.0048	0.17582	-21.0057	0.20182	-21.0059	0.25985	-21.005		0.0658	-20.7154	0.12461	-19.8511	0.19951	-20.669	0.25688	-20.6683
0.07299	-21.0048	0.17718	-21.0057	0.20319	-21.0058	0.26137	-21.005		0.07216	-20.7155	0.13259	-19.8512	0.20086	-20.669	0.25839	-20.6683
0.07942	-21.0049	0.17854	-21.0058	0.20455	-21.0058	0.2629	-21.005		0.07851	-20.7156	0.14056	-19.8514	0.20221	-20.6689	0.2599	-20.6683
0.08585	-21.0051	0.17991	-21.0058	0.20591	-21.0058	0.26442	-21.005		0.08487	-20.7157	0.14854	-19.8516	0.20356	-20.6689	0.2614	-20.6683
0.09227	-21.0052	0.18127	-21.0058	0.20728	-21.0058	0.26595	-21.005		0.09122	-20.7158	0.15651	-19.8517	0.2049	-20.6689	0.26291	-20.6683
0.0987	-21.0054	0.18264	-21.0058	0.20864	-21.0057	0.26747	-21.005		0.09758	-20.716	0.16448	-19.8519	0.20625	-20.6689	0.26442	-20.6683
0.10513	-21.0056	0.184	-21.0059	0.21001	-21.0057	0.269	-21.005		0.10393	-20.7162	0.17246	-19.852	0.2076	-20.6688	0.26593	-20.6683
0.11156	-21.0058	0.18536	-21.0059	0.21137	-21.0057	0.27052	-21.005		0.11029	-20.7164	0.17246	-19.852	0.20895	-20.6688	0.26743	-20.6683
0.11799	-21.006	0.18673	-21.0059	0.21273	-21.0056	0.27205	-21.005		0.11664	-20.7166	0.17419	-19.8518	0.2103	-20.6688	0.26894	-20.6683
	--	--	0.05	--	0.05	--	0.05			--	0.17593	-19.8517	--	--	--	-0.2
0	-21.006	0.11799	-21.006	0.18673	-21.0059	0.21273	-21.0056		0	-20.7165	0.17766	-19.8515	0.18459	-20.669	0.2103	-20.6688
0.00668	-21.0058	0.12426	-21.006	0.18826	-21.0059	0.2178	-21.0055		0.00661	-20.7164	0.17939	-19.8513	0.1861	-20.669	0.21531	-20.6687
0.01336	-21.0056	0.13054	-21.0059	0.18978	-21.0059	0.22286	-21.0054		0.01321	-20.7162	0.18113	-19.8511	0.18761	-20.669	0.22032	-20.6686
0.02004	-21.0054	0.13681	-21.0059	0.19131	-21.0059	0.22793	-21.0053		0.01982	-20.716	0.18286	-19.851	0.18911	-20.669	0.22532	-20.6686
0.02673	-21.0052	0.14308	-21.0058	0.19283	-21.0059	0.23299	-21.0052		0.02642	-20.7158	0.18459	-19.8509	0.19062	-20.669	0.23033	-20.6685
0.03341	-21.0051	0.14936	-21.0058	0.19436	-21.0059	0.23806	-21.0052		0.03303	-20.7157	--	--	0.19213	-20.669	0.23534	-20.6684
0.04009	-21.0049	0.15563	-21.0057	0.19588	-21.0059	0.24312	-21.0051		0.03963	-20.7156	0.11664	-19.8508	0.19364	-20.669	0.24035	-20.6684
0.04677	-21.0048	0.16191	-21.0057	0.19741	-21.0059	0.24819	-21.0051		0.04624	-20.7155	0.12461	-19.8509	0.19515	-20.669	0.24536	-20.6684
0.05345	-21.0048	0.16818	-21.0057	0.19893	-21.0059	0.25326	-21.005		0.05284	-20.7154	0.13259	-19.8511	0.19665	-20.669	0.25036	-20.6683
0.06013	-21.0048	0.17445	-21.0056	0.20046	-21.0059	0.25832	-21.005		0.05945	-20.7154	0.14056	-19.8513	0.19816	-20.669	0.25537	-20.6683
0.06013	-21.0048	0.17445	-21.0056	0.20046	-21.0059	0.25832	-21.005		0.05945	-20.7154	0.14854	-19.8514	0.19816	-20.669	0.25537	-20.6683
0.06656	-21.0048	0.17582	-21.0057	0.20182	-21.0059	0.25985	-21.005		0.0658	-20.7154	0.15651	-19.8516	0.19951	-20.669	0.25688	-20.6683
0.07299	-21.0048	0.17718	-21.0057	0.20319	-21.0058	0.26137	-21.005		0.07216	-20.7155	0.16448	-19.8517	0.20086	-20.6689	0.25839	-20.6683
0.07942	-21.0049	0.17854	-21.0057	0.20455	-21.0058	0.2629	-21.005		0.07851	-20.7156	0.17246	-19.8519	0.20221	-20.6689	0.2599	-20.6683
0.08585	-21.0051	0.17991	-21.0058	0.20591	-21.0058	0.26442	-21.005		0.08487	-20.7157	0.17246	-19.8519	0.20356	-20.6689	0.2614	-20.6683
0.09227	-21.0052	0.18127	-21.0058	0.20728	-21.0057	0.26595	-21.005		0.09122	-20.7158	0.17419	-19.8517	0.2049	-20.6689	0.26291	-20.6683
0.0987	-21.0054	0.18264	-21.0058	0.20864	-21.0057	0.26747	-21.005		0.09758	-20.716	0.17593	-19.8515	0.20625	-20.6688	0.26442	-20.6683
0.10513	-21.0056	0.184	-21.0058	0.21001	-21.0057	0.269	-21.005		0.10393	-20.7162	0.17766	-19.8513	0.2076	-20.6688	0.26593	-20.6683
0.11156	-21.0058	0.18536	-21.0059	0.21137	-21.0057	0.27052	-21.005		0.11029	-20.7164	0.17939	-19.8511	0.20895	-20.6688	0.26743	-20.6683
0.11799	-21.006	0.18673	-21.0059	0.21273	-21.0056	0.27205	-21.005		0.11664	-20.7165	0.18113	-19.851	0.2103	-20.6688	0.26894	-20.6683
	--	--	0.05	--	0.05	--	0.05			--	0.18286	-19.8508	--	--	--	-0.2
0	-20.1268	0.11799	-20.1268	0.18673	-20.1268	0.21273	-20.1282		0	-19.8689	0.18459	-19.8507	0.18459	-19.8511	0.2103	-19.8523
0.00668	-20.1276	0.12426	-20.1269	0.18826	-20.1268	0.2178	-20.1287		0.00661	-19.8695	--	--	0.1861	-19.8511	0.21531	-19.8528
0.01336	-20.1283	0.13054	-20.1271	0.18978	-20.1268	0.22286	-20.1292		0.01321	-19.8702	0.11664	-19.8507	0.18761	-19.8511	0.22032	-19.8533
0.02004	-20.1291	0.13681	-20.1272	0.19131	-20.1268	0.22793	-20.1297		0.01982	-19.8708	0.12461	-19.8507	0.18911	-19.8511	0.22532	-19.8537
0.02673	-20.1297	0.14308	-20.1273	0.19283	-20.1268	0.23299	-20.1301		0.02642	-19.8714	0.13259	-19.8508	0.19062	-19.8511	0.23033	-19.8541
0.03341	-20.1303	0.14936	-20.1275	0.19436	-20.1268	0.23806	-20.1305		0.03303	-19.8719	0.14056	-19.851	0.19213	-19.8511	0.23534	-19.8544
0.04009	-20.1307	0.15563	-20.1276	0.19588	-20.1268	0.24312	-20.1307		0.03963	-19.8723	0.14854	-19.8512	0.19364	-19.8511	0.24035	-19.8546
0.04677	-20.1311	0.16191	-20.1277	0.19741	-20.1268	0.24819	-20.1309		0.04624	-19.8726	0.15651	-19.8514	0.19515	-19.8511	0.24536	-19.8548
0.05345	-20.1313	0.16818	-20.1279	0.19893	-20.1268	0.25326	-20.1311		0.05284	-19.8728	0.16448	-19.8515	0.19665	-19.8511	0.25036	-19.8549
0.06013	-20.1314	0.17445	-20.128	0.20046	-20.1268	0.25832	-20.1311		0.05945	-19.8729	0.17246	-19.8517	0.19816	-19.8511	0.25537	-19.855
0.06013	-20.1314	0.17445	-20.128	0.20046	-20.1268	0.25832	-20.1311		0.05945	-19.8729	0.17246	-19.8517	0.19816	-19.8511	0.25537	-19.855
0.06656	-20.1313	0.17582	-20.1279	0.20182	-20.1269	0.25985	-20.1311		0.0658	-19.8728	0.17419	-19.8515	0.19951	-19.8512	0.25688	-19.855
0.07299	-20.1311	0.17718	-20.1277	0.20319	-20.1271	0.26137	-20.1311		0.07216	-19.8726	0.17593	-19.8514	0.20086	-19.8514	0.25839	-19.855
0.07942	-20.1308	0.17854	-20.1276	0.20455	-20.1272	0.2629	-20.1311		0.07851	-19.8723	0.17766	-19.8512	0.20221	-19.8515	0.2599	-19.855
0.08585	-20.1303	0.17991	-20.1274	0.20591	-20.1274	0.26442	-20.1311		0.08487	-19.8719	0.17939	-19.851	0.20356	-19.8516	0.2614	-19.855
0.09227	-20.1297	0.18127	-20.1273	0.20728	-20.1275	0.26595	-20.1311		0.09122	-19.8714	0.18113	-19.8509	0.2049	-19.8518	0.26291	-19.855
0.0987	-20.1291	0.18264	-20.1271	0.20864	-20.1277	0.26747	-20.1311		0.09758	-19.8708	0.18286	-19.8507	0.20625	-19.8519	0.26442	-19.855
0.10513	-20.1283	0.184	-20.1269	0.21001	-20.1278	0.269	-20.1311		0.10393	-19.8702	0.18459	-19.8506	0.2076	-19.852	0.26593	-19.855
0.11156	-20.1276	0.18536	-20.1268	0.21137	-20.128	0.27052	-20.1311		0.11029	-19.8695	--	--	0.20895	-19.8522	0.26743	-19.855
0.11799	-20.1268	0.18673	-20.1268	0.21273	-20.1282	0.27205	-20.1311		0.11664	-19.8689	0.11664	-19.8507	0.2103	-19.8523	0.26894	-19.855
	--	--	0.05	--	0.05	--	0.05			--	0.12461	-19.8507	--	--	--	-0.2
0	-20.1268	0.11799	-20.1268	0.18673	-20.1267	0.21273	-20.128		0	-19.8688	0.13259	-19.8508	0.18459	-19.8511	0.2103	-19.8523
0.00668	-20.1276	0.12426	-20.1269	0.18826	-20.1267	0.2178	-20.1285		0.00661	-19.8695	0.14056	-19.8509	0.1861	-19.8511	0.21531	-19.8527
0.01336	-20.1283	0.13054	-20.127	0.18978	-20.1267	0.22286	-20.129		0.01321	-19.8702	0.14854	-19.8511	0.18761	-19.8511	0.22032	-19.8532
0.02004	-20.1291	0.13681	-20.1272	0.19131	-20.1267	0.22793	-20.1295		0.01982	-19.8708	0.15651	-19.8512	0.18911	-19.8511	0.22532	-19.8536
0.02673	-20.1297	0.14308	-20.1273	0.19283	-20.1267	0.23299	-20.1299		0.02642	-19.8714	0.16448	-19.8514	0.19062	-19.8511	0.23033	-19.854
0.03341	-20.1303	0.14936	-20.1274	0.19436	-20.1267	0.23806	-20.1303		0.03303	-19.8719	0.17246	-19.8516	0.19213	-19.8511	0.23534	-19.8543
0.04009	-20.1307	0.15563	-20.1276	0.19588	-20.1267	0.24312	-20.1305		0.03963	-19.8723	0.17246	-19.8516	0.19364	-19.8511	0.24035	-19.8545
0.04677	-20.1311	0.16191	-20.1277	0.19741	-20.1267	0.24819	-20.1307		0.04624	-19.8726	0.17419	-19.8514	0.19515	-19.8511	0.24536	-19.8547
0.05345	-20.1313	0.16818	-20.1278	0.19893	-20.1267	0.25326	-20.1308		0.05284	-19.8728	0.17593	-19.8512	0.19665	-19.8511	0.25036	-19.8548
0.06013	-20.1314	0.17445	-20.1279	0.20046	-20.1267	0.25832	-20.1309		0.05945	-19.8729	0.17766	-19.8511	0.19816	-19.8511	0.25537	-19.8549
0.06013	-20.1314	0.17445	-20.1279	0.20046	-20.1267	0.25832	-20.1309		0.05945	-19.8729	0.17939	-19.8509	0.19816	-19.8511	0.25537	-19.8549
0.06656	-20.1313	0.17582	-20.1278	0.20182	-20.1268	0.25985	-20.1309		0.0658	-19.8728	0.18113	-19.8507	0.19951	-19.8512	0.25688	-19.8549
0.07299	-20.1311	0.17718	-20.1276	0.20319	-20.1269	0.26137	-20.1309		0.07216	-19.8726	0.18286	-19.8506	0.20086	-19.8513	0.25839	-19.8549
0.07942	-20.1307	0.17854	-20.1275	0.20455	-20.1271	0.2629	-20.1309		0.07851	-19.8723	0.18459	-19.8506	0.20221	-19.8515	0.2599	-19.8549
0.08585	-20.1303	0.17991	-20.1273	0.20591	-20.1272	0.26442	-20.1309		0.08487	-19.8719	--	--	0.20356	-19.8516	0.2614	-19.8549
0.09227	-20.1297	0.18127	-20.1272	0.20728	-20.1274	0.26595	-20.1309		0.09122	-19.8714	0.11664	-19.8507	0.2049	-19.8517	0.26291	-19.8549
0.0987	-20.1291	0.18264	-20.127	0.20864	-20.1276	0.26747	-20.1309		0.09758	-19.8708	0.12461	-19.8506	0.20625	-19.8519	0.26442	-19.8549
0.10513	-20.1283	0.184	-20.1269	0.21001	-20.1277	0.269	-20.1309		0.10393	-19.8702	0.13259	-19.8507	0.2076	-19.852	0.26593	-19.8549
0.11156	-20.1276	0.18536	-20.1267	0.21137	-20.1279	0.27052	-20.1309		0.11029	-19.8695	0.14056	-19.8509	0.20895	-19.8521	0.26743	-19.8549
0.11799	-20.1268	0.18673	-20.1267	0.21273	-20.128	0.27205	-20.1309		0.11664	-19.8689	0.14854	-19.851	0.2103	-19.8523	0.26894	-19.8549
	--	--	0.05	--	0.05	--	0.05			--	0.15651	-19.8512	--	--	--	-0.2
0	-20.1267	0.11799	-20.1268	0.18673	-20.1266	0.21273	-20.1278		0	-19.8688	0.16448	-19.8513	0.18459	-19.851	0.2103	-19.852
0.00668	-20.1272	0.12426	-20.1268	0.18826	-20.1266	0.2178	-20.1283		0.00661	-19.8694	0.17246	-19.8515	0.1861	-19.851	0.21531	-19.8524
0.01336	-20.1279	0.13054	-20.1269	0.18978	-20.1266	0.22286	-20.1289		0.01321	-19.87	0.17246	-19.8515	0.18761	-19.851	0.22032	-19.8529
0.02004	-20.1286	0.13681	-20.127	0.19131	-20.1266	0.22793	-20.1293		0.01982	-19.8707	0.17419	-19.8513	0.18911	-19.851	0.22532	-19.8533
0.02673	-20.1293	0.14308	-20.1271	0.19283	-20.1266	0.23299	-20.1297		0.02642	-19.8712	0.17593	-19.8511	0.19062	-19.851	0.23033	-19.8537
0.03341	-20.1299	0.14936	-20.1272	0.19436	-20.1266	0.23806	-20.1301		0.03303	-19.8717	0.17766	-19.851	0.19213	-19.851	0.23534	-19.854
0.04009	-20.1303	0.15563	-20.1274	0.19588	-20.1266	0.24312	-20.1304		0.03963	-19.8721	0.17939	-19.8508	0.19364	-19.851	0.24035	-19.8543
0.04677	-20.1307	0.16191	-20.1275	0.19741	-20.1266	0.24819	-20.1306		0.04624	-19.8724	0.18113	-19.8507	0.19515	-19.851	0.24536	-19.8544
0.05345	-20.1309	0.16818	-20.1277	0.19893	-20.1266	0.25326	-20.1307		0.05284	-19.8726	0.18286	-19.8505	0.19665	-19.851	0.25036	-19.8546
0.06013	-20.1309	0.17445	-20.1278	0.20046	-20.1266	0.25832	-20.1307		0.05945	-19.8727	0.18459	-19.8506	0.19816	-19.851	0.25537	-19.8546
0.06013	-20.1309	0.17445	-20.1278	0.20046	-20.1266	0.25832	-20.1307		0.05945	-19.8727	--	--	0.19816	-19.851	0.25537	-19.8546
0.06656	-20.1309	0.17582	-20.1277	0.20182	-20.1265	0.25985	-20.1307		0.0658	-19.8726	0.11664	-19.8505	0.19951	-19.851	0.25688	-19.8546
0.07299	-20.1307	0.17718	-20.1275	0.20319	-20.1267	0.26137	-20.1307		0.07216	-19.8724	0.12461	-19.8506	0.20086	-19.8511	0.25839	-19.8546
0.07942	-20.1303	0.17854	-20.1274	0.20455	-20.1268	0.2629	-20.1307		0.07851	-19.8721	0.13259	-19.8507	0.20221	-19.8512	0.2599	-19.8546
0.08585	-20.1299	0.17991	-20.1272	0.20591	-20.127	0.26442	-20.1307		0.08487	-19.8717	0.14056	-19.8509	0.20356	-19.8513	0.2614	-19.8546
0.09227	-20.1293	0.18127	-20.1271	0.20728	-20.1272	0.26595	-20.1307		0.09122	-19.8712	0.14854	-19.851	0.2049	-19.8515	0.26291	-19.8546
0.0987	-20.1286	0.18264	-20.1269	0.20864	-20.1273	0.26747	-20.1307		0.09758	-19.8707	0.15651	-19.8511	0.20625	-19.8516	0.26442	-19.8546
0.10513	-20.1279	0.184	-20.1268	0.21001	-20.1275	0.269	-20.1307		0.10393	-19.87	0.16448	-19.8513	0.2076	-19.8518	0.26593	-19.8546
0.11156	-20.1272	0.18536	-20.1267	0.21137	-20.1276	0.27052	-20.1307		0.11029	-19.8694	0.17246	-19.8514	0.20895	-19.8519	0.26743	-19.8546
0.11799	-20.1268	0.18673	-20.1266	0.21273	-20.1278	0.27205	-20.1307		0.11664	-19.8688	0.17246	-19.8514	0.2103	-19.852	0.26894	-19.8546
	--	--	0.05	--	0.05	--	0.05			--	0.17419	-19.8513	--	--	--	-0.2
0	-20.1267	0.11799	-20.1267	0.18673	-20.1266	0.21273	-20.1278		0	-19.8688	0.17593	-19.8511	0.18459	-19.851	0.2103	-19.852
0.00668	-20.1271	0.12426	-20.1266	0.18826	-20.1266	0.2178	-20.1283		0.00661	-19.8693	0.17766	-19.8509	0.1861	-19.851	0.21531	-19.8525
0.01336	-20.1279	0.13054	-20.1268	0.18978	-20.1266	0.22286	-20.1288		0.01321	-19.87	0.17939	-19.8508	0.18761	-19.851	0.22032	-19.853
0.02004	-20.1286	0.13681	-20.1269	0.19131	-20.1266	0.22793	-20.1293		0.01982	-19.8706	0.18113	-19.8506	0.18911	-19.851	0.22532	-19.8534
0.02673	-20.1293	0.14308	-20.127	0.19283	-20.1266	0.23299	-20.1297		0.02642	-19.8712	0.18286	-19.8505	0.19062	-19.851	0.23033	-19.8538
0.03341	-20.1298	0.14936	-20.1272	0.19436	-20.1266	0.23806	-20.1301		0.03303	-19.8717	0.18459	-19.8505	0.19213	-19.851	0.23534	-19.8541
0.04009	-20.1303	0.15563	-20.1273	0.19588	-20.1266	0.24312	-20.1303		0.03963	-19.8721	--	--	0.19364	-19.851	0.24035	-19.8543
0.04677	-20.1306	0.16191	-20.1274	0.19741	-20.1266	0.24819	-20.1305		0.04624	-19.8724	0.11664	-19.8504	0.19515	-19.851	0.24536	-19.8545
0.05345	-20.1308	0.16818	-20.1276	0.19893	-20.1266	0.25326	-20.1306		0.05284	-19.8726	0.12461	-19.8505	0.19665	-19.851	0.25036	-19.8546
0.06013	-20.1309	0.17445	-20.1277	0.20046	-20.1266	0.25832	-20.1307		0.05945	-19.8727	0.13259	-19.8505	0.19816	-19.851	0.25537	-19.8546
0.06013	-20.1309	0.17445	-20.1277	0.20046	-20.1266	0.25832	-20.1307		0.05945	-19.8727	0.14056	-19.8506	0.19816	-19.851	0.25537	-19.8546
0.06656	-20.1308	0.17582	-20.1275	0.20182	-20.1266	0.25985	-20.1307		0.0658	-19.8726	0.14854	-19.8508	0.19951	-19.8509	0.25688	-19.8546
0.07299	-20.1306	0.17718	-20.1274	0.20319	-20.1267	0.26137	-20.1307		0.07216	-19.8724	0.15651	-19.851	0.20086	-19.851	0.25839	-19.8546
0.07942	-20.1303	0.17854	-20.1272	0.20455	-20.1269	0.2629	-20.1307		0.07851	-19.8721	0.16448	-19.8511	0.20221	-19.8512	0.2599	-19.8546
0.08585	-20.1298	0.17991	-20.1271	0.20591	-20.1271	0.26442	-20.1307		0.08487	-19.8717	0.17246	-19.8513	0.20356	-19.8513	0.2614	-19.8546
0.09227	-20.1293	0.18127	-20.127	0.20728	-20.1272	0.26595	-20.1307		0.09122	-19.8712	0.17246	-19.8513	0.2049	-19.8514	0.26291	-19.8546
0.0987	-20.1286	0.18264	-20.1269	0.20864	-20.1274	0.26747	-20.1307		0.09758	-19.8706	0.17419	-19.8511	0.20625	-19.8516	0.26442	-19.8546
0.10513	-20.1279	0.184	-20.1268	0.21001	-20.1275	0.269	-20.1307		0.10393	-19.87	0.17593	-19.8509	0.2076	-19.8517	0.26593	-19.8546
0.11156	-20.1271	0.18536	-20.1266	0.21137	-20.1277	0.27052	-20.1307		0.11029	-19.8693	0.17766	-19.8508	0.20895	-19.8518	0.26743	-19.8546
0.11799	-20.1267	0.18673	-20.1266	0.21273	-20.1278	0.27205	-20.1307		0.11664	-19.8688	0.17939	-19.8506	0.2103	-19.852	0.26894	-19.8546
	--	--	0.05	--	0.05	--	0.05			--	0.18113	-19.8505	--	--	--	-0.2
0	-20.1265	0.11799	-20.1265	0.18673	-20.1265	0.21273	-20.1274		0	-19.8688	0.18286	-19.8504	0.18459	-19.8508	0.2103	-19.8516
0.00668	-20.127	0.12426	-20.1265	0.18826	-20.1265	0.2178	-20.1279		0.00661	-19.8691	0.18459	-19.8504	0.1861	-19.8508	0.21531	-19.8521
0.01336	-20.1278	0.13054	-20.1266	0.18978	-20.1265	0.22286	-20.1284		0.01321	-19.8698	--	--	0.18761	-19.8508	0.22032	-19.8526
0.02004	-20.1285	0.13681	-20.1268	0.19131	-20.1265	0.22793	-20.1289		0.01982	-19.8705	0.11664	-19.8504	0.18911	-19.8508	0.22532	-19.853
0.02673	-20.1292	0.14308	-20.1269	0.19283	-20.1265	0.23299	-20.1293		0.02642	-19.871	0.12461	-19.8505	0.19062	-19.8508	0.23033	-19.8534
0.03341	-20.1297	0.14936	-20.127	0.19436	-20.1265	0.23806	-20.1296		0.03303	-19.8715	0.13259	-19.8504	0.19213	-19.8508	0.23534	-19.8537
0.04009	-20.1302	0.15563	-20.1272	0.19588	-20.1265	0.24312	-20.1299		0.03963	-19.8719	0.14056	-19.8506	0.19364	-19.8508	0.24035	-19.8539
0.04677	-20.1305	0.16191	-20.1273	0.19741	-20.1265	0.24819	-20.1301		0.04624	-19.8722	0.14854	-19.8508	0.19515	-19.8508	0.24536	-19.8541
0.05345	-20.1307	0.16818	-20.1274	0.19893	-20.1265	0.25326	-20.1303		0.05284	-19.8724	0.15651	-19.8509	0.19665	-19.8508	0.25036	-19.8542
0.06013	-20.1308	0.17445	-20.1276	0.20046	-20.1265	0.25832	-20.1303		0.05945	-19.8725	0.16448	-19.8511	0.19816	-19.8508	0.25537	-19.8543
0.06013	-20.1308	0.17445	-20.1276	0.20046	-20.1265	0.25832	-20.1303		0.05945	-19.8725	0.17246	-19.8512	0.19816	-19.8508	0.25537	-19.8543
0.06656	-20.1307	0.17582	-20.1274	0.20182	-20.1266	0.25985	-20.1303		0.0658	-19.8724	0.17246	-19.8512	0.19951	-19.8509	0.25688	-19.8543
0.07299	-20.1305	0.17718	-20.1273	0.20319	-20.1265	0.26137	-20.1303		0.07216	-19.8722	0.17419	-19.8511	0.20086	-19.8508	0.25839	-19.8543
0.07942	-20.1302	0.17854	-20.1271	0.20455	-20.1265	0.2629	-20.1303		0.07851	-19.8719	0.17593	-19.8509	0.20221	-19.8508	0.2599	-19.8543
0.08585	-20.1297	0.17991	-20.127	0.20591	-20.1267	0.26442	-20.1303		0.08487	-19.8715	0.17766	-19.8508	0.20356	-19.8509	0.2614	-19.8543
0.09227	-20.1292	0.18127	-20.1268	0.20728	-20.1268	0.26595	-20.1303		0.09122	-19.871	0.17939	-19.8506	0.2049	-19.851	0.26291	-19.8543
0.0987	-20.1285	0.18264	-20.1267	0.20864	-20.127	0.26747	-20.1303		0.09758	-19.8705	0.18113	-19.8504	0.20625	-19.8512	0.26442	-19.8543
0.10513	-20.1278	0.184	-20.1265	0.21001	-20.1271	0.269	-20.1303		0.10393	-19.8698	0.18286	-19.8504	0.2076	-19.8513	0.26593	-19.8543
0.11156	-20.127	0.18536	-20.1264	0.21137	-20.1273	0.27052	-20.1303		0.11029	-19.8691	0.18459	-19.8504	0.20895	-19.8515	0.26743	-19.8543
0.11799	-20.1265	0.18673	-20.1265	0.21273	-20.1274	0.27205	-20.1303		0.11664	-19.8688	--	--	0.2103	-19.8516	0.26894	-19.8543
	--	--	0.05	--	0.05	--	0.05			--	0.11664	-19.8504	--	--	--	-0.2
0	-20.1264	0.11799	-20.1264	0.18673	-20.1263	0.21273	-20.1272		0	-19.8688	0.12461	-19.8504	0.18459	-19.8508	0.2103	-19.8515
0.00668	-20.127	0.12426	-20.1265	0.18826	-20.1263	0.2178	-20.1277		0.00661	-19.8691	0.13259	-19.8504	0.1861	-19.8508	0.21531	-19.8519
0.01336	-20.1278	0.13054	-20.1265	0.18978	-20.1263	0.22286	-20.1282		0.01321	-19.8698	0.14056	-19.8503	0.18761	-19.8508	0.22032	-19.8524
0.02004	-20.1285	0.13681	-20.1267	0.19131	-20.1263	0.22793	-20.1287		0.01982	-19.8704	0.14854	-19.8501	0.18911	-19.8508	0.22532	-19.8528
0.02673	-20.1292	0.14308	-20.1268	0.19283	-20.1263	0.23299	-20.1291		0.02642	-19.871	0.15651	-19.8499	0.19062	-19.8508	0.23033	-19.8532
0.03341	-20.1297	0.14936	-20.127	0.19436	-20.1263	0.23806	-20.1295		0.03303	-19.8715	0.16448	-19.8497	0.19213	-19.8508	0.23534	-19.8535
0.04009	-20.1302	0.15563	-20.1271	0.19588	-20.1263	0.24312	-20.1298		0.03963	-19.8719	0.17246	-19.8495	0.19364	-19.8508	0.24035	-19.8537
0.04677	-20.1305	0.16191	-20.1273	0.19741	-20.1263	0.24819	-20.13		0.04624	-19.8722	0.17246	-19.8495	0.19515	-19.8508	0.24536	-19.8539
0.05345	-20.1307	0.16818	-20.1274	0.19893	-20.1263	0.25326	-20.1301		0.05284	-19.8724	0.17419	-19.8497	0.19665	-19.8508	0.25036	-19.854
0.06013	-20.1308	0.17445	-20.1276	0.20046	-20.1263	0.25832	-20.1301		0.05945	-19.8724	0.17593	-19.8499	0.19816	-19.8508	0.25537	-19.8541
0.06013	-20.1308	0.17445	-20.1276	0.20046	-20.1263	0.25832	-20.1301		0.05945	-19.8724	0.17766	-19.85	0.19816	-19.8508	0.25537	-19.8541
0.06656	-20.1307	0.17582	-20.1274	0.20182	-20.1263	0.25985	-20.1301		0.0658	-19.8724	0.17939	-19.8502	0.19951	-19.8508	0.25688	-19.8541
0.07299	-20.1305	0.17718	-20.1273	0.20319	-20.1262	0.26137	-20.1301		0.07216	-19.8722	0.18113	-19.8504	0.20086	-19.8507	0.25839	-19.8541
0.07942	-20.1302	0.17854	-20.1271	0.20455	-20.1263	0.2629	-20.1301		0.07851	-19.8719	0.18286	-19.8504	0.20221	-19.8508	0.2599	-19.8541
0.08585	-20.1297	0.17991	-20.127	0.20591	-20.1264	0.26442	-20.1301		0.08487	-19.8715	0.18459	-19.8503	0.20356	-19.8509	0.2614	-19.8541
0.09227	-20.1292	0.18127	-20.1268	0.20728	-20.1266	0.26595	-20.1301		0.09122	-19.871	--	--	0.2049	-19.851	0.26291	-19.8541
0.0987	-20.1285	0.18264	-20.1267	0.20864	-20.1267	0.26747	-20.1301		0.09758	-19.8704	0.11664	-19.8503	0.20625	-19.8511	0.26442	-19.8541
0.10513	-20.1278	0.184	-20.1265	0.21001	-20.1269	0.269	-20.1301		0.10393	-19.8698	0.12461	-19.8503	0.2076	-19.8513	0.26593	-19.8541
0.11156	-20.127	0.18536	-20.1264	0.21137	-20.127	0.27052	-20.1301		0.11029	-19.8691	0.13259	-19.8503	0.20895	-19.8514	0.26743	-19.8541
0.11799	-20.1264	0.18673	-20.1263	0.21273	-20.1272	0.27205	-20.1301		0.11664	-19.8688	0.14056	-19.8501	0.2103	-19.8515	0.26894	-19.8541
	--	--	0.05	--	0.05	--	0.05			--	0.14854	-19.8499	--	--	--	-0.2
0	-20.1264	0.11799	-20.1264	0.18673	-20.1263	0.21273	-20.1272		0	-19.8686	0.15651	-19.8497	0.18459	-19.8507	0.2103	-19.8515
0.00668	-20.1267	0.12426	-20.1264	0.18826	-20.1263	0.2178	-20.1277		0.00661	-19.8691	0.16448	-19.8495	0.1861	-19.8507	0.21531	-19.852
0.01336	-20.1275	0.13054	-20.1264	0.18978	-20.1263	0.22286	-20.1282		0.01321	-19.8697	0.17246	-19.8493	0.18761	-19.8507	0.22032	-19.8525
0.02004	-20.1282	0.13681	-20.1265	0.19131	-20.1263	0.22793	-20.1287		0.01982	-19.8704	0.17246	-19.8493	0.18911	-19.8507	0.22532	-19.8529
0.02673	-20.1288	0.14308	-20.1267	0.19283	-20.1263	0.23299	-20.1291		0.02642	-19.8709	0.17419	-19.8495	0.19062	-19.8507	0.23033	-19.8533
0.03341	-20.1294	0.14936	-20.1268	0.19436	-20.1263	0.23806	-20.1294		0.03303	-19.8714	0.17593	-19.8497	0.19213	-19.8507	0.23534	-19.8536
0.04009	-20.1298	0.15563	-20.127	0.19588	-20.1263	0.24312	-20.1297		0.03963	-19.8718	0.17766	-19.8498	0.19364	-19.8507	0.24035	-19.8538
0.04677	-20.1302	0.16191	-20.1271	0.19741	-20.1263	0.24819	-20.1299		0.04624	-19.8721	0.17939	-19.85	0.19515	-19.8507	0.24536	-19.854
0.05345	-20.1304	0.16818	-20.1273	0.19893	-20.1263	0.25326	-20.13		0.05284	-19.8723	0.18113	-19.8502	0.19665	-19.8507	0.25036	-19.8541
0.06013	-20.1304	0.17445	-20.1274	0.20046	-20.1263	0.25832	-20.1301		0.05945	-19.8724	0.18286	-19.8502	0.19816	-19.8507	0.25537	-19.8541
0.06013	-20.1304	0.17445	-20.1274	0.20046	-20.1263	0.25832	-20.1301		0.05945	-19.8724	0.18459	-19.8503	0.19816	-19.8507	0.25537	-19.8541
0.06656	-20.1304	0.17582	-20.1273	0.20182	-20.1262	0.25985	-20.1301		0.0658	-19.8723	--	--	0.19951	-19.8507	0.25688	-19.8541
0.07299	-20.1302	0.17718	-20.1271	0.20319	-20.1262	0.26137	-20.1301		0.07216	-19.8721	0.11664	-19.8503	0.20086	-19.8507	0.25839	-19.8541
0.07942	-20.1298	0.17854	-20.127	0.20455	-20.1264	0.2629	-20.1301		0.07851	-19.8718	0.12461	-19.8502	0.20221	-19.8507	0.2599	-19.8541
0.08585	-20.1294	0.17991	-20.1268	0.20591	-20.1265	0.26442	-20.1301		0.08487	-19.8714	0.13259	-19.85	0.20356	-19.8509	0.2614	-19.8541
0.09227	-20.1288	0.18127	-20.1267	0.20728	-20.1267	0.26595	-20.1301		0.09122	-19.8709	0.14056	-19.8499	0.2049	-19.851	0.26291	-19.8541
0.0987	-20.1282	0.18264	-20.1265	0.20864	-20.1268	0.26747	-20.1301		0.09758	-19.8704	0.14854	-19.8497	0.20625	-19.8511	0.26442	-19.8541
0.10513	-20.1275	0.184	-20.1264	0.21001	-20.127	0.269	-20.1301		0.10393	-19.8697	0.15651	-19.8495	0.2076	-19.8513	0.26593	-19.8541
0.11156	-20.1267	0.18536	-20.1264	0.21137	-20.1271	0.27052	-20.1301		0.11029	-19.8691	0.16448	-19.8494	0.20895	-19.8514	0.26743	-19.8541
0.11799	-20.1264	0.18673	-20.1263	0.21273	-20.1272	0.27205	-20.1301		0.11664	-19.8686	0.17246	-19.8492	0.2103	-19.8515	0.26894	-19.8541
	--	--	0.05	--	0.05	--	0.05			--	0.17246	-19.8492	--	--	--	-0.2
0	-20.1264	0.11799	-20.1264	0.18673	-20.1264	0.21273	-20.1273		0	-19.8685	0.17419	-19.8494	0.18459	-19.8507	0.2103	-19.8515
0.00668	-20.1267	0.12426	-20.1264	0.18826	-20.1264	0.2178	-20.1278		0.00661	-19.8691	0.17593	-19.8496	0.1861	-19.8507	0.21531	-19.852
0.01336	-20.1274	0.13054	-20.1265	0.18978	-20.1264	0.22286	-20.1283		0.01321	-19.8697	0.17766	-19.8497	0.18761	-19.8507	0.22032	-19.8525
0.02004	-20.1282	0.13681	-20.1266	0.19131	-20.1264	0.22793	-20.1288		0.01982	-19.8703	0.17939	-19.8499	0.18911	-19.8507	0.22532	-19.8529
0.02673	-20.1288	0.14308	-20.1267	0.19283	-20.1264	0.23299	-20.1292		0.02642	-19.8709	0.18113	-19.8501	0.19062	-19.8507	0.23033	-19.8532
0.03341	-20.1294	0.14936	-20.1269	0.19436	-20.1264	0.23806	-20.1295		0.03303	-19.8714	0.18286	-19.8502	0.19213	-19.8507	0.23534	-19.8536
0.04009	-20.1298	0.15563	-20.127	0.19588	-20.1264	0.24312	-20.1298		0.03963	-19.8718	0.18459	-19.8502	0.19364	-19.8507	0.24035	-19.8538
0.04677	-20.1301	0.16191	-20.1272	0.19741	-20.1264	0.24819	-20.13		0.04624	-19.8721	--	--	0.19515	-19.8507	0.24536	-19.854
0.05345	-20.1303	0.16818	-20.1273	0.19893	-20.1264	0.25326	-20.1301		0.05284	-19.8723	0.11664	-19.8502	0.19665	-19.8507	0.25036	-19.8541
0.06013	-20.1304	0.17445	-20.1275	0.20046	-20.1264	0.25832	-20.1302		0.05945	-19.8724	0.12461	-19.8501	0.19816	-19.8507	0.25537	-19.8541
0.06013	-20.1304	0.17445	-20.1275	0.20046	-20.1264	0.25832	-20.1302		0.05945	-19.8724	0.13259	-19.8499	0.19816	-19.8507	0.25537	-19.8541
0.06656	-20.1303	0.17582	-20.1273	0.20182	-20.1263	0.25985	-20.1302		0.0658	-19.8723	0.14056	-19.8497	0.19951	-19.8506	0.25688	-19.8541
0.07299	-20.1301	0.17718	-20.1272	0.20319	-20.1263	0.26137	-20.1302		0.07216	-19.8721	0.14854	-19.8496	0.20086	-19.8506	0.25839	-19.8541
0.07942	-20.1298	0.17854	-20.127	0.20455	-20.1264	0.2629	-20.1302		0.07851	-19.8718	0.15651	-19.8494	0.20221	-19.8507	0.2599	-19.8541
0.08585	-20.1294	0.17991	-20.1269	0.20591	-20.1266	0.26442	-20.1302		0.08487	-19.8714	0.16448	-19.8492	0.20356	-19.8508	0.2614	-19.8541
0.09227	-20.1288	0.18127	-20.1268	0.20728	-20.1267	0.26595	-20.1302		0.09122	-19.8709	0.17246	-19.849	0.2049	-19.8509	0.26291	-19.8541
0.0987	-20.1282	0.18264	-20.1266	0.20864	-20.1269	0.26747	-20.1302		0.09758	-19.8703	0.17246	-19.849	0.20625	-19.8511	0.26442	-19.8541
0.10513	-20.1274	0.184	-20.1264	0.21001	-20.127	0.269	-20.1302		0.10393	-19.8697	0.17419	-19.8492	0.2076	-19.8512	0.26593	-19.8541
0.11156	-20.1267	0.18536	-20.1264	0.21137	-20.1271	0.27052	-20.1302		0.11029	-19.8691	0.17593	-19.8494	0.20895	-19.8513	0.26743	-19.8541
0.11799	-20.1264	0.18673	-20.1264	0.21273	-20.1273	0.27205	-20.1302		0.11664	-19.8685	0.17766	-19.8496	0.2103	-19.8515	0.26894	-19.8541
	--	--	0.05	--	0.05	--	0.05			--	0.17939	-19.8498	--	--	--	-0.2
0	-20.1263	0.11799	-20.1263	0.18673	-20.1263	0.21273	-20.1254		0	-19.8685	0.18113	-19.8499	0.18459	-19.8506	0.2103	-19.8499
0.00668	-20.126	0.12426	-20.1264	0.18826	-20.1263	0.2178	-20.1248		0.00661	-19.8681	0.18286	-19.8501	0.1861	-19.8506	0.21531	-19.8494
0.01336	-20.1252	0.13054	-20.1264	0.18978	-20.1263	0.22286	-20.1243		0.01321	-19.8674	0.18459	-19.8501	0.18761	-19.8506	0.22032	-19.8489
0.02004	-20.1245	0.13681	-20.1263	0.19131	-20.1263	0.22793	-20.1239		0.01982	-19.8668	--	--	0.18911	-19.8506	0.22532	-19.8485
0.02673	-20.1239	0.14308	-20.1261	0.19283	-20.1263	0.23299	-20.1235		0.02642	-19.8662	0.11664	-19.8501	0.19062	-19.8506	0.23033	-19.8482
0.03341	-20.1233	0.14936	-20.126	0.19436	-20.1263	0.23806	-20.1231		0.03303	-19.8657	0.12461	-19.85	0.19213	-19.8506	0.23534	-19.8479
0.04009	-20.1228	0.15563	-20.1258	0.19588	-20.1263	0.24312	-20.1229		0.03963	-19.8653	0.13259	-19.8499	0.19364	-19.8506	0.24035	-19.8476
0.04677	-20.1225	0.16191	-20.1256	0.19741	-20.1263	0.24819	-20.1227		0.04624	-19.865	0.14056	-19.8497	0.19515	-19.8506	0.24536	-19.8474
0.05345	-20.1223	0.16818	-20.1255	0.19893	-20.1263	0.25326	-20.1225		0.05284	-19.8648	0.14854	-19.8495	0.19665	-19.8506	0.25036	-19.8473
0.06013	-20.1222	0.17445	-20.1253	0.20046	-20.1263	0.25832	-20.1225		0.05945	-19.8648	0.15651	-19.8493	0.19816	-19.8506	0.25537	-19.8473
0.06013	-20.1222	0.17445	-20.1253	0.20046	-20.1263	0.25832	-20.1225		0.05945	-19.8648	0.16448	-19.8491	0.19816	-19.8506	0.25537	-19.8473
0.06656	-20.1223	0.17582	-20.1255	0.20182	-20.1262	0.25985	-20.1225		0.0658	-19.8648	0.17246	-19.849	0.19951	-19.8506	0.25688	-19.8473
0.07299	-20.1225	0.17718	-20.1256	0.20319	-20.1263	0.26137	-20.1225		0.07216	-19.865	0.17246	-19.849	0.20086	-19.8506	0.25839	-19.8473
0.07942	-20.1228	0.17854	-20.1258	0.20455	-20.1263	0.2629	-20.1225		0.07851	-19.8653	0.17419	-19.8491	0.20221	-19.8507	0.2599	-19.8473
0.08585	-20.1233	0.17991	-20.1259	0.20591	-20.1262	0.26442	-20.1225		0.08487	-19.8657	0.17593	-19.8493	0.20356	-19.8505	0.2614	-19.8473
0.09227	-20.1239	0.18127	-20.1261	0.20728	-20.126	0.26595	-20.1225		0.09122	-19.8662	0.17766	-19.8495	0.2049	-19.8504	0.26291	-19.8473
0.0987	-20.1245	0.18264	-20.1262	0.20864	-20.1258	0.26747	-20.1225		0.09758	-19.8668	0.17939	-19.8497	0.20625	-19.8503	0.26442	-19.8473
0.10513	-20.1252	0.184	-20.1264	0.21001	-20.1257	0.269	-20.1225		0.10393	-19.8674	0.18113	-19.8498	0.2076	-19.8501	0.26593	-19.8473
0.11156	-20.126	0.18536	-20.1263	0.21137	-20.1255	0.27052	-20.1225		0.11029	-19.8681	0.18286	-19.85	0.20895	-19.85	0.26743	-19.8473
0.11799	-20.1263	0.18673	-20.1263	0.21273	-20.1254	0.27205	-20.1225		0.11664	-19.8685	0.18459	-19.8501	0.2103	-19.8499	0.26894	-19.8473
	--	--	0.05	--	0.05	--	0.05			--	--	--	--	--	--	-0.2
0	-20.1263	0.11799	-20.1263	0.18673	-20.1264	0.21273	-20.1255		0	-19.8685	0.11664	-19.8499	0.18459	-19.8505	0.2103	-19.8497
0.00668	-20.126	0.12426	-20.1264	0.18826	-20.1264	0.2178	-20.125		0.00661	-19.8681	0.12461	-19.8499	0.1861	-19.8505	0.21531	-19.8492
0.01336	-20.1252	0.13054	-20.1264	0.18978	-20.1264	0.22286	-20.1245		0.01321	-19.8674	0.13259	-19.8497	0.18761	-19.8505	0.22032	-19.8488
0.02004	-20.1245	0.13681	-20.1262	0.19131	-20.1264	0.22793	-20.124		0.01982	-19.8668	0.14056	-19.8495	0.18911	-19.8505	0.22532	-19.8484
0.02673	-20.1238	0.14308	-20.1261	0.19283	-20.1264	0.23299	-20.1236		0.02642	-19.8662	0.14854	-19.8493	0.19062	-19.8505	0.23033	-19.848
0.03341	-20.1233	0.14936	-20.1259	0.19436	-20.1264	0.23806	-20.1233		0.03303	-19.8657	0.15651	-19.8491	0.19213	-19.8505	0.23534	-19.8477
0.04009	-20.1228	0.15563	-20.1257	0.19588	-20.1264	0.24312	-20.123		0.03963	-19.8653	0.16448	-19.849	0.19364	-19.8505	0.24035	-19.8475
0.04677	-20.1225	0.16191	-20.1255	0.19741	-20.1264	0.24819	-20.1228		0.04624	-19.865	0.17246	-19.8488	0.19515	-19.8505	0.24536	-19.8473
0.05345	-20.1223	0.16818	-20.1254	0.19893	-20.1264	0.25326	-20.1227		0.05284	-19.8648	0.17246	-19.8488	0.19665	-19.8505	0.25036	-19.8472
0.06013	-20.1222	0.17445	-20.1252	0.20046	-20.1264	0.25832	-20.1227		0.05945	-19.8647	0.17419	-19.8489	0.19816	-19.8505	0.25537	-19.8472
0.06013	-20.1222	0.17445	-20.1252	0.20046	-20.1264	0.25832	-20.1227		0.05945	-19.8647	0.17593	-19.8491	0.19816	-19.8505	0.25537	-19.8472
0.06656	-20.1223	0.17582	-20.1253	0.20182	-20.1264	0.25985	-20.1227		0.0658	-19.8648	0.17766	-19.8493	0.19951	-19.8505	0.25688	-19.8472
0.07299	-20.1225	0.17718	-20.1255	0.20319	-20.1265	0.26137	-20.1227		0.07216	-19.865	0.17939	-19.8495	0.20086	-19.8506	0.25839	-19.8472
0.07942	-20.1228	0.17854	-20.1257	0.20455	-20.1264	0.2629	-20.1227		0.07851	-19.8653	0.18113	-19.8496	0.20221	-19.8506	0.2599	-19.8472
0.08585	-20.1233	0.17991	-20.1258	0.20591	-20.1262	0.26442	-20.1227		0.08487	-19.8657	0.18286	-19.8498	0.20356	-19.8504	0.2614	-19.8472
0.09227	-20.1238	0.18127	-20.126	0.20728	-20.1261	0.26595	-20.1227		0.09122	-19.8662	0.18459	-19.8499	0.2049	-19.8503	0.26291	-19.8472
0.0987	-20.1245	0.18264	-20.1261	0.20864	-20.1259	0.26747	-20.1227		0.09758	-19.8667	--	--	0.20625	-19.8501	0.26442	-19.8472
0.10513	-20.1252	0.184	-20.1263	0.21001	-20.1258	0.269	-20.1227		0.10393	-19.8674	0.11664	-19.8496	0.2076	-19.85	0.26593	-19.8472
0.11156	-20.126	0.18536	-20.1264	0.21137	-20.1256	0.27052	-20.1227		0.11029	-19.8681	0.12461	-19.8496	0.20895	-19.8499	0.26743	-19.8472
0.11799	-20.1263	0.18673	-20.1264	0.21273	-20.1255	0.27205	-20.1227		0.11664	-19.8685	0.13259	-19.8495	0.2103	-19.8497	0.26894	-19.8472
	--	--	0.05	--	0.05	--	0.05			--	0.14056	-19.8493	--	--	--	-0.2
0	-20.1261	0.11799	-20.1261	0.18673	-20.1261	0.21273	-20.1251		0	-19.8684	0.14854	-19.8492	0.18459	-19.8504	0.2103	-19.8496
0.00668	-20.1256	0.12426	-20.1261	0.18826	-20.1261	0.2178	-20.1246		0.00661	-19.8679	0.15651	-19.849	0.1861	-19.8504	0.21531	-19.8491
0.01336	-20.1248	0.13054	-20.1259	0.18978	-20.1261	0.22286	-20.1241		0.01321	-19.8672	0.16448	-19.8489	0.18761	-19.8504	0.22032	-19.8486
0.02004	-20.1241	0.13681	-20.1258	0.19131	-20.1261	0.22793	-20.1236		0.01982	-19.8666	0.17246	-19.8487	0.18911	-19.8504	0.22532	-19.8482
0.02673	-20.1235	0.14308	-20.1256	0.19283	-20.1261	0.23299	-20.1232		0.02642	-19.866	0.17246	-19.8487	0.19062	-19.8504	0.23033	-19.8479
0.03341	-20.1229	0.14936	-20.1255	0.19436	-20.1261	0.23806	-20.1229		0.03303	-19.8655	0.17419	-19.8489	0.19213	-19.8504	0.23534	-19.8476
0.04009	-20.1224	0.15563	-20.1253	0.19588	-20.1261	0.24312	-20.1226		0.03963	-19.8651	0.17593	-19.849	0.19364	-19.8504	0.24035	-19.8473
0.04677	-20.1221	0.16191	-20.1252	0.19741	-20.1261	0.24819	-20.1224		0.04624	-19.8648	0.17766	-19.8492	0.19515	-19.8504	0.24536	-19.8471
0.05345	-20.1219	0.16818	-20.1251	0.19893	-20.1261	0.25326	-20.1223		0.05284	-19.8646	0.17939	-19.8493	0.19665	-19.8504	0.25036	-19.847
0.06013	-20.1218	0.17445	-20.1249	0.20046	-20.1261	0.25832	-20.1222		0.05945	-19.8646	0.18113	-19.8495	0.19816	-19.8504	0.25537	-19.847
0.06013	-20.1218	0.17445	-20.1249	0.20046	-20.1261	0.25832	-20.1222		0.05945	-19.8646	0.18286	-19.8496	0.19816	-19.8504	0.25537	-19.847
0.06656	-20.1219	0.17582	-20.1251	0.20182	-20.1262	0.25985	-20.1222		0.0658	-19.8646	0.18459	-19.8496	0.19951	-19.8505	0.25688	-19.847
0.07299	-20.1221	0.17718	-20.1252	0.20319	-20.1262	0.26137	-20.1222		0.07216	-19.8648	--	--	0.20086	-19.8505	0.25839	-19.847
0.07942	-20.1225	0.17854	-20.1254	0.20455	-20.126	0.2629	-20.1222		0.07851	-19.8651	0.11664	-19.8495	0.20221	-19.8504	0.2599	-19.847
0.08585	-20.1229	0.17991	-20.1255	0.20591	-20.1259	0.26442	-20.1222		0.08487	-19.8655	0.12461	-19.8495	0.20356	-19.8502	0.2614	-19.847
0.09227	-20.1235	0.18127	-20.1257	0.20728	-20.1257	0.26595	-20.1222		0.09122	-19.866	0.13259	-19.8494	0.2049	-19.8501	0.26291	-19.847
0.0987	-20.1241	0.18264	-20.1258	0.20864	-20.1256	0.26747	-20.1222		0.09758	-19.8666	0.14056	-19.8492	0.20625	-19.85	0.26442	-19.847
0.10513	-20.1248	0.184	-20.126	0.21001	-20.1254	0.269	-20.1222		0.10393	-19.8672	0.14854	-19.8491	0.2076	-19.8498	0.26593	-19.847
0.11156	-20.1256	0.18536	-20.1261	0.21137	-20.1253	0.27052	-20.1222		0.11029	-19.8679	0.15651	-19.8489	0.20895	-19.8497	0.26743	-19.847
0.11799	-20.1261	0.18673	-20.1261	0.21273	-20.1251	0.27205	-20.1222		0.11664	-19.8684	0.16448	-19.8488	0.2103	-19.8496	0.26894	-19.847
	--	--	0.05	--	0.05	--	0.05			--	0.17246	-19.8486	--	--	--	-0.2
0	-20.1261	0.11799	-20.1261	0.18673	-20.1261	0.21273	-20.1251		0	-19.8684	0.17246	-19.8486	0.18459	-19.8504	0.2103	-19.8494
0.00668	-20.1255	0.12426	-20.126	0.18826	-20.1261	0.2178	-20.1246		0.00661	-19.8679	0.17419	-19.8487	0.1861	-19.8504	0.21531	-19.8489
0.01336	-20.1248	0.13054	-20.1259	0.18978	-20.1261	0.22286	-20.1241		0.01321	-19.8672	0.17593	-19.8489	0.18761	-19.8504	0.22032	-19.8485
0.02004	-20.1241	0.13681	-20.1258	0.19131	-20.1261	0.22793	-20.1236		0.01982	-19.8666	0.17766	-19.8491	0.18911	-19.8504	0.22532	-19.848
0.02673	-20.1234	0.14308	-20.1256	0.19283	-20.1261	0.23299	-20.1232		0.02642	-19.866	0.17939	-19.8492	0.19062	-19.8504	0.23033	-19.8477
0.03341	-20.1228	0.14936	-20.1254	0.19436	-20.1261	0.23806	-20.1229		0.03303	-19.8655	0.18113	-19.8493	0.19213	-19.8504	0.23534	-19.8474
0.04009	-20.1224	0.15563	-20.1253	0.19588	-20.1261	0.24312	-20.1226		0.03963	-19.8651	0.18286	-19.8494	0.19364	-19.8504	0.24035	-19.8471
0.04677	-20.1221	0.16191	-20.1251	0.19741	-20.1261	0.24819	-20.1224		0.04624	-19.8648	0.18459	-19.8495	0.19515	-19.8504	0.24536	-19.847
0.05345	-20.1219	0.16818	-20.1249	0.19893	-20.1261	0.25326	-20.1223		0.05284	-19.8646	--	--	0.19665	-19.8504	0.25036	-19.8469
0.06013	-20.1218	0.17445	-20.1248	0.20046	-20.1261	0.25832	-20.1223		0.05945	-19.8645	0.11664	-17.6183	0.19816	-19.8504	0.25537	-19.8468
0.06013	-20.1218	0.17445	-20.1248	0.20046	-20.1261	0.25832	-20.1223		0.05945	-19.8645	0.12461	-17.6183	0.19816	-19.8504	0.25537	-19.8468
0.06656	-20.1219	0.17582	-20.1249	0.20182	-20.1262	0.25985	-20.1223		0.0658	-19.8646	0.13259	-17.6185	0.19951	-19.8505	0.25688	-19.8468
0.07299	-20.1221	0.17718	-20.1251	0.20319	-20.1262	0.26137	-20.1223		0.07216	-19.8648	0.14056	-17.6187	0.20086	-19.8504	0.25839	-19.8468
0.07942	-20.1224	0.17854	-20.1253	0.20455	-20.126	0.2629	-20.1223		0.07851	-19.8651	0.14854	-17.6189	0.20221	-19.8503	0.2599	-19.8468
0.08585	-20.1228	0.17991	-20.1254	0.20591	-20.1258	0.26442	-20.1223		0.08487	-19.8655	0.15651	-17.6191	0.20356	-19.8501	0.2614	-19.8468
0.09227	-20.1234	0.18127	-20.1256	0.20728	-20.1257	0.26595	-20.1223		0.09122	-19.866	0.16448	-17.6192	0.2049	-19.85	0.26291	-19.8468
0.0987	-20.1241	0.18264	-20.1257	0.20864	-20.1255	0.26747	-20.1223		0.09758	-19.8666	0.17246	-17.6193	0.20625	-19.8499	0.26442	-19.8468
0.10513	-20.1248	0.184	-20.1259	0.21001	-20.1254	0.269	-20.1223		0.10393	-19.8672	0.17246	-17.6193	0.2076	-19.8497	0.26593	-19.8468
0.11156	-20.1255	0.18536	-20.126	0.21137	-20.1252	0.27052	-20.1223		0.11029	-19.8679	0.17419	-17.6193	0.20895	-19.8496	0.26743	-19.8468
0.11799	-20.1261	0.18673	-20.1261	0.21273	-20.1251	0.27205	-20.1223		0.11664	-19.8684	0.17593	-17.6193	0.2103	-19.8494	0.26894	-19.8468
	--	--	0.05	--	0.05	--	0.05			--	0.17766	-17.6193	--	--	--	-0.2
0	-20.126	0.11799	-20.126	0.18673	-20.1259	0.21273	-20.1246		0	-19.8684	0.17939	-17.6193	0.18459	-19.8503	0.2103	-19.8491
0.00668	-20.1254	0.12426	-20.1259	0.18826	-20.1259	0.2178	-20.124		0.00661	-19.8678	0.18113	-17.6192	0.1861	-19.8503	0.21531	-19.8487
0.01336	-20.1246	0.13054	-20.1257	0.18978	-20.1259	0.22286	-20.1235		0.01321	-19.8671	0.18286	-17.6192	0.18761	-19.8503	0.22032	-19.8482
0.02004	-20.1239	0.13681	-20.1255	0.19131	-20.1259	0.22793	-20.1231		0.01982	-19.8664	0.18459	-17.6192	0.18911	-19.8503	0.22532	-19.8478
0.02673	-20.1233	0.14308	-20.1254	0.19283	-20.1259	0.23299	-20.1227		0.02642	-19.8659	--	--	0.19062	-19.8503	0.23033	-19.8474
0.03341	-20.1227	0.14936	-20.1252	0.19436	-20.1259	0.23806	-20.1223		0.03303	-19.8654	0.11664	-17.6182	0.19213	-19.8503	0.23534	-19.8471
0.04009	-20.1223	0.15563	-20.1251	0.19588	-20.1259	0.24312	-20.122		0.03963	-19.865	0.12461	-17.6182	0.19364	-19.8503	0.24035	-19.8469
0.04677	-20.1219	0.16191	-20.1249	0.19741	-20.1259	0.24819	-20.1218		0.04624	-19.8647	0.13259	-17.6184	0.19515	-19.8503	0.24536	-19.8467
0.05345	-20.1217	0.16818	-20.1248	0.19893	-20.1259	0.25326	-20.1217		0.05284	-19.8645	0.14056	-17.6186	0.19665	-19.8503	0.25036	-19.8466
0.06013	-20.1217	0.17445	-20.1246	0.20046	-20.1259	0.25832	-20.1217		0.05945	-19.8644	0.14854	-17.6188	0.19816	-19.8503	0.25537	-19.8466
0.06013	-20.1217	0.17445	-20.1246	0.20046	-20.1259	0.25832	-20.1217		0.05945	-19.8644	0.15651	-17.619	0.19816	-19.8503	0.25537	-19.8466
0.06656	-20.1217	0.17582	-20.1248	0.20182	-20.1258	0.25985	-20.1217		0.0658	-19.8645	0.16448	-17.6191	0.19951	-19.8502	0.25688	-19.8466
0.07299	-20.1219	0.17718	-20.125	0.20319	-20.1256	0.26137	-20.1217		0.07216	-19.8647	0.17246	-17.6192	0.20086	-19.8501	0.25839	-19.8466
0.07942	-20.1223	0.17854	-20.1251	0.20455	-20.1255	0.2629	-20.1217		0.07851	-19.865	0.17246	-17.6192	0.20221	-19.85	0.2599	-19.8466
0.08585	-20.1227	0.17991	-20.1253	0.20591	-20.1253	0.26442	-20.1217		0.08487	-19.8654	0.17419	-17.6192	0.20356	-19.8498	0.2614	-19.8466
0.09227	-20.1233	0.18127	-20.1254	0.20728	-20.1252	0.26595	-20.1217		0.09122	-19.8659	0.17593	-17.6192	0.2049	-19.8497	0.26291	-19.8466
0.0987	-20.1239	0.18264	-20.1256	0.20864	-20.125	0.26747	-20.1217		0.09758	-19.8664	0.17766	-17.6192	0.20625	-19.8495	0.26442	-19.8466
0.10513	-20.1246	0.184	-20.1257	0.21001	-20.1249	0.269	-20.1217		0.10393	-19.8671	0.17939	-17.6192	0.2076	-19.8494	0.26593	-19.8466
0.11156	-20.1254	0.18536	-20.1259	0.21137	-20.1247	0.27052	-20.1217		0.11029	-19.8678	0.18113	-17.6192	0.20895	-19.8493	0.26743	-19.8466
0.11799	-20.126	0.18673	-20.1259	0.21273	-20.1246	0.27205	-20.1217		0.11664	-19.8684	0.18286	-17.6192	0.2103	-19.8491	0.26894	-19.8466
	--	--	0.05	--	0.05	--	0.05			--	0.18459	-17.6192	--	--	--	-0.2
0	-20.126	0.11799	-20.126	0.18673	-20.126	0.21273	-20.1246		0	-19.8684	--	--	0.18459	-19.8502	0.2103	-19.849
0.00668	-20.1254	0.12426	-20.126	0.18826	-20.126	0.2178	-20.1241		0.00661	-19.8677	0.11664	-17.6124	0.1861	-19.8502	0.21531	-19.8485
0.01336	-20.1246	0.13054	-20.1258	0.18978	-20.126	0.22286	-20.1236		0.01321	-19.867	0.12461	-17.6125	0.18761	-19.8502	0.22032	-19.8481
0.02004	-20.1239	0.13681	-20.1257	0.19131	-20.126	0.22793	-20.1232		0.01982	-19.8664	0.13259	-17.6127	0.18911	-19.8502	0.22532	-19.8477
0.02673	-20.1233	0.14308	-20.1255	0.19283	-20.126	0.23299	-20.1227		0.02642	-19.8658	0.14056	-17.613	0.19062	-19.8502	0.23033	-19.8473
0.03341	-20.1227	0.14936	-20.1254	0.19436	-20.126	0.23806	-20.1224		0.03303	-19.8653	0.14854	-17.6133	0.19213	-19.8502	0.23534	-19.847
0.04009	-20.1222	0.15563	-20.1252	0.19588	-20.126	0.24312	-20.1221		0.03963	-19.8649	0.15651	-17.6135	0.19364	-19.8502	0.24035	-19.8468
0.04677	-20.1219	0.16191	-20.125	0.19741	-20.126	0.24819	-20.1219		0.04624	-19.8646	0.16448	-17.6136	0.19515	-19.8502	0.24536	-19.8466
0.05345	-20.1217	0.16818	-20.1249	0.19893	-20.126	0.25326	-20.1218		0.05284	-19.8644	0.17246	-17.6137	0.19665	-19.8502	0.25036	-19.8465
0.06013	-20.1216	0.17445	-20.1247	0.20046	-20.126	0.25832	-20.1218		0.05945	-19.8644	0.17246	-17.6137	0.19816	-19.8502	0.25537	-19.8464
0.06013	-20.1216	0.17445	-20.1247	0.20046	-20.126	0.25832	-20.1218		0.05945	-19.8644	0.17419	-17.6137	0.19816	-19.8502	0.25537	-19.8464
0.06656	-20.1217	0.17582	-20.1248	0.20182	-20.1259	0.25985	-20.1218		0.0658	-19.8644	0.17593	-17.6136	0.19951	-19.8501	0.25688	-19.8464
0.07299	-20.1219	0.17718	-20.125	0.20319	-20.1257	0.26137	-20.1218		0.07216	-19.8646	0.17766	-17.6135	0.20086	-19.85	0.25839	-19.8464
0.07942	-20.1222	0.17854	-20.1251	0.20455	-20.1256	0.2629	-20.1218		0.07851	-19.8649	0.17939	-17.6135	0.20221	-19.8498	0.2599	-19.8464
0.08585	-20.1227	0.17991	-20.1253	0.20591	-20.1254	0.26442	-20.1218		0.08487	-19.8653	0.18113	-17.6134	0.20356	-19.8497	0.2614	-19.8464
0.09227	-20.1233	0.18127	-20.1254	0.20728	-20.1252	0.26595	-20.1218		0.09122	-19.8658	0.18286	-17.6134	0.2049	-19.8496	0.26291	-19.8464
0.0987	-20.1239	0.18264	-20.1256	0.20864	-20.1251	0.26747	-20.1218		0.09758	-19.8664	0.18459	-17.6134	0.20625	-19.8494	0.26442	-19.8464
0.10513	-20.1246	0.184	-20.1258	0.21001	-20.1249	0.269	-20.1218		0.10393	-19.867	--	--	0.2076	-19.8493	0.26593	-19.8464
0.11156	-20.1254	0.18536	-20.1259	0.21137	-20.1248	0.27052	-20.1218		0.11029	-19.8677	0.11664	-17.6123	0.20895	-19.8491	0.26743	-19.8464
0.11799	-20.126	0.18673	-20.126	0.21273	-20.1246	0.27205	-20.1218		0.11664	-19.8684	0.12461	-17.6124	0.2103	-19.849	0.26894	-19.8464
	--	--	0.05	--	0.05	--	0.05			--	0.13259	-17.6127	--	--	--	-0.2
0	-20.1256	0.11799	-20.1256	0.18673	-20.1256	0.21273	-20.1245		0	-19.8681	0.14056	-17.613	0.18459	-19.8499	0.2103	-19.8489
0.00668	-20.1251	0.12426	-20.1256	0.18826	-20.1256	0.2178	-20.124		0.00661	-19.8676	0.14854	-17.6133	0.1861	-19.8499	0.21531	-19.8484
0.01336	-20.1243	0.13054	-20.1255	0.18978	-20.1256	0.22286	-20.1235		0.01321	-19.8669	0.15651	-17.6135	0.18761	-19.8499	0.22032	-19.848
0.02004	-20.1236	0.13681	-20.1253	0.19131	-20.1256	0.22793	-20.123		0.01982	-19.8663	0.16448	-17.6136	0.18911	-19.8499	0.22532	-19.8475
0.02673	-20.1229	0.14308	-20.1252	0.19283	-20.1256	0.23299	-20.1226		0.02642	-19.8657	0.17246	-17.6137	0.19062	-19.8499	0.23033	-19.8472
0.03341	-20.1224	0.14936	-20.1251	0.19436	-20.1256	0.23806	-20.1223		0.03303	-19.8652	0.17246	-17.6137	0.19213	-19.8499	0.23534	-19.8469
0.04009	-20.1219	0.15563	-20.1249	0.19588	-20.1256	0.24312	-20.122		0.03963	-19.8648	0.17419	-17.6136	0.19364	-19.8499	0.24035	-19.8466
0.04677	-20.1216	0.16191	-20.1248	0.19741	-20.1256	0.24819	-20.1218		0.04624	-19.8646	0.17593	-17.6136	0.19515	-19.8499	0.24536	-19.8465
0.05345	-20.1214	0.16818	-20.1247	0.19893	-20.1256	0.25326	-20.1217		0.05284	-19.8644	0.17766	-17.6135	0.19665	-19.8499	0.25036	-19.8464
0.06013	-20.1213	0.17445	-20.1246	0.20046	-20.1256	0.25832	-20.1216		0.05945	-19.8643	0.17939	-17.6135	0.19816	-19.8499	0.25537	-19.8463
0.06013	-20.1213	0.17445	-20.1246	0.20046	-20.1256	0.25832	-20.1216		0.05945	-19.8643	0.18113	-17.6134	0.19816	-19.8499	0.25537	-19.8463
0.06656	-20.1214	0.17582	-20.1247	0.20182	-20.1255	0.25985	-20.1216		0.0658	-19.8644	0.18286	-17.6134	0.19951	-19.8498	0.25688	-19.8463
0.07299	-20.1216	0.17718	-20.1249	0.20319	-20.1254	0.26137	-20.1216		0.07216	-19.8646	0.18459	-17.6133	0.20086	-19.8498	0.25839	-19.8463
0.07942	-20.1219	0.17854	-20.125	0.20455	-20.1253	0.2629	-20.1216		0.07851	-19.8648	--	--	0.20221	-19.8497	0.2599	-19.8463
0.08585	-20.1224	0.17991	-20.1252	0.20591	-20.1252	0.26442	-20.1216		0.08487	-19.8652	0.11664	-17.6123	0.20356	-19.8496	0.2614	-19.8463
0.09227	-20.123	0.18127	-20.1253	0.20728	-20.1251	0.26595	-20.1216		0.09122	-19.8657	0.12461	-17.6124	0.2049	-19.8494	0.26291	-19.8463
0.0987	-20.1236	0.18264	-20.1254	0.20864	-20.1249	0.26747	-20.1216		0.09758	-19.8663	0.13259	-17.6125	0.20625	-19.8493	0.26442	-19.8463
0.10513	-20.1243	0.184	-20.1255	0.21001	-20.1248	0.269	-20.1216		0.10393	-19.8669	0.14056	-17.6127	0.2076	-19.8492	0.26593	-19.8463
0.11156	-20.1251	0.18536	-20.1256	0.21137	-20.1246	0.27052	-20.1216		0.11029	-19.8676	0.14854	-17.613	0.20895	-19.8491	0.26743	-19.8463
0.11799	-20.1256	0.18673	-20.1256	0.21273	-20.1245	0.27205	-20.1216		0.11664	-19.8681	0.15651	-17.6131	0.2103	-19.8489	0.26894	-19.8463
	--	--	0.05	--	0.05	--	0.05			--	0.16448	-17.6133	--	--	--	-0.2
0	-20.1255	0.11799	-20.1255	0.18673	-20.1255	0.21273	-20.1245		0	-19.868	0.17246	-17.6133	0.18459	-19.8497	0.2103	-19.8488
0.00668	-20.125	0.12426	-20.1255	0.18826	-20.1255	0.2178	-20.124		0.00661	-19.8675	0.17246	-17.6133	0.1861	-19.8497	0.21531	-19.8483
0.01336	-20.1243	0.13054	-20.1254	0.18978	-20.1255	0.22286	-20.1235		0.01321	-19.8669	0.17419	-17.6133	0.18761	-19.8497	0.22032	-19.8479
0.02004	-20.1236	0.13681	-20.1253	0.19131	-20.1255	0.22793	-20.1231		0.01982	-19.8663	0.17593	-17.6133	0.18911	-19.8498	0.22532	-19.8475
0.02673	-20.1229	0.14308	-20.1251	0.19283	-20.1255	0.23299	-20.1227		0.02642	-19.8657	0.17766	-17.6133	0.19062	-19.8497	0.23033	-19.8471
0.03341	-20.1224	0.14936	-20.125	0.19436	-20.1255	0.23806	-20.1223		0.03303	-19.8652	0.17939	-17.6134	0.19213	-19.8498	0.23534	-19.8468
0.04009	-20.1219	0.15563	-20.1249	0.19588	-20.1255	0.24312	-20.1221		0.03963	-19.8648	0.18113	-17.6134	0.19364	-19.8498	0.24035	-19.8466
0.04677	-20.1216	0.16191	-20.1247	0.19741	-20.1255	0.24819	-20.1219		0.04624	-19.8645	0.18286	-17.6133	0.19515	-19.8498	0.24536	-19.8464
0.05345	-20.1214	0.16818	-20.1246	0.19893	-20.1255	0.25326	-20.1217		0.05284	-19.8643	0.18459	-17.6133	0.19665	-19.8498	0.25036	-19.8463
0.06013	-20.1213	0.17445	-20.1244	0.20046	-20.1255	0.25832	-20.1217		0.05945	-19.8643	--	--	0.19816	-19.8497	0.25537	-19.8463
0.06013	-20.1213	0.17445	-20.1244	0.20046	-20.1255	0.25832	-20.1217		0.05945	-19.8643	0.11664	-17.6123	0.19816	-19.8497	0.25537	-19.8463
0.06656	-20.1214	0.17582	-20.1246	0.20182	-20.1255	0.25985	-20.1217		0.0658	-19.8643	0.12461	-17.6123	0.19951	-19.8497	0.25688	-19.8463
0.07299	-20.1216	0.17718	-20.1247	0.20319	-20.1254	0.26137	-20.1217		0.07216	-19.8645	0.13259	-17.6124	0.20086	-19.8497	0.25839	-19.8463
0.07942	-20.1219	0.17854	-20.1249	0.20455	-20.1253	0.2629	-20.1217		0.07851	-19.8648	0.14056	-17.6126	0.20221	-19.8496	0.2599	-19.8463
0.08585	-20.1224	0.17991	-20.125	0.20591	-20.1252	0.26442	-20.1217		0.08487	-19.8652	0.14854	-17.6128	0.20356	-19.8494	0.2614	-19.8463
0.09227	-20.1229	0.18127	-20.1252	0.20728	-20.125	0.26595	-20.1217		0.09122	-19.8657	0.15651	-17.613	0.2049	-19.8493	0.26291	-19.8463
0.0987	-20.1236	0.18264	-20.1253	0.20864	-20.1249	0.26747	-20.1217		0.09758	-19.8663	0.16448	-17.6132	0.20625	-19.8492	0.26442	-19.8463
0.10513	-20.1243	0.184	-20.1254	0.21001	-20.1247	0.269	-20.1217		0.10393	-19.8669	0.17246	-17.6132	0.2076	-19.8491	0.26593	-19.8463
0.11156	-20.125	0.18536	-20.1255	0.21137	-20.1246	0.27052	-20.1217		0.11029	-19.8675	0.17246	-17.6132	0.20895	-19.8489	0.26743	-19.8463
0.11799	-20.1255	0.18673	-20.1255	0.21273	-20.1245	0.27205	-20.1217		0.11664	-19.868	0.17419	-17.6132	0.2103	-19.8488	0.26894	-19.8463
	--	--	0.05	--	0.05	--	0.05			--	0.17593	-17.6132	--	--	--	-0.2
0	-17.8558	0.11799	-17.8558	0.18673	-17.857	0.21273	-17.8571		0	-17.6452	0.17766	-17.6132	0.18459	-17.6022	0.2103	-17.6023
0.00668	-17.8558	0.12426	-17.8559	0.18826	-17.857	0.2178	-17.8571		0.00661	-17.6453	0.17939	-17.6132	0.1861	-17.6022	0.21531	-17.6023
0.01336	-17.856	0.13054	-17.856	0.18978	-17.857	0.22286	-17.8571		0.01321	-17.6454	0.18113	-17.6133	0.18761	-17.6022	0.22032	-17.6024
0.02004	-17.8562	0.13681	-17.8561	0.19131	-17.857	0.22793	-17.8572		0.01982	-17.6455	0.18286	-17.6133	0.18911	-17.6022	0.22532	-17.6024
0.02673	-17.8564	0.14308	-17.8563	0.19283	-17.857	0.23299	-17.8572		0.02642	-17.6457	0.18459	-17.6133	0.19062	-17.6022	0.23033	-17.6025
0.03341	-17.8566	0.14936	-17.8565	0.19436	-17.857	0.23806	-17.8573		0.03303	-17.6459	--	--	0.19213	-17.6022	0.23534	-17.6025
0.04009	-17.8568	0.15563	-17.8567	0.19588	-17.857	0.24312	-17.8573		0.03963	-17.646	0.11664	-17.6122	0.19364	-17.6022	0.24035	-17.6025
0.04677	-17.8569	0.16191	-17.8569	0.19741	-17.857	0.24819	-17.8574		0.04624	-17.6462	0.12461	-17.6122	0.19515	-17.6022	0.24536	-17.6026
0.05345	-17.857	0.16818	-17.857	0.19893	-17.857	0.25326	-17.8574		0.05284	-17.6462	0.13259	-17.6122	0.19665	-17.6022	0.25036	-17.6026
0.06013	-17.8571	0.17445	-17.857	0.20046	-17.857	0.25832	-17.8574		0.05945	-17.6463	0.14056	-17.6123	0.19816	-17.6022	0.25537	-17.6026
0.06013	-17.8571	0.17445	-17.857	0.20046	-17.857	0.25832	-17.8574		0.05945	-17.6463	0.14854	-17.6125	0.19816	-17.6022	0.25537	-17.6026
0.06656	-17.857	0.17582	-17.857	0.20182	-17.857	0.25985	-17.8574		0.0658	-17.6462	0.15651	-17.6127	0.19951	-17.6022	0.25688	-17.6026
0.07299	-17.8569	0.17718	-17.857	0.20319	-17.857	0.26137	-17.8574		0.07216	-17.6462	0.16448	-17.6128	0.20086	-17.6022	0.25839	-17.6026
0.07942	-17.8568	0.17854	-17.857	0.20455	-17.857	0.2629	-17.8574		0.07851	-17.646	0.17246	-17.6128	0.20221	-17.6022	0.2599	-17.6026
0.08585	-17.8566	0.17991	-17.857	0.20591	-17.857	0.26442	-17.8574		0.08487	-17.6459	0.17246	-17.6128	0.20356	-17.6022	0.2614	-17.6026
0.09227	-17.8564	0.18127	-17.857	0.20728	-17.857	0.26595	-17.8574		0.09122	-17.6457	0.17419	-17.6129	0.2049	-17.6022	0.26291	-17.6026
0.0987	-17.8562	0.18264	-17.857	0.20864	-17.857	0.26747	-17.8574		0.09758	-17.6455	0.17593	-17.6129	0.20625	-17.6022	0.26442	-17.6026
0.10513	-17.856	0.184	-17.857	0.21001	-17.857	0.269	-17.8574		0.10393	-17.6454	0.17766	-17.613	0.2076	-17.6022	0.26593	-17.6026
0.11156	-17.8558	0.18536	-17.857	0.21137	-17.857	0.27052	-17.8574		0.11029	-17.6453	0.17939	-17.6131	0.20895	-17.6023	0.26743	-17.6026
0.11799	-17.8558	0.18673	-17.857	0.21273	-17.8571	0.27205	-17.8574		0.11664	-17.6452	0.18113	-17.6131	0.2103	-17.6023	0.26894	-17.6026
	--	--	0.05	--	0.05	--	0.05			--	0.18286	-17.6132	--	--	--	-0.2
0	-17.8557	0.11799	-17.8557	0.18673	-17.8569	0.21273	-17.857		0	-17.6451	0.18459	-17.6132	0.18459	-17.6022	0.2103	-17.6022
0.00668	-17.8557	0.12426	-17.8558	0.18826	-17.8569	0.2178	-17.857		0.00661	-17.6452	--	--	0.1861	-17.6022	0.21531	-17.6022
0.01336	-17.8559	0.13054	-17.8559	0.18978	-17.8569	0.22286	-17.857		0.01321	-17.6453	0.11664	-17.6122	0.18761	-17.6022	0.22032	-17.6023
0.02004	-17.8561	0.13681	-17.856	0.19131	-17.8569	0.22793	-17.8571		0.01982	-17.6454	0.12461	-17.6122	0.18911	-17.6022	0.22532	-17.6023
0.02673	-17.8563	0.14308	-17.8562	0.19283	-17.8569	0.23299	-17.8571		0.02642	-17.6456	0.13259	-17.6122	0.19062	-17.6022	0.23033	-17.6024
0.03341	-17.8565	0.14936	-17.8564	0.19436	-17.8569	0.23806	-17.8572		0.03303	-17.6458	0.14056	-17.6123	0.19213	-17.6022	0.23534	-17.6024
0.04009	-17.8567	0.15563	-17.8566	0.19588	-17.8569	0.24312	-17.8572		0.03963	-17.646	0.14854	-17.6125	0.19364	-17.6022	0.24035	-17.6024
0.04677	-17.8569	0.16191	-17.8568	0.19741	-17.8569	0.24819	-17.8573		0.04624	-17.6461	0.15651	-17.6126	0.19515	-17.6022	0.24536	-17.6025
0.05345	-17.857	0.16818	-17.8569	0.19893	-17.8569	0.25326	-17.8573		0.05284	-17.6462	0.16448	-17.6128	0.19665	-17.6022	0.25036	-17.6025
0.06013	-17.857	0.17445	-17.8569	0.20046	-17.8569	0.25832	-17.8573		0.05945	-17.6462	0.17246	-17.6128	0.19816	-17.6022	0.25537	-17.6025
0.06013	-17.857	0.17445	-17.8569	0.20046	-17.8569	0.25832	-17.8573		0.05945	-17.6462	0.17246	-17.6128	0.19816	-17.6022	0.25537	-17.6025
0.06656	-17.857	0.17582	-17.8569	0.20182	-17.8569	0.25985	-17.8573		0.0658	-17.6462	0.17419	-17.6129	0.19951	-17.6022	0.25688	-17.6025
0.07299	-17.8569	0.17718	-17.8569	0.20319	-17.8569	0.26137	-17.8573		0.07216	-17.6461	0.17593	-17.6129	0.20086	-17.6022	0.25839	-17.6025
0.07942	-17.8567	0.17854	-17.8569	0.20455	-17.8569	0.2629	-17.8573		0.07851	-17.646	0.17766	-17.613	0.20221	-17.6022	0.2599	-17.6025
0.08585	-17.8565	0.17991	-17.8569	0.20591	-17.8569	0.26442	-17.8573		0.08487	-17.6458	0.17939	-17.613	0.20356	-17.6022	0.2614	-17.6025
0.09227	-17.8563	0.18127	-17.8569	0.20728	-17.857	0.26595	-17.8573		0.09122	-17.6456	0.18113	-17.6131	0.2049	-17.6022	0.26291	-17.6025
0.0987	-17.8561	0.18264	-17.8569	0.20864	-17.857	0.26747	-17.8573		0.09758	-17.6454	0.18286	-17.6132	0.20625	-17.6022	0.26442	-17.6025
0.10513	-17.8559	0.184	-17.8569	0.21001	-17.857	0.269	-17.8573		0.10393	-17.6453	0.18459	-17.6132	0.2076	-17.6022	0.26593	-17.6025
0.11156	-17.8557	0.18536	-17.8569	0.21137	-17.857	0.27052	-17.8573		0.11029	-17.6452	--	--	0.20895	-17.6022	0.26743	-17.6025
0.11799	-17.8557	0.18673	-17.8569	0.21273	-17.857	0.27205	-17.8573		0.11664	-17.6451	0.11664	-17.5629	0.2103	-17.6022	0.26894	-17.6025
	--	--	0.05	--	0.05	--	0.05			--	0.12461	-17.5629	--	--	--	-0.2
0	-17.8501	0.11799	-17.8501	0.18673	-17.8512	0.21273	-17.8516		0	-17.6394	0.13259	-17.5628	0.18459	-17.5963	0.2103	-17.5967
0.00668	-17.8505	0.12426	-17.8501	0.18826	-17.8512	0.2178	-17.8518		0.00661	-17.6398	0.14056	-17.5628	0.1861	-17.5963	0.21531	-17.5969
0.01336	-17.851	0.13054	-17.8503	0.18978	-17.8512	0.22286	-17.8519		0.01321	-17.6402	0.14854	-17.5628	0.18761	-17.5963	0.22032	-17.5971
0.02004	-17.8515	0.13681	-17.8506	0.19131	-17.8512	0.22793	-17.8521		0.01982	-17.6406	0.15651	-17.5628	0.18911	-17.5963	0.22532	-17.5972
0.02673	-17.8519	0.14308	-17.8508	0.19283	-17.8512	0.23299	-17.8522		0.02642	-17.641	0.16448	-17.5628	0.19062	-17.5963	0.23033	-17.5973
0.03341	-17.8523	0.14936	-17.8511	0.19436	-17.8512	0.23806	-17.8524		0.03303	-17.6414	0.17246	-17.5628	0.19213	-17.5963	0.23534	-17.5975
0.04009	-17.8526	0.15563	-17.8513	0.19588	-17.8512	0.24312	-17.8525		0.03963	-17.6416	0.17246	-17.5628	0.19364	-17.5963	0.24035	-17.5975
0.04677	-17.8528	0.16191	-17.8515	0.19741	-17.8512	0.24819	-17.8525		0.04624	-17.6418	0.17419	-17.5628	0.19515	-17.5963	0.24536	-17.5976
0.05345	-17.853	0.16818	-17.8516	0.19893	-17.8512	0.25326	-17.8526		0.05284	-17.642	0.17593	-17.5628	0.19665	-17.5963	0.25036	-17.5976
0.06013	-17.853	0.17445	-17.8516	0.20046	-17.8512	0.25832	-17.8526		0.05945	-17.642	0.17766	-17.5628	0.19816	-17.5963	0.25537	-17.5977
0.06013	-17.853	0.17445	-17.8516	0.20046	-17.8512	0.25832	-17.8526		0.05945	-17.642	0.17939	-17.5628	0.19816	-17.5963	0.25537	-17.5977
0.06656	-17.853	0.17582	-17.8516	0.20182	-17.8512	0.25985	-17.8526		0.0658	-17.642	0.18113	-17.5628	0.19951	-17.5963	0.25688	-17.5977
0.07299	-17.8528	0.17718	-17.8515	0.20319	-17.8513	0.26137	-17.8526		0.07216	-17.6418	0.18286	-17.5628	0.20086	-17.5963	0.25839	-17.5977
0.07942	-17.8526	0.17854	-17.8515	0.20455	-17.8513	0.2629	-17.8526		0.07851	-17.6416	0.18459	-17.5628	0.20221	-17.5964	0.2599	-17.5977
0.08585	-17.8523	0.17991	-17.8514	0.20591	-17.8514	0.26442	-17.8526		0.08487	-17.6414	--	--	0.20356	-17.5964	0.2614	-17.5977
0.09227	-17.8519	0.18127	-17.8514	0.20728	-17.8514	0.26595	-17.8526		0.09122	-17.641	0.11664	-17.5628	0.2049	-17.5965	0.26291	-17.5977
0.0987	-17.8515	0.18264	-17.8513	0.20864	-17.8515	0.26747	-17.8526		0.09758	-17.6406	0.12461	-17.5628	0.20625	-17.5965	0.26442	-17.5977
0.10513	-17.851	0.184	-17.8513	0.21001	-17.8515	0.269	-17.8526		0.10393	-17.6402	0.13259	-17.5628	0.2076	-17.5966	0.26593	-17.5977
0.11156	-17.8505	0.18536	-17.8512	0.21137	-17.8516	0.27052	-17.8526		0.11029	-17.6398	0.14056	-17.5628	0.20895	-17.5966	0.26743	-17.5977
0.11799	-17.8501	0.18673	-17.8512	0.21273	-17.8516	0.27205	-17.8526		0.11664	-17.6394	0.14854	-17.5628	0.2103	-17.5967	0.26894	-17.5977
	--	--	0.05	--	0.05	--	0.05			--	0.15651	-17.5628	--	--	--	-0.2
0	-17.85	0.11799	-17.85	0.18673	-17.8512	0.21273	-17.8516		0	-17.6393	0.16448	-17.5628	0.18459	-17.5962	0.2103	-17.5966
0.00668	-17.8505	0.12426	-17.8501	0.18826	-17.8512	0.2178	-17.8518		0.00661	-17.6397	0.17246	-17.5628	0.1861	-17.5962	0.21531	-17.5968
0.01336	-17.851	0.13054	-17.8503	0.18978	-17.8512	0.22286	-17.8519		0.01321	-17.6402	0.17246	-17.5628	0.18761	-17.5962	0.22032	-17.597
0.02004	-17.8515	0.13681	-17.8505	0.19131	-17.8512	0.22793	-17.8521		0.01982	-17.6406	0.17419	-17.5628	0.18911	-17.5962	0.22532	-17.5971
0.02673	-17.8519	0.14308	-17.8508	0.19283	-17.8512	0.23299	-17.8522		0.02642	-17.641	0.17593	-17.5628	0.19062	-17.5962	0.23033	-17.5972
0.03341	-17.8523	0.14936	-17.8511	0.19436	-17.8512	0.23806	-17.8524		0.03303	-17.6413	0.17766	-17.5628	0.19213	-17.5962	0.23534	-17.5973
0.04009	-17.8526	0.15563	-17.8513	0.19588	-17.8512	0.24312	-17.8525		0.03963	-17.6416	0.17939	-17.5628	0.19364	-17.5962	0.24035	-17.5974
0.04677	-17.8528	0.16191	-17.8514	0.19741	-17.8512	0.24819	-17.8525		0.04624	-17.6418	0.18113	-17.5628	0.19515	-17.5962	0.24536	-17.5975
0.05345	-17.853	0.16818	-17.8515	0.19893	-17.8512	0.25326	-17.8526		0.05284	-17.6419	0.18286	-17.5628	0.19665	-17.5962	0.25036	-17.5975
0.06013	-17.853	0.17445	-17.8516	0.20046	-17.8512	0.25832	-17.8526		0.05945	-17.642	0.18459	-17.5628	0.19816	-17.5962	0.25537	-17.5975
0.06013	-17.853	0.17445	-17.8516	0.20046	-17.8512	0.25832	-17.8526		0.05945	-17.642	--	--	0.19816	-17.5962	0.25537	-17.5975
0.06656	-17.853	0.17582	-17.8516	0.20182	-17.8512	0.25985	-17.8526		0.0658	-17.6419	0.11664	-17.5467	0.19951	-17.5963	0.25688	-17.5975
0.07299	-17.8528	0.17718	-17.8515	0.20319	-17.8513	0.26137	-17.8526		0.07216	-17.6418	0.12461	-17.5467	0.20086	-17.5963	0.25839	-17.5975
0.07942	-17.8526	0.17854	-17.8515	0.20455	-17.8513	0.2629	-17.8526		0.07851	-17.6416	0.13259	-17.5467	0.20221	-17.5964	0.2599	-17.5975
0.08585	-17.8523	0.17991	-17.8514	0.20591	-17.8514	0.26442	-17.8526		0.08487	-17.6413	0.14056	-17.5467	0.20356	-17.5964	0.2614	-17.5975
0.09227	-17.8519	0.18127	-17.8514	0.20728	-17.8514	0.26595	-17.8526		0.09122	-17.641	0.14854	-17.5468	0.2049	-17.5965	0.26291	-17.5975
0.0987	-17.8515	0.18264	-17.8513	0.20864	-17.8515	0.26747	-17.8526		0.09758	-17.6406	0.15651	-17.5468	0.20625	-17.5965	0.26442	-17.5975
0.10513	-17.851	0.184	-17.8512	0.21001	-17.8515	0.269	-17.8526		0.10393	-17.6402	0.16448	-17.5468	0.2076	-17.5966	0.26593	-17.5975
0.11156	-17.8505	0.18536	-17.8512	0.21137	-17.8516	0.27052	-17.8526		0.11029	-17.6397	0.17246	-17.5468	0.20895	-17.5966	0.26743	-17.5975
0.11799	-17.85	0.18673	-17.8512	0.21273	-17.8516	0.27205	-17.8526		0.11664	-17.6393	0.17246	-17.5468	0.2103	-17.5966	0.26894	-17.5975
	--	--	0.05	--	0.05	--	0.05			--	0.17419	-17.5467	--	--	--	-0.2
0	-17.85	0.11799	-17.85	0.18673	-17.8512	0.21273	-17.8512		0	-17.6393	0.17593	-17.5467	0.18459	-17.5962	0.2103	-17.5962
0.00668	-17.85	0.12426	-17.8501	0.18826	-17.8512	0.2178	-17.8511		0.00661	-17.6393	0.17766	-17.5467	0.1861	-17.5962	0.21531	-17.5961
0.01336	-17.8499	0.13054	-17.8502	0.18978	-17.8512	0.22286	-17.8511		0.01321	-17.6392	0.17939	-17.5467	0.18761	-17.5962	0.22032	-17.5961
0.02004	-17.8497	0.13681	-17.8503	0.19131	-17.8512	0.22793	-17.851		0.01982	-17.6391	0.18113	-17.5467	0.18911	-17.5962	0.22532	-17.5961
0.02673	-17.8495	0.14308	-17.8505	0.19283	-17.8512	0.23299	-17.851		0.02642	-17.6389	0.18286	-17.5467	0.19062	-17.5962	0.23033	-17.596
0.03341	-17.8492	0.14936	-17.8507	0.19436	-17.8512	0.23806	-17.8509		0.03303	-17.6387	0.18459	-17.5467	0.19213	-17.5962	0.23534	-17.596
0.04009	-17.849	0.15563	-17.8509	0.19588	-17.8512	0.24312	-17.8509		0.03963	-17.6385	--	--	0.19364	-17.5962	0.24035	-17.596
0.04677	-17.8489	0.16191	-17.851	0.19741	-17.8512	0.24819	-17.8509		0.04624	-17.6384	0.11664	-17.5467	0.19515	-17.5962	0.24536	-17.5959
0.05345	-17.8488	0.16818	-17.8511	0.19893	-17.8512	0.25326	-17.8508		0.05284	-17.6383	0.12461	-17.5467	0.19665	-17.5962	0.25036	-17.5959
0.06013	-17.8487	0.17445	-17.8512	0.20046	-17.8512	0.25832	-17.8508		0.05945	-17.6383	0.13259	-17.5467	0.19816	-17.5962	0.25537	-17.5959
0.06013	-17.8487	0.17445	-17.8512	0.20046	-17.8512	0.25832	-17.8508		0.05945	-17.6383	0.14056	-17.5467	0.19816	-17.5962	0.25537	-17.5959
0.06656	-17.8488	0.17582	-17.8512	0.20182	-17.8512	0.25985	-17.8508		0.0658	-17.6383	0.14854	-17.5467	0.19951	-17.5963	0.25688	-17.5959
0.07299	-17.8489	0.17718	-17.8512	0.20319	-17.8512	0.26137	-17.8508		0.07216	-17.6384	0.15651	-17.5467	0.20086	-17.5963	0.25839	-17.5959
0.07942	-17.849	0.17854	-17.8512	0.20455	-17.8512	0.2629	-17.8508		0.07851	-17.6385	0.16448	-17.5467	0.20221	-17.5963	0.2599	-17.5959
0.08585	-17.8492	0.17991	-17.8512	0.20591	-17.8512	0.26442	-17.8508		0.08487	-17.6387	0.17246	-17.5467	0.20356	-17.5963	0.2614	-17.5959
0.09227	-17.8495	0.18127	-17.8512	0.20728	-17.8512	0.26595	-17.8508		0.09122	-17.6389	0.17246	-17.5467	0.2049	-17.5963	0.26291	-17.5959
0.0987	-17.8497	0.18264	-17.8512	0.20864	-17.8512	0.26747	-17.8508		0.09758	-17.6391	0.17419	-17.5467	0.20625	-17.5963	0.26442	-17.5959
0.10513	-17.8499	0.184	-17.8512	0.21001	-17.8512	0.269	-17.8508		0.10393	-17.6392	0.17593	-17.5467	0.2076	-17.5963	0.26593	-17.5959
0.11156	-17.85	0.18536	-17.8512	0.21137	-17.8512	0.27052	-17.8508		0.11029	-17.6393	0.17766	-17.5467	0.20895	-17.5962	0.26743	-17.5959
0.11799	-17.85	0.18673	-17.8512	0.21273	-17.8512	0.27205	-17.8508		0.11664	-17.6393	0.17939	-17.5466	0.2103	-17.5962	0.26894	-17.5959
	--	--	0.05	--	0.05	--	0.05			--	0.18113	-17.5466	--	--	--	-0.2
0	-17.8499	0.11799	-17.8499	0.18673	-17.8511	0.21273	-17.8511		0	-17.6393	0.18286	-17.5466	0.18459	-17.5962	0.2103	-17.5962
0.00668	-17.8499	0.12426	-17.85	0.18826	-17.8511	0.2178	-17.8511		0.00661	-17.6392	0.18459	-17.5466	0.1861	-17.5962	0.21531	-17.5961
0.01336	-17.8498	0.13054	-17.8501	0.18978	-17.8511	0.22286	-17.8511		0.01321	-17.6391	--	--	0.18761	-17.5962	0.22032	-17.5961
0.02004	-17.8496	0.13681	-17.8502	0.19131	-17.8511	0.22793	-17.851		0.01982	-17.639	0.11664	-17.5466	0.18911	-17.5962	0.22532	-17.5961
0.02673	-17.8493	0.14308	-17.8504	0.19283	-17.8511	0.23299	-17.851		0.02642	-17.6388	0.12461	-17.5467	0.19062	-17.5962	0.23033	-17.596
0.03341	-17.8491	0.14936	-17.8506	0.19436	-17.8511	0.23806	-17.8509		0.03303	-17.6386	0.13259	-17.5467	0.19213	-17.5962	0.23534	-17.596
0.04009	-17.8489	0.15563	-17.8508	0.19588	-17.8511	0.24312	-17.8509		0.03963	-17.6384	0.14056	-17.5467	0.19364	-17.5962	0.24035	-17.5959
0.04677	-17.8488	0.16191	-17.8509	0.19741	-17.8511	0.24819	-17.8509		0.04624	-17.6383	0.14854	-17.5467	0.19515	-17.5962	0.24536	-17.5959
0.05345	-17.8487	0.16818	-17.851	0.19893	-17.8511	0.25326	-17.8508		0.05284	-17.6382	0.15651	-17.5467	0.19665	-17.5962	0.25036	-17.5959
0.06013	-17.8487	0.17445	-17.8511	0.20046	-17.8511	0.25832	-17.8508		0.05945	-17.6382	0.16448	-17.5467	0.19816	-17.5962	0.25537	-17.5959
0.06013	-17.8487	0.17445	-17.8511	0.20046	-17.8511	0.25832	-17.8508		0.05945	-17.6382	0.17246	-17.5467	0.19816	-17.5962	0.25537	-17.5959
0.06656	-17.8487	0.17582	-17.8511	0.20182	-17.8511	0.25985	-17.8508		0.0658	-17.6382	0.17246	-17.5467	0.19951	-17.5962	0.25688	-17.5959
0.07299	-17.8488	0.17718	-17.8511	0.20319	-17.8511	0.26137	-17.8508		0.07216	-17.6383	0.17419	-17.5467	0.20086	-17.5962	0.25839	-17.5959
0.07942	-17.8489	0.17854	-17.8511	0.20455	-17.8511	0.2629	-17.8508		0.07851	-17.6384	0.17593	-17.5467	0.20221	-17.5962	0.2599	-17.5959
0.08585	-17.8491	0.17991	-17.8511	0.20591	-17.8511	0.26442	-17.8508		0.08487	-17.6386	0.17766	-17.5466	0.20356	-17.5962	0.2614	-17.5959
0.09227	-17.8493	0.18127	-17.8511	0.20728	-17.8511	0.26595	-17.8508		0.09122	-17.6388	0.17939	-17.5466	0.2049	-17.5962	0.26291	-17.5959
0.0987	-17.8496	0.18264	-17.8511	0.20864	-17.8511	0.26747	-17.8508		0.09758	-17.639	0.18113	-17.5466	0.20625	-17.5962	0.26442	-17.5959
0.10513	-17.8498	0.184	-17.8511	0.21001	-17.8511	0.269	-17.8508		0.10393	-17.6391	0.18286	-17.5466	0.2076	-17.5962	0.26593	-17.5959
0.11156	-17.8499	0.18536	-17.8511	0.21137	-17.8511	0.27052	-17.8508		0.11029	-17.6392	0.18459	-17.5466	0.20895	-17.5962	0.26743	-17.5959
0.11799	-17.8499	0.18673	-17.8511	0.21273	-17.8511	0.27205	-17.8508		0.11664	-17.6392	--	--	0.2103	-17.5962	0.26894	-17.5959
	--	--	0.05	--	0.05	--	0.05			--	0.11664	-17.5466	--	--	--	-0.2
0	-17.8499	0.11799	-17.8499	0.18673	-17.8511	0.21273	-17.8507		0	-17.6392	0.12461	-17.5466	0.18459	-17.5962	0.2103	-17.5958
0.00668	-17.8494	0.12426	-17.8499	0.18826	-17.8511	0.2178	-17.8505		0.00661	-17.6388	0.13259	-17.5467	0.1861	-17.5962	0.21531	-17.5957
0.01336	-17.8489	0.13054	-17.8499	0.18978	-17.8511	0.22286	-17.8503		0.01321	-17.6383	0.14056	-17.5467	0.18761	-17.5962	0.22032	-17.5955
0.02004	-17.8484	0.13681	-17.8499	0.19131	-17.8511	0.22793	-17.8502		0.01982	-17.6379	0.14854	-17.5467	0.18911	-17.5962	0.22532	-17.5953
0.02673	-17.848	0.14308	-17.8501	0.19283	-17.8511	0.23299	-17.85		0.02642	-17.6375	0.15651	-17.5466	0.19062	-17.5962	0.23033	-17.5952
0.03341	-17.8476	0.14936	-17.8502	0.19436	-17.8511	0.23806	-17.8499		0.03303	-17.6372	0.16448	-17.5466	0.19213	-17.5962	0.23534	-17.5951
0.04009	-17.8473	0.15563	-17.8504	0.19588	-17.8511	0.24312	-17.8498		0.03963	-17.6369	0.17246	-17.5466	0.19364	-17.5962	0.24035	-17.595
0.04677	-17.8471	0.16191	-17.8505	0.19741	-17.8511	0.24819	-17.8497		0.04624	-17.6367	0.17246	-17.5466	0.19515	-17.5962	0.24536	-17.595
0.05345	-17.847	0.16818	-17.8506	0.19893	-17.8511	0.25326	-17.8497		0.05284	-17.6366	0.17419	-17.5466	0.19665	-17.5962	0.25036	-17.5949
0.06013	-17.8469	0.17445	-17.8506	0.20046	-17.8511	0.25832	-17.8497		0.05945	-17.6366	0.17593	-17.5466	0.19816	-17.5962	0.25537	-17.5949
0.06013	-17.8469	0.17445	-17.8506	0.20046	-17.8511	0.25832	-17.8497		0.05945	-17.6366	0.17766	-17.5466	0.19816	-17.5962	0.25537	-17.5949
0.06656	-17.847	0.17582	-17.8507	0.20182	-17.8511	0.25985	-17.8497		0.0658	-17.6366	0.17939	-17.5466	0.19951	-17.5961	0.25688	-17.5949
0.07299	-17.8471	0.17718	-17.8507	0.20319	-17.851	0.26137	-17.8497		0.07216	-17.6367	0.18113	-17.5466	0.20086	-17.5961	0.25839	-17.5949
0.07942	-17.8473	0.17854	-17.8508	0.20455	-17.851	0.2629	-17.8497		0.07851	-17.6369	0.18286	-17.5466	0.20221	-17.5961	0.2599	-17.5949
0.08585	-17.8476	0.17991	-17.8509	0.20591	-17.8509	0.26442	-17.8497		0.08487	-17.6372	0.18459	-17.5465	0.20356	-17.596	0.2614	-17.5949
0.09227	-17.848	0.18127	-17.8509	0.20728	-17.8509	0.26595	-17.8497		0.09122	-17.6375	--	--	0.2049	-17.596	0.26291	-17.5949
0.0987	-17.8484	0.18264	-17.851	0.20864	-17.8508	0.26747	-17.8497		0.09758	-17.6379	0.11664	-17.5466	0.20625	-17.5959	0.26442	-17.5949
0.10513	-17.8489	0.184	-17.851	0.21001	-17.8508	0.269	-17.8497		0.10393	-17.6383	0.12461	-17.5465	0.2076	-17.5959	0.26593	-17.5949
0.11156	-17.8494	0.18536	-17.8511	0.21137	-17.8507	0.27052	-17.8497		0.11029	-17.6388	0.13259	-17.5465	0.20895	-17.5958	0.26743	-17.5949
0.11799	-17.8499	0.18673	-17.8511	0.21273	-17.8507	0.27205	-17.8497		0.11664	-17.6392	0.14056	-17.5464	0.2103	-17.5958	0.26894	-17.5949
	--	--	0.05	--	0.05	--	0.05			--	0.14854	-17.5464	--	--	--	-0.2
0	-17.8499	0.11799	-17.8499	0.18673	-17.8511	0.21273	-17.8506		0	-17.6392	0.15651	-17.5463	0.18459	-17.5962	0.2103	-17.5957
0.00668	-17.8494	0.12426	-17.8499	0.18826	-17.8511	0.2178	-17.8504		0.00661	-17.6388	0.16448	-17.5463	0.1861	-17.5962	0.21531	-17.5955
0.01336	-17.8489	0.13054	-17.8499	0.18978	-17.8511	0.22286	-17.8502		0.01321	-17.6383	0.17246	-17.5463	0.18761	-17.5962	0.22032	-17.5954
0.02004	-17.8484	0.13681	-17.8499	0.19131	-17.8511	0.22793	-17.85		0.01982	-17.6379	0.17246	-17.5463	0.18911	-17.5962	0.22532	-17.5952
0.02673	-17.848	0.14308	-17.85	0.19283	-17.8511	0.23299	-17.8499		0.02642	-17.6375	0.17419	-17.5463	0.19062	-17.5962	0.23033	-17.5951
0.03341	-17.8476	0.14936	-17.8502	0.19436	-17.8511	0.23806	-17.8498		0.03303	-17.6372	0.17593	-17.5464	0.19213	-17.5962	0.23534	-17.595
0.04009	-17.8473	0.15563	-17.8504	0.19588	-17.8511	0.24312	-17.8497		0.03963	-17.6369	0.17766	-17.5464	0.19364	-17.5962	0.24035	-17.5949
0.04677	-17.8471	0.16191	-17.8505	0.19741	-17.8511	0.24819	-17.8496		0.04624	-17.6367	0.17939	-17.5464	0.19515	-17.5962	0.24536	-17.5949
0.05345	-17.8469	0.16818	-17.8506	0.19893	-17.8511	0.25326	-17.8496		0.05284	-17.6366	0.18113	-17.5465	0.19665	-17.5962	0.25036	-17.5948
0.06013	-17.8469	0.17445	-17.8506	0.20046	-17.8511	0.25832	-17.8496		0.05945	-17.6365	0.18286	-17.5465	0.19816	-17.5962	0.25537	-17.5948
0.06013	-17.8469	0.17445	-17.8506	0.20046	-17.8511	0.25832	-17.8496		0.05945	-17.6365	0.18459	-17.5465	0.19816	-17.5962	0.25537	-17.5948
0.06656	-17.8469	0.17582	-17.8507	0.20182	-17.8511	0.25985	-17.8496		0.0658	-17.6366	--	--	0.19951	-17.5961	0.25688	-17.5948
0.07299	-17.8471	0.17718	-17.8507	0.20319	-17.851	0.26137	-17.8496		0.07216	-17.6367	0.11664	-17.5466	0.20086	-17.5961	0.25839	-17.5948
0.07942	-17.8473	0.17854	-17.8508	0.20455	-17.851	0.2629	-17.8496		0.07851	-17.6369	0.12461	-17.5465	0.20221	-17.596	0.2599	-17.5948
0.08585	-17.8476	0.17991	-17.8508	0.20591	-17.8509	0.26442	-17.8496		0.08487	-17.6372	0.13259	-17.5464	0.20356	-17.596	0.2614	-17.5948
0.09227	-17.848	0.18127	-17.8509	0.20728	-17.8509	0.26595	-17.8496		0.09122	-17.6375	0.14056	-17.5464	0.2049	-17.5959	0.26291	-17.5948
0.0987	-17.8484	0.18264	-17.8509	0.20864	-17.8508	0.26747	-17.8496		0.09758	-17.6379	0.14854	-17.5463	0.20625	-17.5959	0.26442	-17.5948
0.10513	-17.8489	0.184	-17.851	0.21001	-17.8507	0.269	-17.8496		0.10393	-17.6383	0.15651	-17.5463	0.2076	-17.5958	0.26593	-17.5948
0.11156	-17.8494	0.18536	-17.851	0.21137	-17.8507	0.27052	-17.8496		0.11029	-17.6388	0.16448	-17.5463	0.20895	-17.5958	0.26743	-17.5948
0.11799	-17.8499	0.18673	-17.8511	0.21273	-17.8506	0.27205	-17.8496		0.11664	-17.6392	0.17246	-17.5463	0.2103	-17.5957	0.26894	-17.5948
	--	--	0.05	--	0.05	--	0.05			--	0.17246	-17.5463	--	--	--	-0.2
0	-17.8026	0.11799	-17.8026	0.18673	-17.8026	0.21273	-17.8026		0	-17.5899	0.17419	-17.5463	0.18459	-17.5438	0.2103	-17.5438
0.00668	-17.8026	0.12426	-17.8026	0.18826	-17.8026	0.2178	-17.8026		0.00661	-17.59	0.17593	-17.5463	0.1861	-17.5438	0.21531	-17.5438
0.01336	-17.8026	0.13054	-17.8026	0.18978	-17.8026	0.22286	-17.8026		0.01321	-17.59	0.17766	-17.5464	0.18761	-17.5438	0.22032	-17.5439
0.02004	-17.8027	0.13681	-17.8026	0.19131	-17.8026	0.22793	-17.8026		0.01982	-17.59	0.17939	-17.5464	0.18911	-17.5438	0.22532	-17.5439
0.02673	-17.8027	0.14308	-17.8026	0.19283	-17.8026	0.23299	-17.8026		0.02642	-17.59	0.18113	-17.5465	0.19062	-17.5438	0.23033	-17.5439
0.03341	-17.8027	0.14936	-17.8026	0.19436	-17.8026	0.23806	-17.8027		0.03303	-17.59	0.18286	-17.5465	0.19213	-17.5438	0.23534	-17.5439
0.04009	-17.8027	0.15563	-17.8026	0.19588	-17.8026	0.24312	-17.8027		0.03963	-17.59	0.18459	-17.5465	0.19364	-17.5438	0.24035	-17.5439
0.04677	-17.8028	0.16191	-17.8026	0.19741	-17.8026	0.24819	-17.8027		0.04624	-17.5901	--	--	0.19515	-17.5438	0.24536	-17.5439
0.05345	-17.8028	0.16818	-17.8026	0.19893	-17.8026	0.25326	-17.8027		0.05284	-17.5901	0.11664	-15.3637	0.19665	-17.5438	0.25036	-17.5439
0.06013	-17.8028	0.17445	-17.8026	0.20046	-17.8026	0.25832	-17.8027		0.05945	-17.5901	0.12461	-15.3641	0.19816	-17.5438	0.25537	-17.5439
0.06013	-17.8028	0.17445	-17.8026	0.20046	-17.8026	0.25832	-17.8027		0.05945	-17.5901	0.13259	-15.3632	0.19816	-17.5438	0.25537	-17.5439
0.06656	-17.8028	0.17582	-17.8026	0.20182	-17.8026	0.25985	-17.8027		0.0658	-17.5901	0.14056	-15.3609	0.19951	-17.5438	0.25688	-17.5439
0.07299	-17.8028	0.17718	-17.8026	0.20319	-17.8026	0.26137	-17.8027		0.07216	-17.5901	0.14854	-15.3574	0.20086	-17.5438	0.25839	-17.5439
0.07942	-17.8027	0.17854	-17.8026	0.20455	-17.8026	0.2629	-17.8027		0.07851	-17.59	0.15651	-15.3527	0.20221	-17.5438	0.2599	-17.5439
0.08585	-17.8027	0.17991	-17.8026	0.20591	-17.8026	0.26442	-17.8027		0.08487	-17.59	0.16448	-15.3471	0.20356	-17.5438	0.2614	-17.5439
0.09227	-17.8027	0.18127	-17.8026	0.20728	-17.8026	0.26595	-17.8027		0.09122	-17.59	0.17246	-15.3408	0.2049	-17.5438	0.26291	-17.5439
0.0987	-17.8027	0.18264	-17.8026	0.20864	-17.8026	0.26747	-17.8027		0.09758	-17.59	0.17246	-15.3408	0.20625	-17.5438	0.26442	-17.5439
0.10513	-17.8026	0.184	-17.8026	0.21001	-17.8026	0.269	-17.8027		0.10393	-17.59	0.17419	-15.3399	0.2076	-17.5438	0.26593	-17.5439
0.11156	-17.8026	0.18536	-17.8026	0.21137	-17.8026	0.27052	-17.8027		0.11029	-17.59	0.17593	-15.3389	0.20895	-17.5438	0.26743	-17.5439
0.11799	-17.8026	0.18673	-17.8026	0.21273	-17.8026	0.27205	-17.8027		0.11664	-17.59	0.17766	-15.338	0.2103	-17.5438	0.26894	-17.5439
	--	--	0.05	--	0.05	--	0.05			--	0.17939	-15.337	--	--	--	-0.2
0	-17.8025	0.11799	-17.8025	0.18673	-17.8025	0.21273	-17.8025		0	-17.5899	0.18113	-15.3361	0.18459	-17.5438	0.2103	-17.5438
0.00668	-17.8025	0.12426	-17.8025	0.18826	-17.8025	0.2178	-17.8025		0.00661	-17.5899	0.18286	-15.3352	0.1861	-17.5438	0.21531	-17.5438
0.01336	-17.8026	0.13054	-17.8025	0.18978	-17.8025	0.22286	-17.8025		0.01321	-17.5899	0.18459	-15.3348	0.18761	-17.5438	0.22032	-17.5438
0.02004	-17.8026	0.13681	-17.8025	0.19131	-17.8025	0.22793	-17.8025		0.01982	-17.5899	--	--	0.18911	-17.5438	0.22532	-17.5438
0.02673	-17.8026	0.14308	-17.8025	0.19283	-17.8025	0.23299	-17.8025		0.02642	-17.5899	0.11664	-15.3637	0.19062	-17.5438	0.23033	-17.5438
0.03341	-17.8027	0.14936	-17.8025	0.19436	-17.8025	0.23806	-17.8025		0.03303	-17.59	0.12461	-15.3641	0.19213	-17.5438	0.23534	-17.5438
0.04009	-17.8027	0.15563	-17.8025	0.19588	-17.8025	0.24312	-17.8025		0.03963	-17.59	0.13259	-15.3632	0.19364	-17.5438	0.24035	-17.5438
0.04677	-17.8027	0.16191	-17.8025	0.19741	-17.8025	0.24819	-17.8025		0.04624	-17.59	0.14056	-15.3609	0.19515	-17.5438	0.24536	-17.5438
0.05345	-17.8027	0.16818	-17.8025	0.19893	-17.8025	0.25326	-17.8025		0.05284	-17.59	0.14854	-15.3573	0.19665	-17.5438	0.25036	-17.5438
0.06013	-17.8027	0.17445	-17.8025	0.20046	-17.8025	0.25832	-17.8025		0.05945	-17.59	0.15651	-15.3526	0.19816	-17.5438	0.25537	-17.5438
0.06013	-17.8027	0.17445	-17.8025	0.20046	-17.8025	0.25832	-17.8025		0.05945	-17.59	0.16448	-15.347	0.19816	-17.5438	0.25537	-17.5438
0.06656	-17.8027	0.17582	-17.8025	0.20182	-17.8025	0.25985	-17.8025		0.0658	-17.59	0.17246	-15.3408	0.19951	-17.5438	0.25688	-17.5438
0.07299	-17.8027	0.17718	-17.8025	0.20319	-17.8025	0.26137	-17.8025		0.07216	-17.59	0.17246	-15.3408	0.20086	-17.5438	0.25839	-17.5438
0.07942	-17.8027	0.17854	-17.8025	0.20455	-17.8025	0.2629	-17.8025		0.07851	-17.59	0.17419	-15.3398	0.20221	-17.5438	0.2599	-17.5438
0.08585	-17.8027	0.17991	-17.8025	0.20591	-17.8025	0.26442	-17.8025		0.08487	-17.59	0.17593	-15.3389	0.20356	-17.5438	0.2614	-17.5438
0.09227	-17.8026	0.18127	-17.8025	0.20728	-17.8025	0.26595	-17.8025		0.09122	-17.5899	0.17766	-15.3379	0.2049	-17.5438	0.26291	-17.5438
0.0987	-17.8026	0.18264	-17.8025	0.20864	-17.8025	0.26747	-17.8025		0.09758	-17.5899	0.17939	-15.337	0.20625	-17.5438	0.26442	-17.5438
0.10513	-17.8026	0.184	-17.8025	0.21001	-17.8025	0.269	-17.8025		0.10393	-17.5899	0.18113	-15.336	0.2076	-17.5438	0.26593	-17.5438
0.11156	-17.8026	0.18536	-17.8025	0.21137	-17.8025	0.27052	-17.8025		0.11029	-17.5899	0.18286	-15.3351	0.20895	-17.5438	0.26743	-17.5438
0.11799	-17.8025	0.18673	-17.8025	0.21273	-17.8025	0.27205	-17.8025		0.11664	-17.5899	0.18459	-15.3347	0.2103	-17.5438	0.26894	-17.5438
	--	--	0.05	--	0.05	--	0.05			--	--	--	--	--	--	-0.2
0	-17.7865	0.11799	-17.7865	0.18673	-17.7864	0.21273	-17.7865		0	-17.5739	0.11664	-15.3637	0.18459	-17.5275	0.2103	-17.5277
0.00668	-17.7866	0.12426	-17.7865	0.18826	-17.7864	0.2178	-17.7866		0.00661	-17.574	0.12461	-15.3636	0.1861	-17.5275	0.21531	-17.5278
0.01336	-17.7869	0.13054	-17.7865	0.18978	-17.7864	0.22286	-17.7867		0.01321	-17.5742	0.13259	-15.3627	0.18761	-17.5275	0.22032	-17.5279
0.02004	-17.7871	0.13681	-17.7865	0.19131	-17.7864	0.22793	-17.7868		0.01982	-17.5744	0.14056	-15.3604	0.18911	-17.5275	0.22532	-17.5279
0.02673	-17.7874	0.14308	-17.7865	0.19283	-17.7864	0.23299	-17.7869		0.02642	-17.5746	0.14854	-15.3568	0.19062	-17.5275	0.23033	-17.528
0.03341	-17.7876	0.14936	-17.7865	0.19436	-17.7864	0.23806	-17.787		0.03303	-17.5747	0.15651	-15.3521	0.19213	-17.5275	0.23534	-17.5281
0.04009	-17.7877	0.15563	-17.7865	0.19588	-17.7864	0.24312	-17.787		0.03963	-17.5749	0.16448	-15.3465	0.19364	-17.5275	0.24035	-17.5281
0.04677	-17.7878	0.16191	-17.7865	0.19741	-17.7864	0.24819	-17.7871		0.04624	-17.575	0.17246	-15.3403	0.19515	-17.5275	0.24536	-17.5282
0.05345	-17.7879	0.16818	-17.7865	0.19893	-17.7864	0.25326	-17.7871		0.05284	-17.5751	0.17246	-15.3403	0.19665	-17.5275	0.25036	-17.5282
0.06013	-17.7879	0.17445	-17.7866	0.20046	-17.7864	0.25832	-17.7871		0.05945	-17.5751	0.17419	-15.3393	0.19816	-17.5275	0.25537	-17.5282
0.06013	-17.7879	0.17445	-17.7866	0.20046	-17.7864	0.25832	-17.7871		0.05945	-17.5751	0.17593	-15.3384	0.19816	-17.5275	0.25537	-17.5282
0.06656	-17.7879	0.17582	-17.7865	0.20182	-17.7864	0.25985	-17.7871		0.0658	-17.5751	0.17766	-15.3375	0.19951	-17.5275	0.25688	-17.5282
0.07299	-17.7878	0.17718	-17.7865	0.20319	-17.7864	0.26137	-17.7871		0.07216	-17.575	0.17939	-15.3366	0.20086	-17.5275	0.25839	-17.5282
0.07942	-17.7877	0.17854	-17.7865	0.20455	-17.7864	0.2629	-17.7871		0.07851	-17.5749	0.18113	-15.3358	0.20221	-17.5275	0.2599	-17.5282
0.08585	-17.7875	0.17991	-17.7864	0.20591	-17.7864	0.26442	-17.7871		0.08487	-17.5748	0.18286	-15.335	0.20356	-17.5275	0.2614	-17.5282
0.09227	-17.7873	0.18127	-17.7864	0.20728	-17.7864	0.26595	-17.7871		0.09122	-17.5746	0.18459	-15.3344	0.2049	-17.5276	0.26291	-17.5282
0.0987	-17.7871	0.18264	-17.7864	0.20864	-17.7865	0.26747	-17.7871		0.09758	-17.5744	--	--	0.20625	-17.5276	0.26442	-17.5282
0.10513	-17.7869	0.184	-17.7864	0.21001	-17.7865	0.269	-17.7871		0.10393	-17.5742	0.11664	-15.3637	0.2076	-17.5276	0.26593	-17.5282
0.11156	-17.7866	0.18536	-17.7864	0.21137	-17.7865	0.27052	-17.7871		0.11029	-17.574	0.12461	-15.3636	0.20895	-17.5276	0.26743	-17.5282
0.11799	-17.7865	0.18673	-17.7864	0.21273	-17.7865	0.27205	-17.7871		0.11664	-17.5739	0.13259	-15.3626	0.2103	-17.5277	0.26894	-17.5282
	--	--	0.05	--	0.05	--	0.05			--	0.14056	-15.3603	--	--	--	-0.2
0	-17.7864	0.11799	-17.7864	0.18673	-17.7864	0.21273	-17.7865		0	-17.5738	0.14854	-15.3568	0.18459	-17.5275	0.2103	-17.5276
0.00668	-17.7866	0.12426	-17.7864	0.18826	-17.7864	0.2178	-17.7866		0.00661	-17.5739	0.15651	-15.3521	0.1861	-17.5275	0.21531	-17.5277
0.01336	-17.7869	0.13054	-17.7865	0.18978	-17.7864	0.22286	-17.7867		0.01321	-17.5742	0.16448	-15.3465	0.18761	-17.5275	0.22032	-17.5278
0.02004	-17.7871	0.13681	-17.7865	0.19131	-17.7864	0.22793	-17.7868		0.01982	-17.5744	0.17246	-15.3402	0.18911	-17.5275	0.22532	-17.5279
0.02673	-17.7873	0.14308	-17.7865	0.19283	-17.7864	0.23299	-17.7869		0.02642	-17.5746	0.17246	-15.3402	0.19062	-17.5275	0.23033	-17.528
0.03341	-17.7875	0.14936	-17.7865	0.19436	-17.7864	0.23806	-17.7869		0.03303	-17.5747	0.17419	-15.3393	0.19213	-17.5275	0.23534	-17.528
0.04009	-17.7877	0.15563	-17.7865	0.19588	-17.7864	0.24312	-17.787		0.03963	-17.5749	0.17593	-15.3383	0.19364	-17.5275	0.24035	-17.5281
0.04677	-17.7878	0.16191	-17.7865	0.19741	-17.7864	0.24819	-17.787		0.04624	-17.575	0.17766	-15.3374	0.19515	-17.5275	0.24536	-17.5281
0.05345	-17.7879	0.16818	-17.7865	0.19893	-17.7864	0.25326	-17.7871		0.05284	-17.575	0.17939	-15.3366	0.19665	-17.5275	0.25036	-17.5281
0.06013	-17.7879	0.17445	-17.7865	0.20046	-17.7864	0.25832	-17.7871		0.05945	-17.575	0.18113	-15.3358	0.19816	-17.5275	0.25537	-17.5281
0.06013	-17.7879	0.17445	-17.7865	0.20046	-17.7864	0.25832	-17.7871		0.05945	-17.575	0.18286	-15.335	0.19816	-17.5275	0.25537	-17.5281
0.06656	-17.7879	0.17582	-17.7865	0.20182	-17.7864	0.25985	-17.7871		0.0658	-17.575	0.18459	-15.3343	0.19951	-17.5275	0.25688	-17.5282
0.07299	-17.7878	0.17718	-17.7865	0.20319	-17.7864	0.26137	-17.7871		0.07216	-17.575	--	--	0.20086	-17.5275	0.25839	-17.5282
0.07942	-17.7877	0.17854	-17.7864	0.20455	-17.7864	0.2629	-17.7871		0.07851	-17.5749	0.11664	-15.3633	0.20221	-17.5275	0.2599	-17.5282
0.08585	-17.7875	0.17991	-17.7864	0.20591	-17.7864	0.26442	-17.7871		0.08487	-17.5747	0.12461	-15.362	0.20356	-17.5275	0.2614	-17.5282
0.09227	-17.7873	0.18127	-17.7864	0.20728	-17.7864	0.26595	-17.7871		0.09122	-17.5745	0.13259	-15.3589	0.2049	-17.5275	0.26291	-17.5282
0.0987	-17.7871	0.18264	-17.7864	0.20864	-17.7864	0.26747	-17.7871		0.09758	-17.5744	0.14056	-15.3546	0.20625	-17.5276	0.26442	-17.5282
0.10513	-17.7869	0.184	-17.7864	0.21001	-17.7865	0.269	-17.7871		0.10393	-17.5742	0.14854	-15.3493	0.2076	-17.5276	0.26593	-17.5282
0.11156	-17.7866	0.18536	-17.7864	0.21137	-17.7865	0.27052	-17.7871		0.11029	-17.5739	0.15651	-15.343	0.20895	-17.5276	0.26743	-17.5282
0.11799	-17.7864	0.18673	-17.7864	0.21273	-17.7865	0.27205	-17.7871		0.11664	-17.5738	0.16448	-15.336	0.2103	-17.5276	0.26894	-17.5282
	--	--	0.05	--	0.05	--	0.05			--	0.17246	-15.3399	--	--	--	-0.2
0	-17.7864	0.11799	-17.7864	0.18673	-17.7864	0.21273	-17.7865		0	-17.5737	0.17246	-15.3399	0.18459	-17.5274	0.2103	-17.5275
0.00668	-17.7865	0.12426	-17.7865	0.18826	-17.7864	0.2178	-17.7865		0.00661	-17.5739	0.17419	-15.3391	0.1861	-17.5274	0.21531	-17.5275
0.01336	-17.7865	0.13054	-17.7865	0.18978	-17.7864	0.22286	-17.7865		0.01321	-17.5738	0.17593	-15.3383	0.18761	-17.5274	0.22032	-17.5275
0.02004	-17.7865	0.13681	-17.7865	0.19131	-17.7864	0.22793	-17.7865		0.01982	-17.5738	0.17766	-15.3374	0.18911	-17.5274	0.22532	-17.5275
0.02673	-17.7864	0.14308	-17.7865	0.19283	-17.7864	0.23299	-17.7865		0.02642	-17.5738	0.17939	-15.3365	0.19062	-17.5274	0.23033	-17.5275
0.03341	-17.7864	0.14936	-17.7865	0.19436	-17.7864	0.23806	-17.7865		0.03303	-17.5738	0.18113	-15.3355	0.19213	-17.5274	0.23534	-17.5275
0.04009	-17.7864	0.15563	-17.7865	0.19588	-17.7864	0.24312	-17.7865		0.03963	-17.5738	0.18286	-15.3347	0.19364	-17.5274	0.24035	-17.5275
0.04677	-17.7864	0.16191	-17.7865	0.19741	-17.7864	0.24819	-17.7865		0.04624	-17.5738	0.18459	-15.3343	0.19515	-17.5274	0.24536	-17.5275
0.05345	-17.7864	0.16818	-17.7865	0.19893	-17.7864	0.25326	-17.7865		0.05284	-17.5738	--	--	0.19665	-17.5274	0.25036	-17.5275
0.06013	-17.7864	0.17445	-17.7865	0.20046	-17.7864	0.25832	-17.7865		0.05945	-17.5738	0.11664	-15.3632	0.19816	-17.5274	0.25537	-17.5275
0.06013	-17.7864	0.17445	-17.7865	0.20046	-17.7864	0.25832	-17.7865		0.05945	-17.5738	0.12461	-15.3619	0.19816	-17.5274	0.25537	-17.5275
0.06656	-17.7864	0.17582	-17.7865	0.20182	-17.7864	0.25985	-17.7865		0.0658	-17.5738	0.13259	-15.3589	0.19951	-17.5275	0.25688	-17.5275
0.07299	-17.7864	0.17718	-17.7865	0.20319	-17.7864	0.26137	-17.7865		0.07216	-17.5738	0.14056	-15.3546	0.20086	-17.5275	0.25839	-17.5275
0.07942	-17.7864	0.17854	-17.7865	0.20455	-17.7865	0.2629	-17.7865		0.07851	-17.5738	0.14854	-15.3492	0.20221	-17.5275	0.2599	-17.5275
0.08585	-17.7864	0.17991	-17.7865	0.20591	-17.7865	0.26442	-17.7865		0.08487	-17.5738	0.15651	-15.3429	0.20356	-17.5275	0.2614	-17.5275
0.09227	-17.7864	0.18127	-17.7865	0.20728	-17.7865	0.26595	-17.7865		0.09122	-17.5738	0.16448	-15.3359	0.2049	-17.5275	0.26291	-17.5275
0.0987	-17.7865	0.18264	-17.7865	0.20864	-17.7865	0.26747	-17.7865		0.09758	-17.5738	0.17246	-15.3398	0.20625	-17.5275	0.26442	-17.5275
0.10513	-17.7865	0.184	-17.7865	0.21001	-17.7865	0.269	-17.7865		0.10393	-17.5738	0.17246	-15.3398	0.2076	-17.5275	0.26593	-17.5275
0.11156	-17.7865	0.18536	-17.7864	0.21137	-17.7865	0.27052	-17.7865		0.11029	-17.5739	0.17419	-15.339	0.20895	-17.5275	0.26743	-17.5275
0.11799	-17.7864	0.18673	-17.7864	0.21273	-17.7865	0.27205	-17.7865		0.11664	-17.5737	0.17593	-15.3382	0.2103	-17.5275	0.26894	-17.5275
	--	--	0.05	--	0.05	--	0.05			--	0.17766	-15.3374	--	--	--	-0.2
0	-17.7864	0.11799	-17.7863	0.18673	-17.7863	0.21273	-17.7864		0	-17.5737	0.17939	-15.3364	0.18459	-17.5274	0.2103	-17.5275
0.00668	-17.7864	0.12426	-17.7864	0.18826	-17.7863	0.2178	-17.7864		0.00661	-17.5738	0.18113	-15.3355	0.1861	-17.5274	0.21531	-17.5275
0.01336	-17.7864	0.13054	-17.7864	0.18978	-17.7863	0.22286	-17.7864		0.01321	-17.5738	0.18286	-15.3346	0.18761	-17.5274	0.22032	-17.5275
0.02004	-17.7864	0.13681	-17.7864	0.19131	-17.7863	0.22793	-17.7864		0.01982	-17.5738	0.18459	-15.3342	0.18911	-17.5274	0.22532	-17.5275
0.02673	-17.7864	0.14308	-17.7864	0.19283	-17.7863	0.23299	-17.7864		0.02642	-17.5738	--	--	0.19062	-17.5274	0.23033	-17.5275
0.03341	-17.7864	0.14936	-17.7864	0.19436	-17.7863	0.23806	-17.7864		0.03303	-17.5737	0.11664	-15.3631	0.19213	-17.5274	0.23534	-17.5275
0.04009	-17.7863	0.15563	-17.7864	0.19588	-17.7863	0.24312	-17.7864		0.03963	-17.5737	0.12461	-15.3614	0.19364	-17.5274	0.24035	-17.5275
0.04677	-17.7863	0.16191	-17.7864	0.19741	-17.7863	0.24819	-17.7864		0.04624	-17.5737	0.13259	-15.3584	0.19515	-17.5274	0.24536	-17.5275
0.05345	-17.7863	0.16818	-17.7864	0.19893	-17.7863	0.25326	-17.7864		0.05284	-17.5737	0.14056	-15.3541	0.19665	-17.5274	0.25036	-17.5275
0.06013	-17.7863	0.17445	-17.7864	0.20046	-17.7863	0.25832	-17.7864		0.05945	-17.5737	0.14854	-15.3487	0.19816	-17.5274	0.25537	-17.5275
0.06013	-17.7863	0.17445	-17.7864	0.20046	-17.7863	0.25832	-17.7864		0.05945	-17.5737	0.15651	-15.3424	0.19816	-17.5274	0.25537	-17.5275
0.06656	-17.7863	0.17582	-17.7864	0.20182	-17.7863	0.25985	-17.7864		0.0658	-17.5737	0.16448	-15.3354	0.19951	-17.5274	0.25688	-17.5275
0.07299	-17.7863	0.17718	-17.7864	0.20319	-17.7863	0.26137	-17.7864		0.07216	-17.5737	0.17246	-15.3393	0.20086	-17.5275	0.25839	-17.5275
0.07942	-17.7863	0.17854	-17.7864	0.20455	-17.7864	0.2629	-17.7864		0.07851	-17.5737	0.17246	-15.3393	0.20221	-17.5275	0.2599	-17.5275
0.08585	-17.7864	0.17991	-17.7864	0.20591	-17.7864	0.26442	-17.7864		0.08487	-17.5737	0.17419	-15.3385	0.20356	-17.5275	0.2614	-17.5275
0.09227	-17.7864	0.18127	-17.7864	0.20728	-17.7864	0.26595	-17.7864		0.09122	-17.5738	0.17593	-15.3377	0.2049	-17.5275	0.26291	-17.5275
0.0987	-17.7864	0.18264	-17.7863	0.20864	-17.7864	0.26747	-17.7864		0.09758	-17.5738	0.17766	-15.3369	0.20625	-17.5275	0.26442	-17.5275
0.10513	-17.7864	0.184	-17.7863	0.21001	-17.7864	0.269	-17.7864		0.10393	-17.5738	0.17939	-15.3361	0.2076	-17.5275	0.26593	-17.5275
0.11156	-17.7864	0.18536	-17.7863	0.21137	-17.7864	0.27052	-17.7864		0.11029	-17.5738	0.18113	-15.3353	0.20895	-17.5275	0.26743	-17.5275
0.11799	-17.7863	0.18673	-17.7863	0.21273	-17.7864	0.27205	-17.7864		0.11664	-17.5737	0.18286	-15.3345	0.2103	-17.5275	0.26894	-17.5275
	--	--	0.05	--	0.05	--	0.05			--	0.18459	-15.3338	--	--	--	-0.2
0	-17.7863	0.11799	-17.7863	0.18673	-17.7863	0.21273	-17.786		0	-17.5737	--	--	0.18459	-17.5274	0.2103	-17.5272
0.00668	-17.7861	0.12426	-17.7863	0.18826	-17.7863	0.2178	-17.7859		0.00661	-17.5735	0.11664	-15.3631	0.1861	-17.5274	0.21531	-17.5271
0.01336	-17.7858	0.13054	-17.7862	0.18978	-17.7863	0.22286	-17.7858		0.01321	-17.5733	0.12461	-15.3614	0.18761	-17.5274	0.22032	-17.527
0.02004	-17.7856	0.13681	-17.7862	0.19131	-17.7863	0.22793	-17.7857		0.01982	-17.573	0.13259	-15.3583	0.18911	-17.5274	0.22532	-17.527
0.02673	-17.7854	0.14308	-17.7861	0.19283	-17.7863	0.23299	-17.7857		0.02642	-17.5728	0.14056	-15.3541	0.19062	-17.5274	0.23033	-17.5269
0.03341	-17.7852	0.14936	-17.7861	0.19436	-17.7863	0.23806	-17.7856		0.03303	-17.5727	0.14854	-15.3487	0.19213	-17.5274	0.23534	-17.5269
0.04009	-17.785	0.15563	-17.7861	0.19588	-17.7863	0.24312	-17.7855		0.03963	-17.5725	0.15651	-15.3424	0.19364	-17.5274	0.24035	-17.5268
0.04677	-17.7849	0.16191	-17.7861	0.19741	-17.7863	0.24819	-17.7855		0.04624	-17.5725	0.16448	-15.3354	0.19515	-17.5274	0.24536	-17.5268
0.05345	-17.7849	0.16818	-17.7861	0.19893	-17.7863	0.25326	-17.7855		0.05284	-17.5724	0.17246	-15.3393	0.19665	-17.5274	0.25036	-17.5268
0.06013	-17.7848	0.17445	-17.786	0.20046	-17.7863	0.25832	-17.7855		0.05945	-17.5724	0.17246	-15.3393	0.19816	-17.5274	0.25537	-17.5268
0.06013	-17.7848	0.17445	-17.786	0.20046	-17.7863	0.25832	-17.7855		0.05945	-17.5724	0.17419	-15.3385	0.19816	-17.5274	0.25537	-17.5268
0.06656	-17.7849	0.17582	-17.7861	0.20182	-17.7862	0.25985	-17.7855		0.0658	-17.5724	0.17593	-15.3377	0.19951	-17.5274	0.25688	-17.5268
0.07299	-17.7849	0.17718	-17.7861	0.20319	-17.7862	0.26137	-17.7855		0.07216	-17.5725	0.17766	-15.3369	0.20086	-17.5274	0.25839	-17.5268
0.07942	-17.785	0.17854	-17.7861	0.20455	-17.7862	0.2629	-17.7855		0.07851	-17.5726	0.17939	-15.3361	0.20221	-17.5273	0.2599	-17.5268
0.08585	-17.7852	0.17991	-17.7861	0.20591	-17.7862	0.26442	-17.7855		0.08487	-17.5727	0.18113	-15.3353	0.20356	-17.5273	0.2614	-17.5268
0.09227	-17.7854	0.18127	-17.7862	0.20728	-17.7861	0.26595	-17.7855		0.09122	-17.5729	0.18286	-15.3345	0.2049	-17.5273	0.26291	-17.5268
0.0987	-17.7856	0.18264	-17.7862	0.20864	-17.7861	0.26747	-17.7855		0.09758	-17.573	0.18459	-15.3338	0.20625	-17.5273	0.26442	-17.5268
0.10513	-17.7858	0.184	-17.7862	0.21001	-17.7861	0.269	-17.7855		0.10393	-17.5733	--	--	0.2076	-17.5272	0.26593	-17.5268
0.11156	-17.7861	0.18536	-17.7863	0.21137	-17.786	0.27052	-17.7855		0.11029	-17.5735	0.11664	-15.2992	0.20895	-17.5272	0.26743	-17.5268
0.11799	-17.7863	0.18673	-17.7863	0.21273	-17.786	0.27205	-17.7855		0.11664	-17.5737	0.12461	-15.301	0.2103	-17.5272	0.26894	-17.5268
	--	--	0.05	--	0.05	--	0.05			--	0.13259	-15.3045	--	--	--	-0.2
0	-17.7863	0.11799	-17.7863	0.18673	-17.7862	0.21273	-17.7859		0	-17.5737	0.14056	-15.3097	0.18459	-17.5274	0.2103	-17.5272
0.00668	-17.7861	0.12426	-17.7862	0.18826	-17.7862	0.2178	-17.7858		0.00661	-17.5735	0.14854	-15.3162	0.1861	-17.5274	0.21531	-17.5271
0.01336	-17.7858	0.13054	-17.7862	0.18978	-17.7862	0.22286	-17.7857		0.01321	-17.5732	0.15651	-15.3236	0.18761	-17.5274	0.22032	-17.527
0.02004	-17.7856	0.13681	-17.7861	0.19131	-17.7862	0.22793	-17.7856		0.01982	-17.573	0.16448	-15.3315	0.18911	-17.5274	0.22532	-17.5269
0.02673	-17.7853	0.14308	-17.7861	0.19283	-17.7862	0.23299	-17.7855		0.02642	-17.5728	0.17246	-15.3282	0.19062	-17.5274	0.23033	-17.5269
0.03341	-17.7852	0.14936	-17.7861	0.19436	-17.7862	0.23806	-17.7855		0.03303	-17.5727	0.17246	-15.3282	0.19213	-17.5274	0.23534	-17.5268
0.04009	-17.785	0.15563	-17.786	0.19588	-17.7862	0.24312	-17.7854		0.03963	-17.5725	0.17419	-15.329	0.19364	-17.5274	0.24035	-17.5268
0.04677	-17.7849	0.16191	-17.786	0.19741	-17.7862	0.24819	-17.7854		0.04624	-17.5724	0.17593	-15.3298	0.19515	-17.5274	0.24536	-17.5267
0.05345	-17.7848	0.16818	-17.786	0.19893	-17.7862	0.25326	-17.7854		0.05284	-17.5724	0.17766	-15.3307	0.19665	-17.5274	0.25036	-17.5267
0.06013	-17.7848	0.17445	-17.786	0.20046	-17.7862	0.25832	-17.7854		0.05945	-17.5724	0.17939	-15.3315	0.19816	-17.5274	0.25537	-17.5267
0.06013	-17.7848	0.17445	-17.786	0.20046	-17.7862	0.25832	-17.7854		0.05945	-17.5724	0.18113	-15.3323	0.19816	-17.5274	0.25537	-17.5267
0.06656	-17.7848	0.17582	-17.786	0.20182	-17.7861	0.25985	-17.7854		0.0658	-17.5724	0.18286	-15.3331	0.19951	-17.5274	0.25688	-17.5267
0.07299	-17.7849	0.17718	-17.7861	0.20319	-17.7861	0.26137	-17.7854		0.07216	-17.5724	0.18459	-15.3337	0.20086	-17.5274	0.25839	-17.5267
0.07942	-17.785	0.17854	-17.7861	0.20455	-17.7861	0.2629	-17.7854		0.07851	-17.5725	--	--	0.20221	-17.5273	0.2599	-17.5267
0.08585	-17.7852	0.17991	-17.7861	0.20591	-17.786	0.26442	-17.7854		0.08487	-17.5727	0.11664	-15.2992	0.20356	-17.5273	0.2614	-17.5267
0.09227	-17.7853	0.18127	-17.7861	0.20728	-17.786	0.26595	-17.7854		0.09122	-17.5728	0.12461	-15.3009	0.2049	-17.5273	0.26291	-17.5267
0.0987	-17.7856	0.18264	-17.7862	0.20864	-17.786	0.26747	-17.7854		0.09758	-17.573	0.13259	-15.3045	0.20625	-17.5273	0.26442	-17.5267
0.10513	-17.7858	0.184	-17.7862	0.21001	-17.786	0.269	-17.7854		0.10393	-17.5732	0.14056	-15.3096	0.2076	-17.5272	0.26593	-17.5267
0.11156	-17.7861	0.18536	-17.7862	0.21137	-17.7859	0.27052	-17.7854		0.11029	-17.5735	0.14854	-15.3161	0.20895	-17.5272	0.26743	-17.5267
0.11799	-17.7863	0.18673	-17.7862	0.21273	-17.7859	0.27205	-17.7854		0.11664	-17.5737	0.15651	-15.3235	0.2103	-17.5272	0.26894	-17.5267
	--	--	0.05	--	0.05	--	0.05			--	0.16448	-15.3315	--	--	--	-0.2
0	-15.6247	0.11799	-15.6247	0.18673	-15.5941	0.21273	-15.601		0	-15.3794	0.17246	-15.3282	0.18459	-15.3467	0.2103	-15.353
0.00668	-15.6291	0.12426	-15.6252	0.18826	-15.5941	0.2178	-15.6035		0.00661	-15.3834	0.17246	-15.3282	0.1861	-15.3467	0.21531	-15.3553
0.01336	-15.6333	0.13054	-15.6248	0.18978	-15.5941	0.22286	-15.6059		0.01321	-15.3873	0.17419	-15.329	0.18761	-15.3467	0.22032	-15.3575
0.02004	-15.6372	0.13681	-15.6236	0.19131	-15.5941	0.22793	-15.608		0.01982	-15.3908	0.17593	-15.3298	0.18911	-15.3467	0.22532	-15.3595
0.02673	-15.6407	0.14308	-15.6215	0.19283	-15.5941	0.23299	-15.6099		0.02642	-15.3941	0.17766	-15.3306	0.19062	-15.3467	0.23033	-15.3612
0.03341	-15.6438	0.14936	-15.6186	0.19436	-15.5941	0.23806	-15.6115		0.03303	-15.3969	0.17939	-15.3314	0.19213	-15.3467	0.23534	-15.3627
0.04009	-15.6463	0.15563	-15.6149	0.19588	-15.5941	0.24312	-15.6127		0.03963	-15.3992	0.18113	-15.3322	0.19364	-15.3467	0.24035	-15.3638
0.04677	-15.6481	0.16191	-15.6106	0.19741	-15.5941	0.24819	-15.6136		0.04624	-15.4009	0.18286	-15.333	0.19515	-15.3467	0.24536	-15.3646
0.05345	-15.6492	0.16818	-15.6058	0.19893	-15.5941	0.25326	-15.6141		0.05284	-15.4019	0.18459	-15.3337	0.19665	-15.3467	0.25036	-15.3651
0.06013	-15.6496	0.17445	-15.6006	0.20046	-15.5941	0.25832	-15.6143		0.05945	-15.4022	--	--	0.19816	-15.3467	0.25537	-15.3653
0.06013	-15.6496	0.17445	-15.6006	0.20046	-15.5941	0.25832	-15.6143		0.05945	-15.4022	0.11664	-15.2991	0.19816	-15.3467	0.25537	-15.3653
0.06656	-15.6492	0.17582	-15.5999	0.20182	-15.5946	0.25985	-15.6143		0.0658	-15.4019	0.12461	-15.3004	0.19951	-15.3471	0.25688	-15.3653
0.07299	-15.6481	0.17718	-15.5991	0.20319	-15.5953	0.26137	-15.6143		0.07216	-15.4009	0.13259	-15.304	0.20086	-15.3478	0.25839	-15.3653
0.07942	-15.6463	0.17854	-15.5983	0.20455	-15.5961	0.2629	-15.6143		0.07851	-15.3992	0.14056	-15.3091	0.20221	-15.3485	0.2599	-15.3653
0.08585	-15.6438	0.17991	-15.5975	0.20591	-15.597	0.26442	-15.6143		0.08487	-15.3969	0.14854	-15.3156	0.20356	-15.3493	0.2614	-15.3653
0.09227	-15.6407	0.18127	-15.5966	0.20728	-15.5978	0.26595	-15.6143		0.09122	-15.3941	0.15651	-15.323	0.2049	-15.35	0.26291	-15.3653
0.0987	-15.6372	0.18264	-15.5958	0.20864	-15.5986	0.26747	-15.6143		0.09758	-15.3908	0.16448	-15.3309	0.20625	-15.3508	0.26442	-15.3653
0.10513	-15.6332	0.184	-15.5951	0.21001	-15.5994	0.269	-15.6143		0.10393	-15.3872	0.17246	-15.3277	0.2076	-15.3515	0.26593	-15.3653
0.11156	-15.629	0.18536	-15.5944	0.21137	-15.6002	0.27052	-15.6143		0.11029	-15.3834	0.17246	-15.3277	0.20895	-15.3523	0.26743	-15.3653
0.11799	-15.6247	0.18673	-15.5941	0.21273	-15.601	0.27205	-15.6143		0.11664	-15.3794	0.17419	-15.3285	0.2103	-15.353	0.26894	-15.3653
	--	--	0.05	--	0.05	--	0.05			--	0.17593	-15.3293	--	--	--	-0.2
0	-15.6247	0.11799	-15.6247	0.18673	-15.594	0.21273	-15.6009		0	-15.3794	0.17766	-15.3302	0.18459	-15.3467	0.2103	-15.353
0.00668	-15.629	0.12426	-15.6252	0.18826	-15.594	0.2178	-15.6035		0.00661	-15.3834	0.17939	-15.3311	0.1861	-15.3467	0.21531	-15.3553
0.01336	-15.6332	0.13054	-15.6248	0.18978	-15.594	0.22286	-15.6058		0.01321	-15.3872	0.18113	-15.3321	0.18761	-15.3467	0.22032	-15.3575
0.02004	-15.6372	0.13681	-15.6235	0.19131	-15.594	0.22793	-15.608		0.01982	-15.3908	0.18286	-15.3329	0.18911	-15.3467	0.22532	-15.3594
0.02673	-15.6407	0.14308	-15.6214	0.19283	-15.594	0.23299	-15.6098		0.02642	-15.3941	0.18459	-15.3334	0.19062	-15.3467	0.23033	-15.3612
0.03341	-15.6438	0.14936	-15.6185	0.19436	-15.594	0.23806	-15.6114		0.03303	-15.3969	--	--	0.19213	-15.3467	0.23534	-15.3626
0.04009	-15.6463	0.15563	-15.6149	0.19588	-15.594	0.24312	-15.6127		0.03963	-15.3992	0.11664	-15.2991	0.19364	-15.3467	0.24035	-15.3638
0.04677	-15.6481	0.16191	-15.6106	0.19741	-15.594	0.24819	-15.6136		0.04624	-15.4008	0.12461	-15.3004	0.19515	-15.3467	0.24536	-15.3646
0.05345	-15.6492	0.16818	-15.6058	0.19893	-15.594	0.25326	-15.6141		0.05284	-15.4019	0.13259	-15.3039	0.19665	-15.3467	0.25036	-15.3651
0.06013	-15.6496	0.17445	-15.6006	0.20046	-15.594	0.25832	-15.6143		0.05945	-15.4022	0.14056	-15.3091	0.19816	-15.3467	0.25537	-15.3652
0.06013	-15.6496	0.17445	-15.6006	0.20046	-15.594	0.25832	-15.6143		0.05945	-15.4022	0.14854	-15.3156	0.19816	-15.3467	0.25537	-15.3652
0.06656	-15.6492	0.17582	-15.5998	0.20182	-15.5945	0.25985	-15.6143		0.0658	-15.4019	0.15651	-15.323	0.19951	-15.3471	0.25688	-15.3652
0.07299	-15.6481	0.17718	-15.599	0.20319	-15.5952	0.26137	-15.6143		0.07216	-15.4008	0.16448	-15.3309	0.20086	-15.3478	0.25839	-15.3652
0.07942	-15.6463	0.17854	-15.5982	0.20455	-15.596	0.2629	-15.6143		0.07851	-15.3992	0.17246	-15.3276	0.20221	-15.3485	0.2599	-15.3652
0.08585	-15.6438	0.17991	-15.5974	0.20591	-15.5968	0.26442	-15.6143		0.08487	-15.3969	0.17246	-15.3276	0.20356	-15.3493	0.2614	-15.3652
0.09227	-15.6407	0.18127	-15.5966	0.20728	-15.5976	0.26595	-15.6143		0.09122	-15.3941	0.17419	-15.3284	0.2049	-15.35	0.26291	-15.3652
0.0987	-15.6372	0.18264	-15.5958	0.20864	-15.5985	0.26747	-15.6143		0.09758	-15.3908	0.17593	-15.3292	0.20625	-15.3508	0.26442	-15.3652
0.10513	-15.6332	0.184	-15.595	0.21001	-15.5993	0.269	-15.6143		0.10393	-15.3872	0.17766	-15.3301	0.2076	-15.3515	0.26593	-15.3652
0.11156	-15.629	0.18536	-15.5943	0.21137	-15.6001	0.27052	-15.6143		0.11029	-15.3834	0.17939	-15.3311	0.20895	-15.3522	0.26743	-15.3652
0.11799	-15.6247	0.18673	-15.594	0.21273	-15.6009	0.27205	-15.6142		0.11664	-15.3794	0.18113	-15.332	0.2103	-15.353	0.26894	-15.3652
	--	--	0.05	--	0.05	--	0.05			--	0.18286	-15.3329	--	--	--	-0.2
0	-15.6247	0.11799	-15.6247	0.18673	-15.5938	0.21273	-15.5999		0	-15.3794	0.18459	-15.3333	0.18459	-15.3467	0.2103	-15.3523
0.00668	-15.6284	0.12426	-15.6249	0.18826	-15.5938	0.2178	-15.6024		0.00661	-15.3832	--	--	0.1861	-15.3467	0.21531	-15.3546
0.01336	-15.6326	0.13054	-15.6245	0.18978	-15.5938	0.22286	-15.6048		0.01321	-15.3871	0.11664	-15.2987	0.18761	-15.3467	0.22032	-15.3568
0.02004	-15.6366	0.13681	-15.6233	0.19131	-15.5938	0.22793	-15.6069		0.01982	-15.3907	0.12461	-15.2993	0.18911	-15.3467	0.22532	-15.3588
0.02673	-15.6401	0.14308	-15.6212	0.19283	-15.5938	0.23299	-15.6088		0.02642	-15.3939	0.13259	-15.3011	0.19062	-15.3467	0.23033	-15.3605
0.03341	-15.6432	0.14936	-15.6183	0.19436	-15.5938	0.23806	-15.6104		0.03303	-15.3967	0.14056	-15.3046	0.19213	-15.3467	0.23534	-15.362
0.04009	-15.6456	0.15563	-15.6146	0.19588	-15.5938	0.24312	-15.6117		0.03963	-15.399	0.14854	-15.3094	0.19364	-15.3467	0.24035	-15.3632
0.04677	-15.6475	0.16191	-15.6104	0.19741	-15.5938	0.24819	-15.6127		0.04624	-15.4007	0.15651	-15.315	0.19515	-15.3467	0.24536	-15.3641
0.05345	-15.6486	0.16818	-15.6055	0.19893	-15.5938	0.25326	-15.6133		0.05284	-15.4017	0.16448	-15.3212	0.19665	-15.3467	0.25036	-15.3647
0.06013	-15.649	0.17445	-15.6003	0.20046	-15.5938	0.25832	-15.6136		0.05945	-15.402	0.17246	-15.3273	0.19816	-15.3467	0.25537	-15.3649
0.06013	-15.649	0.17445	-15.6003	0.20046	-15.5938	0.25832	-15.6136		0.05945	-15.402	0.17246	-15.3273	0.19816	-15.3467	0.25537	-15.3649
0.06656	-15.6486	0.17582	-15.5996	0.20182	-15.5941	0.25985	-15.6136		0.0658	-15.4017	0.17419	-15.3283	0.19951	-15.347	0.25688	-15.3649
0.07299	-15.6475	0.17718	-15.5988	0.20319	-15.5948	0.26137	-15.6136		0.07216	-15.4007	0.17593	-15.3292	0.20086	-15.3476	0.25839	-15.3649
0.07942	-15.6456	0.17854	-15.598	0.20455	-15.5955	0.2629	-15.6136		0.07851	-15.399	0.17766	-15.3301	0.20221	-15.3482	0.2599	-15.3649
0.08585	-15.6432	0.17991	-15.5972	0.20591	-15.5962	0.26442	-15.6136		0.08487	-15.3967	0.17939	-15.3309	0.20356	-15.3488	0.2614	-15.3649
0.09227	-15.6401	0.18127	-15.5963	0.20728	-15.5969	0.26595	-15.6136		0.09122	-15.3939	0.18113	-15.3317	0.2049	-15.3495	0.26291	-15.3649
0.0987	-15.6366	0.18264	-15.5956	0.20864	-15.5976	0.26747	-15.6136		0.09758	-15.3907	0.18286	-15.3326	0.20625	-15.3501	0.26442	-15.3649
0.10513	-15.6326	0.184	-15.595	0.21001	-15.5983	0.269	-15.6136		0.10393	-15.3871	0.18459	-15.3333	0.2076	-15.3508	0.26593	-15.3649
0.11156	-15.6284	0.18536	-15.5943	0.21137	-15.5991	0.27052	-15.6136		0.11029	-15.3832	--	--	0.20895	-15.3515	0.26743	-15.3649
0.11799	-15.6247	0.18673	-15.5938	0.21273	-15.5999	0.27205	-15.6136		0.11664	-15.3794	0.11664	-15.2987	0.2103	-15.3523	0.26894	-15.3649
	--	--	0.05	--	0.05	--	0.05			--	0.12461	-15.2992	--	--	--	-0.2
0	-15.6247	0.11799	-15.6247	0.18673	-15.5938	0.21273	-15.5999		0	-15.3794	0.13259	-15.3011	0.18459	-15.3466	0.2103	-15.3522
0.00668	-15.6284	0.12426	-15.6249	0.18826	-15.5938	0.2178	-15.6024		0.00661	-15.3832	0.14056	-15.3046	0.1861	-15.3466	0.21531	-15.3545
0.01336	-15.6326	0.13054	-15.6245	0.18978	-15.5938	0.22286	-15.6047		0.01321	-15.387	0.14854	-15.3093	0.18761	-15.3466	0.22032	-15.3567
0.02004	-15.6366	0.13681	-15.6232	0.19131	-15.5938	0.22793	-15.6069		0.01982	-15.3906	0.15651	-15.315	0.18911	-15.3466	0.22532	-15.3586
0.02673	-15.6401	0.14308	-15.6211	0.19283	-15.5938	0.23299	-15.6088		0.02642	-15.3939	0.16448	-15.3211	0.19062	-15.3466	0.23033	-15.3604
0.03341	-15.6432	0.14936	-15.6182	0.19436	-15.5938	0.23806	-15.6104		0.03303	-15.3967	0.17246	-15.3273	0.19213	-15.3466	0.23534	-15.3619
0.04009	-15.6456	0.15563	-15.6146	0.19588	-15.5938	0.24312	-15.6117		0.03963	-15.399	0.17246	-15.3273	0.19364	-15.3466	0.24035	-15.3631
0.04677	-15.6475	0.16191	-15.6103	0.19741	-15.5938	0.24819	-15.6127		0.04624	-15.4006	0.17419	-15.3282	0.19515	-15.3466	0.24536	-15.364
0.05345	-15.6486	0.16818	-15.6055	0.19893	-15.5938	0.25326	-15.6133		0.05284	-15.4017	0.17593	-15.3292	0.19665	-15.3466	0.25036	-15.3646
0.06013	-15.649	0.17445	-15.6003	0.20046	-15.5938	0.25832	-15.6135		0.05945	-15.402	0.17766	-15.33	0.19816	-15.3466	0.25537	-15.3648
0.06013	-15.649	0.17445	-15.6003	0.20046	-15.5938	0.25832	-15.6135		0.05945	-15.402	0.17939	-15.3309	0.19816	-15.3466	0.25537	-15.3648
0.06656	-15.6486	0.17582	-15.5995	0.20182	-15.5941	0.25985	-15.6135		0.0658	-15.4017	0.18113	-15.3317	0.19951	-15.347	0.25688	-15.3648
0.07299	-15.6475	0.17718	-15.5987	0.20319	-15.5948	0.26137	-15.6135		0.07216	-15.4006	0.18286	-15.3325	0.20086	-15.3476	0.25839	-15.3648
0.07942	-15.6456	0.17854	-15.5979	0.20455	-15.5955	0.2629	-15.6135		0.07851	-15.399	0.18459	-15.3333	0.20221	-15.3482	0.2599	-15.3648
0.08585	-15.6432	0.17991	-15.5971	0.20591	-15.5962	0.26442	-15.6135		0.08487	-15.3967	--	--	0.20356	-15.3488	0.2614	-15.3648
0.09227	-15.6401	0.18127	-15.5963	0.20728	-15.5969	0.26595	-15.6135		0.09122	-15.3939	0.11664	-15.2986	0.2049	-15.3495	0.26291	-15.3648
0.0987	-15.6366	0.18264	-15.5956	0.20864	-15.5976	0.26747	-15.6135		0.09758	-15.3906	0.12461	-15.2987	0.20625	-15.3501	0.26442	-15.3648
0.10513	-15.6326	0.184	-15.5949	0.21001	-15.5983	0.269	-15.6135		0.10393	-15.387	0.13259	-15.3006	0.2076	-15.3508	0.26593	-15.3648
0.11156	-15.6284	0.18536	-15.5942	0.21137	-15.5991	0.27052	-15.6135		0.11029	-15.3832	0.14056	-15.3041	0.20895	-15.3515	0.26743	-15.3648
0.11799	-15.6247	0.18673	-15.5938	0.21273	-15.5999	0.27205	-15.6135		0.11664	-15.3794	0.14854	-15.3088	0.2103	-15.3522	0.26894	-15.3648
	--	--	0.05	--	0.05	--	0.05			--	0.15651	-15.3145	--	--	--	-0.2
0	-15.6242	0.11799	-15.6242	0.18673	-15.5934	0.21273	-15.5999		0	-15.3793	0.16448	-15.3206	0.18459	-15.346	0.2103	-15.352
0.00668	-15.6204	0.12426	-15.6231	0.18826	-15.5934	0.2178	-15.6026		0.00661	-15.3754	0.17246	-15.3268	0.1861	-15.346	0.21531	-15.3545
0.01336	-15.6161	0.13054	-15.6209	0.18978	-15.5934	0.22286	-15.605		0.01321	-15.3716	0.17246	-15.3268	0.18761	-15.346	0.22032	-15.3567
0.02004	-15.6122	0.13681	-15.6179	0.19131	-15.5934	0.22793	-15.6073		0.01982	-15.368	0.17419	-15.3277	0.18911	-15.346	0.22532	-15.3588
0.02673	-15.6086	0.14308	-15.6142	0.19283	-15.5934	0.23299	-15.6093		0.02642	-15.3647	0.17593	-15.3287	0.19062	-15.346	0.23033	-15.3606
0.03341	-15.6055	0.14936	-15.6098	0.19436	-15.5934	0.23806	-15.6109		0.03303	-15.3618	0.17766	-15.3296	0.19213	-15.346	0.23534	-15.3622
0.04009	-15.603	0.15563	-15.6047	0.19588	-15.5934	0.24312	-15.6122		0.03963	-15.3595	0.17939	-15.3306	0.19364	-15.346	0.24035	-15.3633
0.04677	-15.6011	0.16191	-15.5992	0.19741	-15.5934	0.24819	-15.6131		0.04624	-15.3578	0.18113	-15.3315	0.19515	-15.346	0.24536	-15.3641
0.05345	-15.6	0.16818	-15.5936	0.19893	-15.5934	0.25326	-15.6136		0.05284	-15.3568	0.18286	-15.3323	0.19665	-15.346	0.25036	-15.3646
0.06013	-15.5996	0.17445	-15.5994	0.20046	-15.5934	0.25832	-15.6138		0.05945	-15.3565	0.18459	-15.3327	0.19816	-15.346	0.25537	-15.3648
0.06013	-15.5996	0.17445	-15.5994	0.20046	-15.5934	0.25832	-15.6138		0.05945	-15.3565	--	--	0.19816	-15.346	0.25537	-15.3648
0.06656	-15.6	0.17582	-15.5988	0.20182	-15.5938	0.25985	-15.6138		0.0658	-15.3568	0.11664	-15.2985	0.19951	-15.3464	0.25688	-15.3648
0.07299	-15.6011	0.17718	-15.5981	0.20319	-15.5946	0.26137	-15.6138		0.07216	-15.3578	0.12461	-15.2987	0.20086	-15.3471	0.25839	-15.3648
0.07942	-15.603	0.17854	-15.5974	0.20455	-15.5954	0.2629	-15.6138		0.07851	-15.3595	0.13259	-15.3005	0.20221	-15.3478	0.2599	-15.3648
0.08585	-15.6055	0.17991	-15.5967	0.20591	-15.5962	0.26442	-15.6138		0.08487	-15.3618	0.14056	-15.304	0.20356	-15.3485	0.2614	-15.3648
0.09227	-15.6086	0.18127	-15.596	0.20728	-15.597	0.26595	-15.6138		0.09122	-15.3647	0.14854	-15.3088	0.2049	-15.3493	0.26291	-15.3648
0.0987	-15.6122	0.18264	-15.5952	0.20864	-15.5978	0.26747	-15.6138		0.09758	-15.368	0.15651	-15.3144	0.20625	-15.35	0.26442	-15.3648
0.10513	-15.6161	0.184	-15.5945	0.21001	-15.5986	0.269	-15.6138		0.10393	-15.3716	0.16448	-15.3206	0.2076	-15.3507	0.26593	-15.3648
0.11156	-15.6204	0.18536	-15.5938	0.21137	-15.5992	0.27052	-15.6138		0.11029	-15.3754	0.17246	-15.3267	0.20895	-15.3514	0.26743	-15.3648
0.11799	-15.6242	0.18673	-15.5934	0.21273	-15.5999	0.27205	-15.6138		0.11664	-15.3793	0.17246	-15.3267	0.2103	-15.352	0.26894	-15.3648
	--	--	0.05	--	0.05	--	0.05			--	0.17419	-15.3277	--	--	--	-0.2
0	-15.6241	0.11799	-15.6241	0.18673	-15.5934	0.21273	-15.5999		0	-15.3793	0.17593	-15.3286	0.18459	-15.346	0.2103	-15.352
0.00668	-15.6204	0.12426	-15.6231	0.18826	-15.5934	0.2178	-15.6026		0.00661	-15.3754	0.17766	-15.3296	0.1861	-15.346	0.21531	-15.3544
0.01336	-15.6161	0.13054	-15.6209	0.18978	-15.5934	0.22286	-15.605		0.01321	-15.3716	0.17939	-15.3305	0.18761	-15.346	0.22032	-15.3567
0.02004	-15.6122	0.13681	-15.6179	0.19131	-15.5934	0.22793	-15.6073		0.01982	-15.3679	0.18113	-15.3315	0.18911	-15.346	0.22532	-15.3588
0.02673	-15.6086	0.14308	-15.6142	0.19283	-15.5934	0.23299	-15.6092		0.02642	-15.3647	0.18286	-15.3323	0.19062	-15.346	0.23033	-15.3606
0.03341	-15.6055	0.14936	-15.6097	0.19436	-15.5934	0.23806	-15.6109		0.03303	-15.3618	0.18459	-15.3327	0.19213	-15.346	0.23534	-15.3621
0.04009	-15.603	0.15563	-15.6047	0.19588	-15.5934	0.24312	-15.6122		0.03963	-15.3595	--	--	0.19364	-15.346	0.24035	-15.3633
0.04677	-15.6011	0.16191	-15.5991	0.19741	-15.5934	0.24819	-15.6131		0.04624	-15.3578	0.11664	-13.4826	0.19515	-15.346	0.24536	-15.3641
0.05345	-15.6	0.16818	-15.5935	0.19893	-15.5934	0.25326	-15.6136		0.05284	-15.3568	0.12461	-13.4831	0.19665	-15.346	0.25036	-15.3646
0.06013	-15.5996	0.17445	-15.5994	0.20046	-15.5934	0.25832	-15.6138		0.05945	-15.3564	0.13259	-13.4825	0.19816	-15.346	0.25537	-15.3647
0.06013	-15.5996	0.17445	-15.5994	0.20046	-15.5934	0.25832	-15.6138		0.05945	-15.3564	0.14056	-13.4811	0.19816	-15.346	0.25537	-15.3647
0.06656	-15.6	0.17582	-15.5987	0.20182	-15.5938	0.25985	-15.6138		0.0658	-15.3568	0.14854	-13.4791	0.19951	-15.3464	0.25688	-15.3647
0.07299	-15.6011	0.17718	-15.598	0.20319	-15.5946	0.26137	-15.6138		0.07216	-15.3578	0.15651	-13.4768	0.20086	-15.347	0.25839	-15.3647
0.07942	-15.603	0.17854	-15.5974	0.20455	-15.5954	0.2629	-15.6138		0.07851	-15.3595	0.16448	-13.4748	0.20221	-15.3478	0.2599	-15.3647
0.08585	-15.6055	0.17991	-15.5967	0.20591	-15.5962	0.26442	-15.6138		0.08487	-15.3618	0.17246	-13.4734	0.20356	-15.3485	0.2614	-15.3647
0.09227	-15.6086	0.18127	-15.596	0.20728	-15.597	0.26595	-15.6138		0.09122	-15.3646	0.17246	-13.4734	0.2049	-15.3493	0.26291	-15.3647
0.0987	-15.6122	0.18264	-15.5952	0.20864	-15.5978	0.26747	-15.6138		0.09758	-15.3679	0.17419	-13.4729	0.20625	-15.35	0.26442	-15.3647
0.10513	-15.6161	0.184	-15.5944	0.21001	-15.5986	0.269	-15.6138		0.10393	-15.3716	0.17593	-13.4724	0.2076	-15.3507	0.26593	-15.3647
0.11156	-15.6204	0.18536	-15.5938	0.21137	-15.5992	0.27052	-15.6138		0.11029	-15.3754	0.17766	-13.4719	0.20895	-15.3514	0.26743	-15.3647
0.11799	-15.6241	0.18673	-15.5934	0.21273	-15.5999	0.27205	-15.6138		0.11664	-15.3793	0.17939	-13.4715	0.2103	-15.352	0.26894	-15.3647
	--	--	0.05	--	0.05	--	0.05			--	0.18113	-13.4711	--	--	--	-0.2
0	-15.624	0.11799	-15.624	0.18673	-15.593	0.21273	-15.5989		0	-15.3792	0.18286	-13.4709	0.18459	-15.3459	0.2103	-15.3513
0.00668	-15.6197	0.12426	-15.6227	0.18826	-15.593	0.2178	-15.6015		0.00661	-15.3753	0.18459	-13.4708	0.1861	-15.3459	0.21531	-15.3538
0.01336	-15.6155	0.13054	-15.6205	0.18978	-15.593	0.22286	-15.604		0.01321	-15.3714	--	--	0.18761	-15.3459	0.22032	-15.356
0.02004	-15.6116	0.13681	-15.6176	0.19131	-15.593	0.22793	-15.6062		0.01982	-15.3678	0.11664	-13.4826	0.18911	-15.3459	0.22532	-15.3581
0.02673	-15.608	0.14308	-15.6138	0.19283	-15.593	0.23299	-15.6082		0.02642	-15.3645	0.12461	-13.483	0.19062	-15.3459	0.23033	-15.3599
0.03341	-15.6049	0.14936	-15.6094	0.19436	-15.593	0.23806	-15.6099		0.03303	-15.3616	0.13259	-13.4825	0.19213	-15.3459	0.23534	-15.3615
0.04009	-15.6024	0.15563	-15.6043	0.19588	-15.593	0.24312	-15.6112		0.03963	-15.3593	0.14056	-13.4811	0.19364	-15.3459	0.24035	-15.3627
0.04677	-15.6005	0.16191	-15.5988	0.19741	-15.593	0.24819	-15.6122		0.04624	-15.3576	0.14854	-13.479	0.19515	-15.3459	0.24536	-15.3636
0.05345	-15.5994	0.16818	-15.5933	0.19893	-15.593	0.25326	-15.6128		0.05284	-15.3566	0.15651	-13.4768	0.19665	-15.3459	0.25036	-15.3642
0.06013	-15.599	0.17445	-15.599	0.20046	-15.593	0.25832	-15.6131		0.05945	-15.3563	0.16448	-13.4747	0.19816	-15.3459	0.25537	-15.3644
0.06013	-15.599	0.17445	-15.599	0.20046	-15.593	0.25832	-15.6131		0.05945	-15.3563	0.17246	-13.4733	0.19816	-15.3459	0.25537	-15.3644
0.06656	-15.5994	0.17582	-15.5984	0.20182	-15.5934	0.25985	-15.6131		0.0658	-15.3566	0.17246	-13.4733	0.19951	-15.3463	0.25688	-15.3644
0.07299	-15.6005	0.17718	-15.5977	0.20319	-15.5941	0.26137	-15.6131		0.07216	-15.3576	0.17419	-13.4728	0.20086	-15.3469	0.25839	-15.3644
0.07942	-15.6024	0.17854	-15.597	0.20455	-15.5948	0.2629	-15.6131		0.07851	-15.3593	0.17593	-13.4723	0.20221	-15.3475	0.2599	-15.3644
0.08585	-15.6049	0.17991	-15.5963	0.20591	-15.5955	0.26442	-15.6131		0.08487	-15.3616	0.17766	-13.4718	0.20356	-15.3481	0.2614	-15.3644
0.09227	-15.608	0.18127	-15.5956	0.20728	-15.5962	0.26595	-15.6131		0.09122	-15.3645	0.17939	-13.4714	0.2049	-15.3488	0.26291	-15.3644
0.0987	-15.6116	0.18264	-15.595	0.20864	-15.5968	0.26747	-15.6131		0.09758	-15.3678	0.18113	-13.4711	0.20625	-15.3494	0.26442	-15.3644
0.10513	-15.6155	0.184	-15.5943	0.21001	-15.5975	0.269	-15.6131		0.10393	-15.3714	0.18286	-13.4708	0.2076	-15.35	0.26593	-15.3644
0.11156	-15.6197	0.18536	-15.5936	0.21137	-15.5982	0.27052	-15.6131		0.11029	-15.3752	0.18459	-13.4707	0.20895	-15.3507	0.26743	-15.3644
0.11799	-15.624	0.18673	-15.593	0.21273	-15.5989	0.27205	-15.6131		0.11664	-15.3792	--	--	0.2103	-15.3513	0.26894	-15.3644
	--	--	0.05	--	0.05	--	0.05			--	0.11664	-13.4824	--	--	--	-0.2
0	-15.624	0.11799	-15.624	0.18673	-15.5929	0.21273	-15.5988		0	-15.3791	0.12461	-13.4825	0.18459	-15.3459	0.2103	-15.3513
0.00668	-15.6197	0.12426	-15.6227	0.18826	-15.5929	0.2178	-15.6015		0.00661	-15.3752	0.13259	-13.482	0.1861	-15.3459	0.21531	-15.3537
0.01336	-15.6155	0.13054	-15.6205	0.18978	-15.5929	0.22286	-15.6039		0.01321	-15.3714	0.14056	-13.4806	0.18761	-15.3459	0.22032	-15.356
0.02004	-15.6116	0.13681	-15.6175	0.19131	-15.5929	0.22793	-15.6062		0.01982	-15.3677	0.14854	-13.4785	0.18911	-15.3459	0.22532	-15.3581
0.02673	-15.608	0.14308	-15.6138	0.19283	-15.5929	0.23299	-15.6082		0.02642	-15.3645	0.15651	-13.4763	0.19062	-15.3459	0.23033	-15.3599
0.03341	-15.6049	0.14936	-15.6093	0.19436	-15.5929	0.23806	-15.6098		0.03303	-15.3616	0.16448	-13.4743	0.19213	-15.3459	0.23534	-15.3615
0.04009	-15.6023	0.15563	-15.6043	0.19588	-15.5929	0.24312	-15.6112		0.03963	-15.3593	0.17246	-13.473	0.19364	-15.3459	0.24035	-15.3627
0.04677	-15.6005	0.16191	-15.5987	0.19741	-15.5929	0.24819	-15.6122		0.04624	-15.3576	0.17246	-13.473	0.19515	-15.3459	0.24536	-15.3636
0.05345	-15.5994	0.16818	-15.5932	0.19893	-15.5929	0.25326	-15.6128		0.05284	-15.3566	0.17419	-13.4725	0.19665	-15.3459	0.25036	-15.3642
0.06013	-15.599	0.17445	-15.599	0.20046	-15.5929	0.25832	-15.613		0.05945	-15.3562	0.17593	-13.472	0.19816	-15.3459	0.25537	-15.3644
0.06013	-15.599	0.17445	-15.599	0.20046	-15.5929	0.25832	-15.613		0.05945	-15.3562	0.17766	-13.4715	0.19816	-15.3459	0.25537	-15.3644
0.06656	-15.5994	0.17582	-15.5983	0.20182	-15.5933	0.25985	-15.613		0.0658	-15.3566	0.17939	-13.4711	0.19951	-15.3463	0.25688	-15.3644
0.07299	-15.6005	0.17718	-15.5977	0.20319	-15.594	0.26137	-15.613		0.07216	-15.3576	0.18113	-13.4707	0.20086	-15.3469	0.25839	-15.3644
0.07942	-15.6024	0.17854	-15.597	0.20455	-15.5947	0.2629	-15.613		0.07851	-15.3593	0.18286	-13.4705	0.20221	-15.3475	0.2599	-15.3644
0.08585	-15.6049	0.17991	-15.5963	0.20591	-15.5953	0.26442	-15.613		0.08487	-15.3616	0.18459	-13.4704	0.20356	-15.3481	0.2614	-15.3644
0.09227	-15.608	0.18127	-15.5956	0.20728	-15.596	0.26595	-15.613		0.09122	-15.3645	--	--	0.2049	-15.3488	0.26291	-15.3644
0.0987	-15.6116	0.18264	-15.5949	0.20864	-15.5967	0.26747	-15.613		0.09758	-15.3677	0.11664	-13.4823	0.20625	-15.3494	0.26442	-15.3644
0.10513	-15.6155	0.184	-15.5943	0.21001	-15.5974	0.269	-15.613		0.10393	-15.3714	0.12461	-13.4825	0.2076	-15.35	0.26593	-15.3644
0.11156	-15.6197	0.18536	-15.5935	0.21137	-15.5981	0.27052	-15.613		0.11029	-15.3752	0.13259	-13.482	0.20895	-15.3506	0.26743	-15.3644
0.11799	-15.624	0.18673	-15.5929	0.21273	-15.5988	0.27205	-15.613		0.11664	-15.3791	0.14056	-13.4805	0.2103	-15.3513	0.26894	-15.3644
	--	--	0.05	--	0.05	--	0.05			--	0.14854	-13.4785	--	--	--	-0.2
0	-15.5564	0.11799	-15.5564	0.18673	-15.5932	0.21273	-15.5873		0	-15.3151	0.15651	-13.4763	0.18459	-15.3457	0.2103	-15.3403
0.00668	-15.5597	0.12426	-15.5577	0.18826	-15.5932	0.2178	-15.5847		0.00661	-15.3181	0.16448	-13.4742	0.1861	-15.3457	0.21531	-15.3379
0.01336	-15.563	0.13054	-15.5602	0.18978	-15.5932	0.22286	-15.5822		0.01321	-15.3211	0.17246	-13.4729	0.18761	-15.3457	0.22032	-15.3356
0.02004	-15.5661	0.13681	-15.5638	0.19131	-15.5932	0.22793	-15.5799		0.01982	-15.3239	0.17246	-13.4729	0.18911	-15.3457	0.22532	-15.3335
0.02673	-15.5689	0.14308	-15.5683	0.19283	-15.5932	0.23299	-15.578		0.02642	-15.3265	0.17419	-13.4724	0.19062	-15.3457	0.23033	-15.3317
0.03341	-15.5712	0.14936	-15.5737	0.19436	-15.5932	0.23806	-15.5763		0.03303	-15.3287	0.17593	-13.472	0.19213	-15.3457	0.23534	-15.3302
0.04009	-15.5732	0.15563	-15.5797	0.19588	-15.5932	0.24312	-15.5749		0.03963	-15.3305	0.17766	-13.4715	0.19364	-15.3457	0.24035	-15.3289
0.04677	-15.5746	0.16191	-15.5862	0.19741	-15.5932	0.24819	-15.5739		0.04624	-15.3318	0.17939	-13.4711	0.19515	-15.3457	0.24536	-15.328
0.05345	-15.5755	0.16818	-15.5925	0.19893	-15.5932	0.25326	-15.5733		0.05284	-15.3326	0.18113	-13.4707	0.19665	-15.3457	0.25036	-15.3275
0.06013	-15.5758	0.17445	-15.5872	0.20046	-15.5932	0.25832	-15.5731		0.05945	-15.3328	0.18286	-13.4704	0.19816	-15.3457	0.25537	-15.3273
0.06013	-15.5758	0.17445	-15.5872	0.20046	-15.5932	0.25832	-15.5731		0.05945	-15.3328	0.18459	-13.4703	0.19816	-15.3457	0.25537	-15.3273
0.06656	-15.5755	0.17582	-15.5878	0.20182	-15.5928	0.25985	-15.5731		0.0658	-15.3326	--	--	0.19951	-15.3454	0.25688	-15.3273
0.07299	-15.5746	0.17718	-15.5885	0.20319	-15.5922	0.26137	-15.5731		0.07216	-15.3318	0.11664	-13.4821	0.20086	-15.3448	0.25839	-15.3273
0.07942	-15.5732	0.17854	-15.5892	0.20455	-15.5915	0.2629	-15.5731		0.07851	-15.3305	0.12461	-13.4809	0.20221	-15.3442	0.2599	-15.3273
0.08585	-15.5712	0.17991	-15.5899	0.20591	-15.5908	0.26442	-15.5731		0.08487	-15.3287	0.13259	-13.4784	0.20356	-15.3435	0.2614	-15.3273
0.09227	-15.5689	0.18127	-15.5906	0.20728	-15.5901	0.26595	-15.5731		0.09122	-15.3265	0.14056	-13.4754	0.2049	-15.3429	0.26291	-15.3273
0.0987	-15.5661	0.18264	-15.5913	0.20864	-15.5894	0.26747	-15.5731		0.09758	-15.3239	0.14854	-13.4725	0.20625	-15.3422	0.26442	-15.3273
0.10513	-15.563	0.184	-15.592	0.21001	-15.5887	0.269	-15.5731		0.10393	-15.3211	0.15651	-13.4712	0.2076	-15.3416	0.26593	-15.3273
0.11156	-15.5597	0.18536	-15.5927	0.21137	-15.588	0.27052	-15.5731		0.11029	-15.3181	0.16448	-13.4716	0.20895	-15.341	0.26743	-15.3273
0.11799	-15.5564	0.18673	-15.5932	0.21273	-15.5873	0.27205	-15.5731		0.11664	-15.3151	0.17246	-13.4728	0.2103	-15.3403	0.26894	-15.3273
	--	--	0.05	--	0.05	--	0.05			--	0.17246	-13.4728	--	--	--	-0.2
0	-15.5564	0.11799	-15.5564	0.18673	-15.5932	0.21273	-15.5873		0	-15.315	0.17419	-13.4723	0.18459	-15.3457	0.2103	-15.3403
0.00668	-15.5597	0.12426	-15.5577	0.18826	-15.5932	0.2178	-15.5846		0.00661	-15.3181	0.17593	-13.4719	0.1861	-15.3457	0.21531	-15.3379
0.01336	-15.563	0.13054	-15.5602	0.18978	-15.5932	0.22286	-15.5822		0.01321	-15.3211	0.17766	-13.4714	0.18761	-15.3457	0.22032	-15.3356
0.02004	-15.5661	0.13681	-15.5637	0.19131	-15.5932	0.22793	-15.5799		0.01982	-15.3239	0.17939	-13.471	0.18911	-15.3457	0.22532	-15.3335
0.02673	-15.5689	0.14308	-15.5683	0.19283	-15.5932	0.23299	-15.5779		0.02642	-15.3265	0.18113	-13.4706	0.19062	-15.3457	0.23033	-15.3317
0.03341	-15.5712	0.14936	-15.5737	0.19436	-15.5932	0.23806	-15.5763		0.03303	-15.3287	0.18286	-13.4704	0.19213	-15.3457	0.23534	-15.3301
0.04009	-15.5732	0.15563	-15.5797	0.19588	-15.5932	0.24312	-15.5749		0.03963	-15.3304	0.18459	-13.4703	0.19364	-15.3457	0.24035	-15.3289
0.04677	-15.5746	0.16191	-15.5862	0.19741	-15.5932	0.24819	-15.5739		0.04624	-15.3317	--	--	0.19515	-15.3457	0.24536	-15.328
0.05345	-15.5755	0.16818	-15.5925	0.19893	-15.5932	0.25326	-15.5733		0.05284	-15.3325	0.11664	-13.4821	0.19665	-15.3457	0.25036	-15.3274
0.06013	-15.5758	0.17445	-15.5871	0.20046	-15.5932	0.25832	-15.5731		0.05945	-15.3328	0.12461	-13.4808	0.19816	-15.3457	0.25537	-15.3272
0.06013	-15.5758	0.17445	-15.5871	0.20046	-15.5932	0.25832	-15.5731		0.05945	-15.3328	0.13259	-13.4783	0.19816	-15.3457	0.25537	-15.3272
0.06656	-15.5755	0.17582	-15.5878	0.20182	-15.5928	0.25985	-15.5731		0.0658	-15.3325	0.14056	-13.4754	0.19951	-15.3454	0.25688	-15.3272
0.07299	-15.5746	0.17718	-15.5885	0.20319	-15.5922	0.26137	-15.5731		0.07216	-15.3317	0.14854	-13.4724	0.20086	-15.3448	0.25839	-15.3272
0.07942	-15.5732	0.17854	-15.5892	0.20455	-15.5915	0.2629	-15.5731		0.07851	-15.3304	0.15651	-13.4711	0.20221	-15.3442	0.2599	-15.3272
0.08585	-15.5712	0.17991	-15.5899	0.20591	-15.5908	0.26442	-15.5731		0.08487	-15.3287	0.16448	-13.4716	0.20356	-15.3435	0.2614	-15.3272
0.09227	-15.5689	0.18127	-15.5905	0.20728	-15.5901	0.26595	-15.5731		0.09122	-15.3265	0.17246	-13.4728	0.2049	-15.3429	0.26291	-15.3272
0.0987	-15.5661	0.18264	-15.5912	0.20864	-15.5894	0.26747	-15.5731		0.09758	-15.3239	0.17246	-13.4728	0.20625	-15.3422	0.26442	-15.3272
0.10513	-15.563	0.184	-15.5919	0.21001	-15.5887	0.269	-15.5731		0.10393	-15.3211	0.17419	-13.4723	0.2076	-15.3416	0.26593	-15.3272
0.11156	-15.5597	0.18536	-15.5926	0.21137	-15.588	0.27052	-15.5731		0.11029	-15.3181	0.17593	-13.4718	0.20895	-15.3409	0.26743	-15.3272
0.11799	-15.5564	0.18673	-15.5932	0.21273	-15.5873	0.27205	-15.5731		0.11664	-15.315	0.17766	-13.4714	0.2103	-15.3403	0.26894	-15.3272
	--	--	0.05	--	0.05	--	0.05			--	0.17939	-13.4709	--	--	--	-0.2
0	-15.5563	0.11799	-15.5563	0.18673	-15.5929	0.21273	-15.5863		0	-15.315	0.18113	-13.4706	0.18459	-15.3457	0.2103	-15.3396
0.00668	-15.5591	0.12426	-15.5573	0.18826	-15.5928	0.2178	-15.5837		0.00661	-15.3179	0.18286	-13.4704	0.1861	-15.3457	0.21531	-15.3372
0.01336	-15.5624	0.13054	-15.5598	0.18978	-15.5928	0.22286	-15.5812		0.01321	-15.3209	0.18459	-13.4703	0.18761	-15.3457	0.22032	-15.3349
0.02004	-15.5655	0.13681	-15.5634	0.19131	-15.5928	0.22793	-15.579		0.01982	-15.3237	--	--	0.18911	-15.3457	0.22532	-15.3328
0.02673	-15.5682	0.14308	-15.5679	0.19283	-15.5929	0.23299	-15.577		0.02642	-15.3263	0.11664	-13.4818	0.19062	-15.3457	0.23033	-15.331
0.03341	-15.5706	0.14936	-15.5733	0.19436	-15.5928	0.23806	-15.5754		0.03303	-15.3285	0.12461	-13.4803	0.19213	-15.3457	0.23534	-15.3295
0.04009	-15.5726	0.15563	-15.5793	0.19588	-15.5928	0.24312	-15.5741		0.03963	-15.3303	0.13259	-13.4778	0.19364	-15.3457	0.24035	-15.3284
0.04677	-15.574	0.16191	-15.5858	0.19741	-15.5928	0.24819	-15.5732		0.04624	-15.3316	0.14056	-13.4748	0.19515	-15.3457	0.24536	-15.3275
0.05345	-15.5749	0.16818	-15.592	0.19893	-15.5929	0.25326	-15.5726		0.05284	-15.3324	0.14854	-13.4719	0.19665	-15.3457	0.25036	-15.3271
0.06013	-15.5752	0.17445	-15.5868	0.20046	-15.5929	0.25832	-15.5725		0.05945	-15.3327	0.15651	-13.4706	0.19816	-15.3457	0.25537	-15.3269
0.06013	-15.5752	0.17445	-15.5868	0.20046	-15.5929	0.25832	-15.5725		0.05945	-15.3327	0.16448	-13.4711	0.19816	-15.3457	0.25537	-15.3269
0.06656	-15.5749	0.17582	-15.5874	0.20182	-15.5924	0.25985	-15.5725		0.0658	-15.3324	0.17246	-13.4724	0.19951	-15.3452	0.25688	-15.3269
0.07299	-15.574	0.17718	-15.5881	0.20319	-15.5916	0.26137	-15.5725		0.07216	-15.3316	0.17246	-13.4724	0.20086	-15.3446	0.25839	-15.3269
0.07942	-15.5726	0.17854	-15.5888	0.20455	-15.5908	0.2629	-15.5725		0.07851	-15.3303	0.17419	-13.4719	0.20221	-15.3438	0.2599	-15.3269
0.08585	-15.5706	0.17991	-15.5895	0.20591	-15.59	0.26442	-15.5725		0.08487	-15.3285	0.17593	-13.4714	0.20356	-15.3431	0.2614	-15.3269
0.09227	-15.5682	0.18127	-15.5902	0.20728	-15.5892	0.26595	-15.5725		0.09122	-15.3263	0.17766	-13.471	0.2049	-15.3423	0.26291	-15.3269
0.0987	-15.5655	0.18264	-15.591	0.20864	-15.5884	0.26747	-15.5725		0.09758	-15.3237	0.17939	-13.4705	0.20625	-15.3416	0.26442	-15.3269
0.10513	-15.5624	0.184	-15.5918	0.21001	-15.5876	0.269	-15.5725		0.10393	-15.3209	0.18113	-13.4702	0.2076	-15.3409	0.26593	-15.3269
0.11156	-15.5591	0.18536	-15.5925	0.21137	-15.5869	0.27052	-15.5725		0.11029	-15.3179	0.18286	-13.4699	0.20895	-15.3402	0.26743	-15.3269
0.11799	-15.5563	0.18673	-15.5929	0.21273	-15.5863	0.27205	-15.5725		0.11664	-15.315	0.18459	-13.4698	0.2103	-15.3396	0.26894	-15.3269
	--	--	0.05	--	0.05	--	0.05			--	--	--	--	--	--	-0.2
0	-15.5563	0.11799	-15.5563	0.18673	-15.5929	0.21273	-15.5864		0	-15.315	0.11664	-13.4817	0.18459	-15.3457	0.2103	-15.3396
0.00668	-15.5591	0.12426	-15.5573	0.18826	-15.5929	0.2178	-15.5837		0.00661	-15.3179	0.12461	-13.4803	0.1861	-15.3457	0.21531	-15.3372
0.01336	-15.5624	0.13054	-15.5598	0.18978	-15.5929	0.22286	-15.5813		0.01321	-15.3209	0.13259	-13.4778	0.18761	-15.3457	0.22032	-15.3349
0.02004	-15.5655	0.13681	-15.5633	0.19131	-15.5929	0.22793	-15.579		0.01982	-15.3237	0.14056	-13.4748	0.18911	-15.3457	0.22532	-15.3328
0.02673	-15.5682	0.14308	-15.5679	0.19283	-15.5929	0.23299	-15.577		0.02642	-15.3263	0.14854	-13.4718	0.19062	-15.3457	0.23033	-15.331
0.03341	-15.5706	0.14936	-15.5733	0.19436	-15.5929	0.23806	-15.5754		0.03303	-15.3285	0.15651	-13.4706	0.19213	-15.3457	0.23534	-15.3295
0.04009	-15.5726	0.15563	-15.5793	0.19588	-15.5929	0.24312	-15.5742		0.03963	-15.3302	0.16448	-13.471	0.19364	-15.3457	0.24035	-15.3284
0.04677	-15.574	0.16191	-15.5857	0.19741	-15.5929	0.24819	-15.5733		0.04624	-15.3315	0.17246	-13.4724	0.19515	-15.3457	0.24536	-15.3275
0.05345	-15.5749	0.16818	-15.592	0.19893	-15.5929	0.25326	-15.5727		0.05284	-15.3324	0.17246	-13.4724	0.19665	-15.3457	0.25036	-15.327
0.06013	-15.5752	0.17445	-15.5867	0.20046	-15.5929	0.25832	-15.5725		0.05945	-15.3326	0.17419	-13.4719	0.19816	-15.3457	0.25537	-15.3269
0.06013	-15.5752	0.17445	-15.5867	0.20046	-15.5929	0.25832	-15.5725		0.05945	-15.3326	0.17593	-13.4714	0.19816	-15.3457	0.25537	-15.3269
0.06656	-15.5749	0.17582	-15.5874	0.20182	-15.5925	0.25985	-15.5725		0.0658	-15.3324	0.17766	-13.4709	0.19951	-15.3452	0.25688	-15.3269
0.07299	-15.574	0.17718	-15.5881	0.20319	-15.5917	0.26137	-15.5725		0.07216	-15.3315	0.17939	-13.4705	0.20086	-15.3445	0.25839	-15.3269
0.07942	-15.5726	0.17854	-15.5888	0.20455	-15.5909	0.2629	-15.5725		0.07851	-15.3302	0.18113	-13.4701	0.20221	-15.3438	0.2599	-15.3269
0.08585	-15.5706	0.17991	-15.5894	0.20591	-15.5901	0.26442	-15.5725		0.08487	-15.3285	0.18286	-13.4698	0.20356	-15.3431	0.2614	-15.3269
0.09227	-15.5682	0.18127	-15.5902	0.20728	-15.5893	0.26595	-15.5725		0.09122	-15.3263	0.18459	-13.4697	0.2049	-15.3423	0.26291	-15.3269
0.0987	-15.5655	0.18264	-15.591	0.20864	-15.5885	0.26747	-15.5725		0.09758	-15.3237	--	--	0.20625	-15.3416	0.26442	-15.3269
0.10513	-15.5624	0.184	-15.5918	0.21001	-15.5877	0.269	-15.5725		0.10393	-15.3209	0.11664	-13.4694	0.2076	-15.3408	0.26593	-15.3269
0.11156	-15.5591	0.18536	-15.5924	0.21137	-15.587	0.27052	-15.5725		0.11029	-15.3179	0.12461	-13.4701	0.20895	-15.3402	0.26743	-15.3269
0.11799	-15.5563	0.18673	-15.5929	0.21273	-15.5864	0.27205	-15.5725		0.11664	-15.315	0.13259	-13.4706	0.2103	-15.3396	0.26894	-15.3269
	--	--	0.05	--	0.05	--	0.05			--	0.14056	-13.4707	--	--	--	-0.2
0	-15.5558	0.11799	-15.5558	0.18673	-15.5925	0.21273	-15.5863		0	-15.3149	0.14854	-13.4706	0.18459	-15.3451	0.2103	-15.3394
0.00668	-15.553	0.12426	-15.556	0.18826	-15.5925	0.2178	-15.5838		0.00661	-15.3119	0.15651	-13.4692	0.1861	-15.3451	0.21531	-15.3371
0.01336	-15.5497	0.13054	-15.557	0.18978	-15.5925	0.22286	-15.5815		0.01321	-15.3089	0.16448	-13.467	0.18761	-15.3451	0.22032	-15.3349
0.02004	-15.5466	0.13681	-15.5592	0.19131	-15.5925	0.22793	-15.5793		0.01982	-15.3061	0.17246	-13.4653	0.18911	-15.3451	0.22532	-15.3329
0.02673	-15.5439	0.14308	-15.5623	0.19283	-15.5925	0.23299	-15.5774		0.02642	-15.3036	0.17246	-13.4653	0.19062	-15.3451	0.23033	-15.3312
0.03341	-15.5415	0.14936	-15.5662	0.19436	-15.5925	0.23806	-15.5758		0.03303	-15.3014	0.17419	-13.4657	0.19213	-15.3451	0.23534	-15.3297
0.04009	-15.5395	0.15563	-15.5708	0.19588	-15.5925	0.24312	-15.5744		0.03963	-15.2996	0.17593	-13.4662	0.19364	-15.3451	0.24035	-15.3284
0.04677	-15.5381	0.16191	-15.5757	0.19741	-15.5925	0.24819	-15.5734		0.04624	-15.2983	0.17766	-13.4667	0.19515	-15.3451	0.24536	-15.3275
0.05345	-15.5372	0.16818	-15.5808	0.19893	-15.5925	0.25326	-15.5728		0.05284	-15.2975	0.17939	-13.4671	0.19665	-15.3451	0.25036	-15.3269
0.06013	-15.5369	0.17445	-15.5859	0.20046	-15.5925	0.25832	-15.5726		0.05945	-15.2972	0.18113	-13.4675	0.19816	-15.3451	0.25537	-15.3268
0.06013	-15.5369	0.17445	-15.5859	0.20046	-15.5925	0.25832	-15.5726		0.05945	-15.2972	0.18286	-13.4677	0.19816	-15.3451	0.25537	-15.3268
0.06656	-15.5372	0.17582	-15.5867	0.20182	-15.5921	0.25985	-15.5726		0.0658	-15.2975	0.18459	-13.4679	0.19951	-15.3447	0.25688	-15.3268
0.07299	-15.5381	0.17718	-15.5875	0.20319	-15.5914	0.26137	-15.5726		0.07216	-15.2983	--	--	0.20086	-15.344	0.25839	-15.3268
0.07942	-15.5395	0.17854	-15.5883	0.20455	-15.5907	0.2629	-15.5726		0.07851	-15.2996	0.11664	-13.4694	0.20221	-15.3434	0.2599	-15.3268
0.08585	-15.5415	0.17991	-15.5891	0.20591	-15.59	0.26442	-15.5726		0.08487	-15.3014	0.12461	-13.47	0.20356	-15.3428	0.2614	-15.3268
0.09227	-15.5439	0.18127	-15.5899	0.20728	-15.5893	0.26595	-15.5726		0.09122	-15.3036	0.13259	-13.4705	0.2049	-15.3421	0.26291	-15.3268
0.0987	-15.5466	0.18264	-15.5906	0.20864	-15.5886	0.26747	-15.5726		0.09758	-15.3061	0.14056	-13.4707	0.20625	-15.3415	0.26442	-15.3268
0.10513	-15.5497	0.184	-15.5913	0.21001	-15.5879	0.269	-15.5726		0.10393	-15.3089	0.14854	-13.4706	0.2076	-15.3408	0.26593	-15.3268
0.11156	-15.553	0.18536	-15.592	0.21137	-15.5871	0.27052	-15.5726		0.11029	-15.3119	0.15651	-13.4692	0.20895	-15.3401	0.26743	-15.3268
0.11799	-15.5558	0.18673	-15.5925	0.21273	-15.5863	0.27205	-15.5726		0.11664	-15.3149	0.16448	-13.467	0.2103	-15.3394	0.26894	-15.3268
	--	--	0.05	--	0.05	--	0.05			--	0.17246	-13.4652	--	--	--	-0.2
0	-15.5558	0.11799	-15.5558	0.18673	-15.5925	0.21273	-15.5863		0	-15.3149	0.17246	-13.4652	0.18459	-15.345	0.2103	-15.3394
0.00668	-15.553	0.12426	-15.556	0.18826	-15.5925	0.2178	-15.5838		0.00661	-15.3119	0.17419	-13.4657	0.1861	-15.345	0.21531	-15.337
0.01336	-15.5497	0.13054	-15.5571	0.18978	-15.5925	0.22286	-15.5814		0.01321	-15.3089	0.17593	-13.4662	0.18761	-15.345	0.22032	-15.3349
0.02004	-15.5466	0.13681	-15.5592	0.19131	-15.5925	0.22793	-15.5793		0.01982	-15.3061	0.17766	-13.4666	0.18911	-15.345	0.22532	-15.3329
0.02673	-15.5439	0.14308	-15.5624	0.19283	-15.5925	0.23299	-15.5774		0.02642	-15.3035	0.17939	-13.4671	0.19062	-15.345	0.23033	-15.3312
0.03341	-15.5415	0.14936	-15.5663	0.19436	-15.5925	0.23806	-15.5758		0.03303	-15.3013	0.18113	-13.4674	0.19213	-15.345	0.23534	-15.3296
0.04009	-15.5395	0.15563	-15.5708	0.19588	-15.5925	0.24312	-15.5744		0.03963	-15.2996	0.18286	-13.4677	0.19364	-15.345	0.24035	-15.3284
0.04677	-15.5381	0.16191	-15.5758	0.19741	-15.5925	0.24819	-15.5734		0.04624	-15.2982	0.18459	-13.4678	0.19515	-15.345	0.24536	-15.3275
0.05345	-15.5372	0.16818	-15.5809	0.19893	-15.5925	0.25326	-15.5728		0.05284	-15.2974	--	--	0.19665	-15.345	0.25036	-15.3269
0.06013	-15.5369	0.17445	-15.586	0.20046	-15.5925	0.25832	-15.5726		0.05945	-15.2972	0.11664	-13.4691	0.19816	-15.345	0.25537	-15.3267
0.06013	-15.5369	0.17445	-15.586	0.20046	-15.5925	0.25832	-15.5726		0.05945	-15.2972	0.12461	-13.4695	0.19816	-15.345	0.25537	-15.3267
0.06656	-15.5372	0.17582	-15.5868	0.20182	-15.5921	0.25985	-15.5726		0.0658	-15.2974	0.13259	-13.47	0.19951	-15.3446	0.25688	-15.3267
0.07299	-15.5381	0.17718	-15.5875	0.20319	-15.5914	0.26137	-15.5726		0.07216	-15.2983	0.14056	-13.4702	0.20086	-15.344	0.25839	-15.3267
0.07942	-15.5395	0.17854	-15.5883	0.20455	-15.5907	0.2629	-15.5726		0.07851	-15.2996	0.14854	-13.4701	0.20221	-15.3434	0.2599	-15.3267
0.08585	-15.5415	0.17991	-15.5892	0.20591	-15.59	0.26442	-15.5726		0.08487	-15.3013	0.15651	-13.4687	0.20356	-15.3428	0.2614	-15.3267
0.09227	-15.5439	0.18127	-15.5899	0.20728	-15.5893	0.26595	-15.5726		0.09122	-15.3035	0.16448	-13.4665	0.2049	-15.3421	0.26291	-15.3267
0.0987	-15.5466	0.18264	-15.5906	0.20864	-15.5886	0.26747	-15.5726		0.09758	-15.3061	0.17246	-13.465	0.20625	-15.3415	0.26442	-15.3267
0.10513	-15.5497	0.184	-15.5913	0.21001	-15.5879	0.269	-15.5726		0.10393	-15.3089	0.17246	-13.465	0.2076	-15.3408	0.26593	-15.3267
0.11156	-15.553	0.18536	-15.592	0.21137	-15.5871	0.27052	-15.5726		0.11029	-15.3119	0.17419	-13.4654	0.20895	-15.3401	0.26743	-15.3267
0.11799	-15.5558	0.18673	-15.5925	0.21273	-15.5863	0.27205	-15.5726		0.11664	-15.3149	0.17593	-13.4659	0.2103	-15.3394	0.26894	-15.3267
	--	--	0.05	--	0.05	--	0.05			--	0.17766	-13.4663	--	--	--	-0.2
0	-15.5557	0.11799	-15.5557	0.18673	-15.5921	0.21273	-15.5854		0	-15.3148	0.17939	-13.4668	0.18459	-15.3449	0.2103	-15.3387
0.00668	-15.5524	0.12426	-15.5557	0.18826	-15.5921	0.2178	-15.5828		0.00661	-15.3117	0.18113	-13.4671	0.1861	-15.3449	0.21531	-15.3364
0.01336	-15.5491	0.13054	-15.5567	0.18978	-15.5921	0.22286	-15.5805		0.01321	-15.3087	0.18286	-13.4674	0.18761	-15.3449	0.22032	-15.3342
0.02004	-15.546	0.13681	-15.5589	0.19131	-15.5921	0.22793	-15.5783		0.01982	-15.3059	0.18459	-13.4674	0.18911	-15.3449	0.22532	-15.3322
0.02673	-15.5432	0.14308	-15.562	0.19283	-15.5921	0.23299	-15.5764		0.02642	-15.3034	--	--	0.19062	-15.3449	0.23033	-15.3305
0.03341	-15.5408	0.14936	-15.5659	0.19436	-15.5921	0.23806	-15.5749		0.03303	-15.3012	0.11664	-13.4691	0.19213	-15.3449	0.23534	-15.3291
0.04009	-15.5389	0.15563	-15.5705	0.19588	-15.5921	0.24312	-15.5736		0.03963	-15.2994	0.12461	-13.4695	0.19364	-15.3449	0.24035	-15.3279
0.04677	-15.5375	0.16191	-15.5754	0.19741	-15.5921	0.24819	-15.5727		0.04624	-15.2981	0.13259	-13.47	0.19515	-15.3449	0.24536	-15.3271
0.05345	-15.5366	0.16818	-15.5805	0.19893	-15.5921	0.25326	-15.5722		0.05284	-15.2973	0.14056	-13.4702	0.19665	-15.3449	0.25036	-15.3266
0.06013	-15.5363	0.17445	-15.5856	0.20046	-15.5921	0.25832	-15.572		0.05945	-15.297	0.14854	-13.4701	0.19816	-15.3449	0.25537	-15.3264
0.06013	-15.5363	0.17445	-15.5856	0.20046	-15.5921	0.25832	-15.572		0.05945	-15.297	0.15651	-13.4687	0.19816	-15.3449	0.25537	-15.3264
0.06656	-15.5366	0.17582	-15.5864	0.20182	-15.5917	0.25985	-15.572		0.0658	-15.2973	0.16448	-13.4665	0.19951	-15.3445	0.25688	-15.3264
0.07299	-15.5375	0.17718	-15.5872	0.20319	-15.591	0.26137	-15.572		0.07216	-15.2981	0.17246	-13.4649	0.20086	-15.3438	0.25839	-15.3264
0.07942	-15.5389	0.17854	-15.588	0.20455	-15.5902	0.2629	-15.572		0.07851	-15.2994	0.17246	-13.4649	0.20221	-15.3431	0.2599	-15.3264
0.08585	-15.5408	0.17991	-15.5888	0.20591	-15.5894	0.26442	-15.572		0.08487	-15.3012	0.17419	-13.4654	0.20356	-15.3424	0.2614	-15.3264
0.09227	-15.5432	0.18127	-15.5896	0.20728	-15.5886	0.26595	-15.572		0.09122	-15.3034	0.17593	-13.4658	0.2049	-15.3416	0.26291	-15.3264
0.0987	-15.546	0.18264	-15.5904	0.20864	-15.5878	0.26747	-15.572		0.09758	-15.3059	0.17766	-13.4663	0.20625	-15.3409	0.26442	-15.3264
0.10513	-15.5491	0.184	-15.5912	0.21001	-15.587	0.269	-15.572		0.10393	-15.3087	0.17939	-13.4667	0.2076	-15.3401	0.26593	-15.3264
0.11156	-15.5524	0.18536	-15.5918	0.21137	-15.5862	0.27052	-15.572		0.11029	-15.3117	0.18113	-13.4671	0.20895	-15.3394	0.26743	-15.3264
0.11799	-15.5557	0.18673	-15.5921	0.21273	-15.5854	0.27205	-15.572		0.11664	-15.3148	0.18286	-13.4673	0.2103	-15.3387	0.26894	-15.3264
	--	--	0.05	--	0.05	--	0.05			--	0.18459	-13.4674	--	--	--	-0.2
0	-15.5556	0.11799	-15.5556	0.18673	-15.5921	0.21273	-15.5854		0	-15.3147	--	--	0.18459	-15.3448	0.2103	-15.3387
0.00668	-15.5524	0.12426	-15.5556	0.18826	-15.5921	0.2178	-15.5829		0.00661	-15.3117	0.11664	-13.4689	0.1861	-15.3448	0.21531	-15.3364
0.01336	-15.5491	0.13054	-15.5567	0.18978	-15.5921	0.22286	-15.5805		0.01321	-15.3087	0.12461	-13.4682	0.18761	-15.3448	0.22032	-15.3342
0.02004	-15.546	0.13681	-15.5588	0.19131	-15.5921	0.22793	-15.5784		0.01982	-15.3059	0.13259	-13.467	0.18911	-15.3448	0.22532	-15.3322
0.02673	-15.5432	0.14308	-15.562	0.19283	-15.5921	0.23299	-15.5765		0.02642	-15.3033	0.14056	-13.4659	0.19062	-15.3448	0.23033	-15.3305
0.03341	-15.5408	0.14936	-15.5659	0.19436	-15.5921	0.23806	-15.5749		0.03303	-15.3011	0.14854	-13.465	0.19213	-15.3448	0.23534	-15.329
0.04009	-15.5389	0.15563	-15.5704	0.19588	-15.5921	0.24312	-15.5737		0.03963	-15.2994	0.15651	-13.4645	0.19364	-15.3448	0.24035	-15.3279
0.04677	-15.5375	0.16191	-15.5754	0.19741	-15.5921	0.24819	-15.5728		0.04624	-15.2981	0.16448	-13.4645	0.19515	-15.3448	0.24536	-15.327
0.05345	-15.5366	0.16818	-15.5805	0.19893	-15.5921	0.25326	-15.5722		0.05284	-15.2973	0.17246	-13.4647	0.19665	-15.3448	0.25036	-15.3265
0.06013	-15.5363	0.17445	-15.5856	0.20046	-15.5921	0.25832	-15.5721		0.05945	-15.297	0.17246	-13.4647	0.19816	-15.3448	0.25537	-15.3264
0.06013	-15.5363	0.17445	-15.5856	0.20046	-15.5921	0.25832	-15.5721		0.05945	-15.297	0.17419	-13.4652	0.19816	-15.3448	0.25537	-15.3264
0.06656	-15.5366	0.17582	-15.5864	0.20182	-15.5917	0.25985	-15.5721		0.0658	-15.2972	0.17593	-13.4657	0.19951	-15.3445	0.25688	-15.3264
0.07299	-15.5375	0.17718	-15.5872	0.20319	-15.591	0.26137	-15.5721		0.07216	-15.2981	0.17766	-13.4661	0.20086	-15.3438	0.25839	-15.3264
0.07942	-15.5389	0.17854	-15.588	0.20455	-15.5902	0.2629	-15.5721		0.07851	-15.2994	0.17939	-13.4666	0.20221	-15.3431	0.2599	-15.3264
0.08585	-15.5408	0.17991	-15.5888	0.20591	-15.5894	0.26442	-15.5721		0.08487	-15.3012	0.18113	-13.467	0.20356	-15.3424	0.2614	-15.3264
0.09227	-15.5432	0.18127	-15.5896	0.20728	-15.5886	0.26595	-15.5721		0.09122	-15.3033	0.18286	-13.4673	0.2049	-15.3416	0.26291	-15.3264
0.0987	-15.546	0.18264	-15.5904	0.20864	-15.5878	0.26747	-15.5721		0.09758	-15.3059	0.18459	-13.4674	0.20625	-15.3409	0.26442	-15.3264
0.10513	-15.5491	0.184	-15.5911	0.21001	-15.587	0.269	-15.5721		0.10393	-15.3087	--	--	0.2076	-15.3401	0.26593	-15.3264
0.11156	-15.5524	0.18536	-15.5918	0.21137	-15.5862	0.27052	-15.5721		0.11029	-15.3117	0.11664	-13.4689	0.20895	-15.3394	0.26743	-15.3264
0.11799	-15.5556	0.18673	-15.5921	0.21273	-15.5854	0.27205	-15.5721		0.11664	-15.3147	0.12461	-13.4681	0.2103	-15.3387	0.26894	-15.3264
	--	--	0.05	--	0.05	--	0.05			--	0.13259	-13.467	--	--	--	-0.2
0	-13.6966	0.11799	-13.6966	0.18673	-13.6844	0.21273	-13.6872		0	-13.4955	0.14056	-13.4658	0.18459	-13.4814	0.2103	-13.4841
0.00668	-13.7009	0.12426	-13.6971	0.18826	-13.6844	0.2178	-13.6885		0.00661	-13.4994	0.14854	-13.465	0.1861	-13.4814	0.21531	-13.4854
0.01336	-13.705	0.13054	-13.6969	0.18978	-13.6844	0.22286	-13.6899		0.01321	-13.5032	0.15651	-13.4645	0.18761	-13.4814	0.22032	-13.4867
0.02004	-13.7088	0.13681	-13.6962	0.19131	-13.6844	0.22793	-13.6911		0.01982	-13.5068	0.16448	-13.4645	0.18911	-13.4814	0.22532	-13.4879
0.02673	-13.7122	0.14308	-13.6949	0.19283	-13.6844	0.23299	-13.6921		0.02642	-13.51	0.17246	-13.4647	0.19062	-13.4814	0.23033	-13.4889
0.03341	-13.7152	0.14936	-13.6932	0.19436	-13.6844	0.23806	-13.693		0.03303	-13.5127	0.17246	-13.4647	0.19213	-13.4814	0.23534	-13.4898
0.04009	-13.7176	0.15563	-13.6914	0.19588	-13.6844	0.24312	-13.6938		0.03963	-13.5149	0.17419	-13.4652	0.19364	-13.4814	0.24035	-13.4905
0.04677	-13.7193	0.16191	-13.6896	0.19741	-13.6844	0.24819	-13.6943		0.04624	-13.5166	0.17593	-13.4656	0.19515	-13.4814	0.24536	-13.491
0.05345	-13.7204	0.16818	-13.6881	0.19893	-13.6844	0.25326	-13.6946		0.05284	-13.5176	0.17766	-13.4661	0.19665	-13.4814	0.25036	-13.4913
0.06013	-13.7208	0.17445	-13.687	0.20046	-13.6844	0.25832	-13.6947		0.05945	-13.5179	0.17939	-13.4666	0.19816	-13.4814	0.25537	-13.4914
0.06013	-13.7208	0.17445	-13.687	0.20046	-13.6844	0.25832	-13.6947		0.05945	-13.5179	0.18113	-13.4669	0.19816	-13.4814	0.25537	-13.4914
0.06656	-13.7204	0.17582	-13.6866	0.20182	-13.6845	0.25985	-13.6947		0.0658	-13.5176	0.18286	-13.4672	0.19951	-13.4815	0.25688	-13.4914
0.07299	-13.7194	0.17718	-13.6863	0.20319	-13.6847	0.26137	-13.6947		0.07216	-13.5166	0.18459	-13.4674	0.20086	-13.4817	0.25839	-13.4914
0.07942	-13.7176	0.17854	-13.6859	0.20455	-13.685	0.2629	-13.6947		0.07851	-13.515	--	--	0.20221	-13.4819	0.2599	-13.4914
0.08585	-13.7152	0.17991	-13.6855	0.20591	-13.6853	0.26442	-13.6947		0.08487	-13.5127	0.11664	-13.4685	0.20356	-13.4823	0.2614	-13.4914
0.09227	-13.7122	0.18127	-13.6852	0.20728	-13.6856	0.26595	-13.6947		0.09122	-13.51	0.12461	-13.4676	0.2049	-13.4826	0.26291	-13.4914
0.0987	-13.7088	0.18264	-13.6849	0.20864	-13.686	0.26747	-13.6947		0.09758	-13.5068	0.13259	-13.4664	0.20625	-13.483	0.26442	-13.4914
0.10513	-13.705	0.184	-13.6846	0.21001	-13.6864	0.269	-13.6947		0.10393	-13.5032	0.14056	-13.4653	0.2076	-13.4834	0.26593	-13.4914
0.11156	-13.7009	0.18536	-13.6845	0.21137	-13.6868	0.27052	-13.6947		0.11029	-13.4995	0.14854	-13.4644	0.20895	-13.4838	0.26743	-13.4914
0.11799	-13.6966	0.18673	-13.6844	0.21273	-13.6872	0.27205	-13.6947		0.11664	-13.4955	0.15651	-13.464	0.2103	-13.4841	0.26894	-13.4914
	--	--	0.05	--	0.05	--	0.05			--	0.16448	-13.464	--	--	--	-0.2
0	-13.6966	0.11799	-13.6966	0.18673	-13.6844	0.21273	-13.6871		0	-13.4955	0.17246	-13.4644	0.18459	-13.4814	0.2103	-13.4841
0.00668	-13.7009	0.12426	-13.697	0.18826	-13.6844	0.2178	-13.6884		0.00661	-13.4994	0.17246	-13.4644	0.1861	-13.4814	0.21531	-13.4854
0.01336	-13.705	0.13054	-13.6969	0.18978	-13.6844	0.22286	-13.6898		0.01321	-13.5032	0.17419	-13.4648	0.18761	-13.4814	0.22032	-13.4867
0.02004	-13.7088	0.13681	-13.6961	0.19131	-13.6844	0.22793	-13.691		0.01982	-13.5067	0.17593	-13.4653	0.18911	-13.4814	0.22532	-13.4879
0.02673	-13.7122	0.14308	-13.6948	0.19283	-13.6844	0.23299	-13.692		0.02642	-13.5099	0.17766	-13.4657	0.19062	-13.4814	0.23033	-13.4889
0.03341	-13.7152	0.14936	-13.6932	0.19436	-13.6844	0.23806	-13.6929		0.03303	-13.5127	0.17939	-13.4662	0.19213	-13.4814	0.23534	-13.4898
0.04009	-13.7176	0.15563	-13.6914	0.19588	-13.6844	0.24312	-13.6936		0.03963	-13.5149	0.18113	-13.4665	0.19364	-13.4814	0.24035	-13.4905
0.04677	-13.7193	0.16191	-13.6896	0.19741	-13.6844	0.24819	-13.6942		0.04624	-13.5166	0.18286	-13.4667	0.19515	-13.4814	0.24536	-13.491
0.05345	-13.7204	0.16818	-13.6881	0.19893	-13.6844	0.25326	-13.6945		0.05284	-13.5176	0.18459	-13.4668	0.19665	-13.4814	0.25036	-13.4913
0.06013	-13.7208	0.17445	-13.6869	0.20046	-13.6844	0.25832	-13.6946		0.05945	-13.5179	--	--	0.19816	-13.4814	0.25537	-13.4914
0.06013	-13.7208	0.17445	-13.6869	0.20046	-13.6844	0.25832	-13.6946		0.05945	-13.5179	0.11664	-13.4685	0.19816	-13.4814	0.25537	-13.4914
0.06656	-13.7204	0.17582	-13.6866	0.20182	-13.6845	0.25985	-13.6946		0.0658	-13.5176	0.12461	-13.4676	0.19951	-13.4814	0.25688	-13.4914
0.07299	-13.7194	0.17718	-13.6862	0.20319	-13.6846	0.26137	-13.6946		0.07216	-13.5166	0.13259	-13.4664	0.20086	-13.4816	0.25839	-13.4914
0.07942	-13.7176	0.17854	-13.6858	0.20455	-13.6849	0.2629	-13.6946		0.07851	-13.5149	0.14056	-13.4653	0.20221	-13.4819	0.2599	-13.4914
0.08585	-13.7152	0.17991	-13.6854	0.20591	-13.6852	0.26442	-13.6946		0.08487	-13.5127	0.14854	-13.4644	0.20356	-13.4822	0.2614	-13.4914
0.09227	-13.7122	0.18127	-13.6851	0.20728	-13.6856	0.26595	-13.6946		0.09122	-13.51	0.15651	-13.4639	0.2049	-13.4825	0.26291	-13.4914
0.0987	-13.7088	0.18264	-13.6848	0.20864	-13.6859	0.26747	-13.6946		0.09758	-13.5068	0.16448	-13.4639	0.20625	-13.4829	0.26442	-13.4914
0.10513	-13.705	0.184	-13.6846	0.21001	-13.6863	0.269	-13.6946		0.10393	-13.5032	0.17246	-13.4643	0.2076	-13.4833	0.26593	-13.4914
0.11156	-13.7009	0.18536	-13.6844	0.21137	-13.6867	0.27052	-13.6946		0.11029	-13.4994	0.17246	-13.4643	0.20895	-13.4837	0.26743	-13.4914
0.11799	-13.6966	0.18673	-13.6844	0.21273	-13.6871	0.27205	-13.6946		0.11664	-13.4955	0.17419	-13.4648	0.2103	-13.4841	0.26894	-13.4914
	--	--	0.05	--	0.05	--	0.05			--	0.17593	-13.4652	--	--	--	-0.2
0	-13.6966	0.11799	-13.6966	0.18673	-13.6844	0.21273	-13.687		0	-13.4955	0.17766	-13.4657	0.18459	-13.4813	0.2103	-13.4839
0.00668	-13.7003	0.12426	-13.697	0.18826	-13.6844	0.2178	-13.6884		0.00661	-13.4992	0.17939	-13.4661	0.1861	-13.4813	0.21531	-13.4853
0.01336	-13.7044	0.13054	-13.6968	0.18978	-13.6844	0.22286	-13.6897		0.01321	-13.503	0.18113	-13.4665	0.18761	-13.4813	0.22032	-13.4865
0.02004	-13.7082	0.13681	-13.6961	0.19131	-13.6844	0.22793	-13.6909		0.01982	-13.5066	0.18286	-13.4667	0.18911	-13.4813	0.22532	-13.4877
0.02673	-13.7116	0.14308	-13.6948	0.19283	-13.6844	0.23299	-13.692		0.02642	-13.5097	0.18459	-13.4668	0.19062	-13.4813	0.23033	-13.4888
0.03341	-13.7146	0.14936	-13.6931	0.19436	-13.6844	0.23806	-13.6929		0.03303	-13.5125	--	--	0.19213	-13.4813	0.23534	-13.4897
0.04009	-13.7169	0.15563	-13.6913	0.19588	-13.6844	0.24312	-13.6937		0.03963	-13.5147	0.11664	-12.4218	0.19364	-13.4813	0.24035	-13.4904
0.04677	-13.7187	0.16191	-13.6896	0.19741	-13.6844	0.24819	-13.6942		0.04624	-13.5163	0.12461	-12.4245	0.19515	-13.4813	0.24536	-13.4909
0.05345	-13.7198	0.16818	-13.688	0.19893	-13.6844	0.25326	-13.6945		0.05284	-13.5173	0.13259	-12.423	0.19665	-13.4813	0.25036	-13.4912
0.06013	-13.7201	0.17445	-13.687	0.20046	-13.6844	0.25832	-13.6946		0.05945	-13.5176	0.14056	-12.4152	0.19816	-13.4813	0.25537	-13.4913
0.06013	-13.7201	0.17445	-13.687	0.20046	-13.6844	0.25832	-13.6946		0.05945	-13.5176	0.14854	-12.402	0.19816	-13.4813	0.25537	-13.4913
0.06656	-13.7198	0.17582	-13.6866	0.20182	-13.6845	0.25985	-13.6946		0.0658	-13.5173	0.15651	-12.3856	0.19951	-13.4814	0.25688	-13.4913
0.07299	-13.7187	0.17718	-13.6862	0.20319	-13.6847	0.26137	-13.6946		0.07216	-13.5163	0.16448	-12.3707	0.20086	-13.4815	0.25839	-13.4913
0.07942	-13.7169	0.17854	-13.6858	0.20455	-13.6849	0.2629	-13.6946		0.07851	-13.5147	0.17246	-12.3663	0.20221	-13.4818	0.2599	-13.4913
0.08585	-13.7145	0.17991	-13.6855	0.20591	-13.6852	0.26442	-13.6946		0.08487	-13.5125	0.17246	-12.3663	0.20356	-13.4821	0.2614	-13.4913
0.09227	-13.7116	0.18127	-13.6851	0.20728	-13.6855	0.26595	-13.6946		0.09122	-13.5097	0.17419	-12.3602	0.2049	-13.4824	0.26291	-13.4913
0.0987	-13.7082	0.18264	-13.6848	0.20864	-13.6859	0.26747	-13.6946		0.09758	-13.5065	0.17593	-12.3539	0.20625	-13.4828	0.26442	-13.4913
0.10513	-13.7043	0.184	-13.6846	0.21001	-13.6863	0.269	-13.6946		0.10393	-13.503	0.17766	-12.3476	0.2076	-13.4831	0.26593	-13.4913
0.11156	-13.7003	0.18536	-13.6844	0.21137	-13.6866	0.27052	-13.6946		0.11029	-13.4992	0.17939	-12.3414	0.20895	-13.4835	0.26743	-13.4913
0.11799	-13.6966	0.18673	-13.6844	0.21273	-13.687	0.27205	-13.6946		0.11664	-13.4955	0.18113	-12.3353	0.2103	-13.4839	0.26894	-13.4913
	--	--	0.05	--	0.05	--	0.05			--	0.18286	-12.3302	--	--	--	-0.2
0	-13.6966	0.11799	-13.6966	0.18673	-13.6843	0.21273	-13.6869		0	-13.4955	0.18459	-12.3277	0.18459	-13.4813	0.2103	-13.4838
0.00668	-13.7003	0.12426	-13.6969	0.18826	-13.6843	0.2178	-13.6883		0.00661	-13.4992	--	--	0.1861	-13.4813	0.21531	-13.4851
0.01336	-13.7044	0.13054	-13.6968	0.18978	-13.6843	0.22286	-13.6896		0.01321	-13.503	0.11664	-12.4218	0.18761	-13.4813	0.22032	-13.4864
0.02004	-13.7082	0.13681	-13.696	0.19131	-13.6843	0.22793	-13.6908		0.01982	-13.5065	0.12461	-12.4245	0.18911	-13.4813	0.22532	-13.4875
0.02673	-13.7116	0.14308	-13.6947	0.19283	-13.6843	0.23299	-13.6919		0.02642	-13.5097	0.13259	-12.423	0.19062	-13.4813	0.23033	-13.4886
0.03341	-13.7146	0.14936	-13.6931	0.19436	-13.6843	0.23806	-13.6928		0.03303	-13.5125	0.14056	-12.4152	0.19213	-13.4813	0.23534	-13.4895
0.04009	-13.7169	0.15563	-13.6913	0.19588	-13.6843	0.24312	-13.6936		0.03963	-13.5147	0.14854	-12.402	0.19364	-13.4813	0.24035	-13.4902
0.04677	-13.7187	0.16191	-13.6895	0.19741	-13.6843	0.24819	-13.6941		0.04624	-13.5163	0.15651	-12.3856	0.19515	-13.4813	0.24536	-13.4907
0.05345	-13.7198	0.16818	-13.688	0.19893	-13.6843	0.25326	-13.6945		0.05284	-13.5173	0.16448	-12.3707	0.19665	-13.4813	0.25036	-13.491
0.06013	-13.7201	0.17445	-13.6869	0.20046	-13.6843	0.25832	-13.6946		0.05945	-13.5176	0.17246	-12.3663	0.19816	-13.4813	0.25537	-13.4912
0.06013	-13.7201	0.17445	-13.6869	0.20046	-13.6843	0.25832	-13.6946		0.05945	-13.5176	0.17246	-12.3663	0.19816	-13.4813	0.25537	-13.4912
0.06656	-13.7198	0.17582	-13.6865	0.20182	-13.6844	0.25985	-13.6946		0.0658	-13.5173	0.17419	-12.3601	0.19951	-13.4813	0.25688	-13.4911
0.07299	-13.7187	0.17718	-13.6862	0.20319	-13.6845	0.26137	-13.6946		0.07216	-13.5163	0.17593	-12.3539	0.20086	-13.4815	0.25839	-13.4911
0.07942	-13.7169	0.17854	-13.6858	0.20455	-13.6847	0.2629	-13.6946		0.07851	-13.5146	0.17766	-12.3476	0.20221	-13.4817	0.2599	-13.4911
0.08585	-13.7145	0.17991	-13.6854	0.20591	-13.685	0.26442	-13.6946		0.08487	-13.5124	0.17939	-12.3413	0.20356	-13.482	0.2614	-13.4911
0.09227	-13.7116	0.18127	-13.6851	0.20728	-13.6854	0.26595	-13.6946		0.09122	-13.5097	0.18113	-12.3353	0.2049	-13.4823	0.26291	-13.4911
0.0987	-13.7082	0.18264	-13.6848	0.20864	-13.6857	0.26747	-13.6946		0.09758	-13.5065	0.18286	-12.3301	0.20625	-13.4827	0.26442	-13.4911
0.10513	-13.7043	0.184	-13.6846	0.21001	-13.6861	0.269	-13.6946		0.10393	-13.503	0.18459	-12.3277	0.2076	-13.4831	0.26593	-13.4911
0.11156	-13.7003	0.18536	-13.6844	0.21137	-13.6865	0.27052	-13.6946		0.11029	-13.4992	--	--	0.20895	-13.4834	0.26743	-13.4911
0.11799	-13.6966	0.18673	-13.6843	0.21273	-13.6869	0.27205	-13.6946		0.11664	-13.4955	0.11664	-12.4166	0.2103	-13.4838	0.26894	-13.4911
	--	--	0.05	--	0.05	--	0.05			--	0.12461	-12.4193	--	--	--	-0.2
0	-13.6961	0.11799	-13.6961	0.18673	-13.6838	0.21273	-13.6866		0	-13.4954	0.13259	-12.4175	0.18459	-13.4807	0.2103	-13.4834
0.00668	-13.6923	0.12426	-13.695	0.18826	-13.6838	0.2178	-13.688		0.00661	-13.4915	0.14056	-12.4094	0.1861	-13.4807	0.21531	-13.4847
0.01336	-13.691	0.13054	-13.6931	0.18978	-13.6838	0.22286	-13.6893		0.01321	-13.4893	0.14854	-12.3961	0.18761	-13.4807	0.22032	-13.486
0.02004	-13.6943	0.13681	-13.6909	0.19131	-13.6838	0.22793	-13.6905		0.01982	-13.4924	0.15651	-12.3803	0.18911	-13.4807	0.22532	-13.4872
0.02673	-13.6974	0.14308	-13.6884	0.19283	-13.6838	0.23299	-13.6915		0.02642	-13.4952	0.16448	-12.3672	0.19062	-13.4807	0.23033	-13.4882
0.03341	-13.7	0.14936	-13.686	0.19436	-13.6838	0.23806	-13.6924		0.03303	-13.4976	0.17246	-12.3659	0.19213	-13.4807	0.23534	-13.4891
0.04009	-13.7021	0.15563	-13.6848	0.19588	-13.6838	0.24312	-13.6932		0.03963	-13.4995	0.17246	-12.3659	0.19364	-13.4807	0.24035	-13.4898
0.04677	-13.7037	0.16191	-13.6848	0.19741	-13.6838	0.24819	-13.6937		0.04624	-13.501	0.17419	-12.3598	0.19515	-13.4807	0.24536	-13.4903
0.05345	-13.7046	0.16818	-13.6853	0.19893	-13.6838	0.25326	-13.694		0.05284	-13.5019	0.17593	-12.3536	0.19665	-13.4807	0.25036	-13.4906
0.06013	-13.705	0.17445	-13.6864	0.20046	-13.6838	0.25832	-13.6941		0.05945	-13.5022	0.17766	-12.3473	0.19816	-13.4807	0.25537	-13.4907
0.06013	-13.705	0.17445	-13.6864	0.20046	-13.6838	0.25832	-13.6941		0.05945	-13.5022	0.17939	-12.341	0.19816	-13.4807	0.25537	-13.4907
0.06656	-13.7046	0.17582	-13.686	0.20182	-13.6839	0.25985	-13.6941		0.0658	-13.5019	0.18113	-12.335	0.19951	-13.4808	0.25688	-13.4907
0.07299	-13.7037	0.17718	-13.6856	0.20319	-13.6841	0.26137	-13.6941		0.07216	-13.501	0.18286	-12.3297	0.20086	-13.481	0.25839	-13.4907
0.07942	-13.7021	0.17854	-13.6852	0.20455	-13.6844	0.2629	-13.6941		0.07851	-13.4996	0.18459	-12.3271	0.20221	-13.4812	0.2599	-13.4907
0.08585	-13.7	0.17991	-13.6849	0.20591	-13.6847	0.26442	-13.6941		0.08487	-13.4976	--	--	0.20356	-13.4816	0.2614	-13.4907
0.09227	-13.6974	0.18127	-13.6846	0.20728	-13.685	0.26595	-13.6941		0.09122	-13.4952	0.11664	-12.4166	0.2049	-13.4819	0.26291	-13.4907
0.0987	-13.6943	0.18264	-13.6843	0.20864	-13.6854	0.26747	-13.6941		0.09758	-13.4924	0.12461	-12.4193	0.20625	-13.4823	0.26442	-13.4907
0.10513	-13.691	0.184	-13.684	0.21001	-13.6858	0.269	-13.6941		0.10393	-13.4893	0.13259	-12.4175	0.2076	-13.4827	0.26593	-13.4907
0.11156	-13.6923	0.18536	-13.6838	0.21137	-13.6862	0.27052	-13.6941		0.11029	-13.4915	0.14056	-12.4094	0.20895	-13.483	0.26743	-13.4907
0.11799	-13.6961	0.18673	-13.6838	0.21273	-13.6866	0.27205	-13.6941		0.11664	-13.4954	0.14854	-12.3961	0.2103	-13.4834	0.26894	-13.4907
	--	--	0.05	--	0.05	--	0.05			--	0.15651	-12.3803	--	--	--	-0.2
0	-13.6961	0.11799	-13.6961	0.18673	-13.6838	0.21273	-13.6865		0	-13.4954	0.16448	-12.3672	0.18459	-13.4807	0.2103	-13.4834
0.00668	-13.6923	0.12426	-13.6951	0.18826	-13.6838	0.2178	-13.6879		0.00661	-13.4915	0.17246	-12.3659	0.1861	-13.4807	0.21531	-13.4848
0.01336	-13.691	0.13054	-13.6932	0.18978	-13.6838	0.22286	-13.6892		0.01321	-13.4893	0.17246	-12.3659	0.18761	-13.4807	0.22032	-13.486
0.02004	-13.6943	0.13681	-13.6909	0.19131	-13.6838	0.22793	-13.6904		0.01982	-13.4924	0.17419	-12.3598	0.18911	-13.4807	0.22532	-13.4872
0.02673	-13.6973	0.14308	-13.6884	0.19283	-13.6838	0.23299	-13.6914		0.02642	-13.4951	0.17593	-12.3536	0.19062	-13.4807	0.23033	-13.4882
0.03341	-13.7	0.14936	-13.6861	0.19436	-13.6838	0.23806	-13.6923		0.03303	-13.4976	0.17766	-12.3473	0.19213	-13.4807	0.23534	-13.4891
0.04009	-13.7021	0.15563	-13.6849	0.19588	-13.6838	0.24312	-13.6931		0.03963	-13.4995	0.17939	-12.341	0.19364	-13.4807	0.24035	-13.4898
0.04677	-13.7037	0.16191	-13.6849	0.19741	-13.6838	0.24819	-13.6936		0.04624	-13.501	0.18113	-12.3349	0.19515	-13.4807	0.24536	-13.4903
0.05345	-13.7046	0.16818	-13.6854	0.19893	-13.6838	0.25326	-13.6939		0.05284	-13.5019	0.18286	-12.3296	0.19665	-13.4807	0.25036	-13.4906
0.06013	-13.705	0.17445	-13.6865	0.20046	-13.6838	0.25832	-13.694		0.05945	-13.5022	0.18459	-12.3271	0.19816	-13.4807	0.25537	-13.4907
0.06013	-13.705	0.17445	-13.6865	0.20046	-13.6838	0.25832	-13.694		0.05945	-13.5022	--	--	0.19816	-13.4807	0.25537	-13.4907
0.06656	-13.7046	0.17582	-13.6861	0.20182	-13.6839	0.25985	-13.694		0.0658	-13.5019	0.11664	-12.414	0.19951	-13.4808	0.25688	-13.4907
0.07299	-13.7037	0.17718	-13.6857	0.20319	-13.6841	0.26137	-13.694		0.07216	-13.501	0.12461	-12.4045	0.20086	-13.4809	0.25839	-13.4907
0.07942	-13.7021	0.17854	-13.6853	0.20455	-13.6843	0.2629	-13.694		0.07851	-13.4995	0.13259	-12.3862	0.20221	-13.4812	0.2599	-13.4907
0.08585	-13.7	0.17991	-13.685	0.20591	-13.6846	0.26442	-13.694		0.08487	-13.4976	0.14056	-12.3627	0.20356	-13.4815	0.2614	-13.4907
0.09227	-13.6974	0.18127	-13.6846	0.20728	-13.685	0.26595	-13.694		0.09122	-13.4952	0.14854	-12.3365	0.2049	-13.4819	0.26291	-13.4907
0.0987	-13.6943	0.18264	-13.6843	0.20864	-13.6853	0.26747	-13.694		0.09758	-13.4924	0.15651	-12.3172	0.20625	-13.4822	0.26442	-13.4907
0.10513	-13.691	0.184	-13.6841	0.21001	-13.6857	0.269	-13.694		0.10393	-13.4893	0.16448	-12.3088	0.2076	-13.4826	0.26593	-13.4907
0.11156	-13.6923	0.18536	-13.6839	0.21137	-13.6861	0.27052	-13.694		0.11029	-13.4915	0.17246	-12.3068	0.20895	-13.483	0.26743	-13.4907
0.11799	-13.6961	0.18673	-13.6838	0.21273	-13.6865	0.27205	-13.694		0.11664	-13.4954	0.17246	-12.3068	0.2103	-13.4834	0.26894	-13.4907
	--	--	0.05	--	0.05	--	0.05			--	0.17419	-12.3034	--	--	--	-0.2
0	-13.6959	0.11799	-13.6959	0.18673	-13.6835	0.21273	-13.6862		0	-13.4952	0.17593	-12.3003	0.18459	-13.4805	0.2103	-13.4831
0.00668	-13.6917	0.12426	-13.6948	0.18826	-13.6835	0.2178	-13.6876		0.00661	-13.4913	0.17766	-12.298	0.1861	-13.4805	0.21531	-13.4845
0.01336	-13.6904	0.13054	-13.6929	0.18978	-13.6835	0.22286	-13.6889		0.01321	-13.4891	0.17939	-12.2992	0.18761	-13.4805	0.22032	-13.4857
0.02004	-13.6937	0.13681	-13.6907	0.19131	-13.6835	0.22793	-13.6901		0.01982	-13.4922	0.18113	-12.3042	0.18911	-13.4805	0.22532	-13.4869
0.02673	-13.6967	0.14308	-13.6882	0.19283	-13.6835	0.23299	-13.6912		0.02642	-13.4949	0.18286	-12.3092	0.19062	-13.4805	0.23033	-13.488
0.03341	-13.6993	0.14936	-13.6858	0.19436	-13.6835	0.23806	-13.6921		0.03303	-13.4973	0.18459	-12.3117	0.19213	-13.4805	0.23534	-13.4889
0.04009	-13.7014	0.15563	-13.6845	0.19588	-13.6835	0.24312	-13.6929		0.03963	-13.4993	--	--	0.19364	-13.4805	0.24035	-13.4896
0.04677	-13.703	0.16191	-13.6846	0.19741	-13.6835	0.24819	-13.6934		0.04624	-13.5007	0.11664	-12.414	0.19515	-13.4805	0.24536	-13.4901
0.05345	-13.7039	0.16818	-13.6851	0.19893	-13.6835	0.25326	-13.6938		0.05284	-13.5015	0.12461	-12.4045	0.19665	-13.4805	0.25036	-13.4904
0.06013	-13.7043	0.17445	-13.6862	0.20046	-13.6835	0.25832	-13.6939		0.05945	-13.5018	0.13259	-12.3862	0.19816	-13.4805	0.25537	-13.4905
0.06013	-13.7043	0.17445	-13.6862	0.20046	-13.6835	0.25832	-13.6939		0.05945	-13.5018	0.14056	-12.3627	0.19816	-13.4805	0.25537	-13.4905
0.06656	-13.7039	0.17582	-13.6858	0.20182	-13.6836	0.25985	-13.6939		0.0658	-13.5015	0.14854	-12.3364	0.19951	-13.4806	0.25688	-13.4905
0.07299	-13.703	0.17718	-13.6854	0.20319	-13.6838	0.26137	-13.6939		0.07216	-13.5007	0.15651	-12.3171	0.20086	-13.4808	0.25839	-13.4905
0.07942	-13.7014	0.17854	-13.6851	0.20455	-13.684	0.2629	-13.6939		0.07851	-13.4992	0.16448	-12.3087	0.20221	-13.481	0.2599	-13.4905
0.08585	-13.6993	0.17991	-13.6847	0.20591	-13.6843	0.26442	-13.6939		0.08487	-13.4973	0.17246	-12.3067	0.20356	-13.4813	0.2614	-13.4905
0.09227	-13.6967	0.18127	-13.6843	0.20728	-13.6847	0.26595	-13.6939		0.09122	-13.4949	0.17246	-12.3067	0.2049	-13.4817	0.26291	-13.4905
0.0987	-13.6937	0.18264	-13.684	0.20864	-13.685	0.26747	-13.6939		0.09758	-13.4921	0.17419	-12.3034	0.20625	-13.482	0.26442	-13.4905
0.10513	-13.6904	0.184	-13.6838	0.21001	-13.6854	0.269	-13.6939		0.10393	-13.4891	0.17593	-12.3002	0.2076	-13.4824	0.26593	-13.4905
0.11156	-13.6917	0.18536	-13.6836	0.21137	-13.6858	0.27052	-13.6939		0.11029	-13.4913	0.17766	-12.2979	0.20895	-13.4827	0.26743	-13.4905
0.11799	-13.6959	0.18673	-13.6835	0.21273	-13.6862	0.27205	-13.6939		0.11664	-13.4952	0.17939	-12.2992	0.2103	-13.4831	0.26894	-13.4905
	--	--	0.05	--	0.05	--	0.05			--	0.18113	-12.3041	--	--	--	-0.2
0	-13.6959	0.11799	-13.6959	0.18673	-13.6836	0.21273	-13.6862		0	-13.4952	0.18286	-12.3092	0.18459	-13.4805	0.2103	-13.4831
0.00668	-13.6917	0.12426	-13.6949	0.18826	-13.6836	0.2178	-13.6876		0.00661	-13.4913	0.18459	-12.3117	0.1861	-13.4805	0.21531	-13.4844
0.01336	-13.6904	0.13054	-13.693	0.18978	-13.6836	0.22286	-13.6889		0.01321	-13.4891	--	--	0.18761	-13.4805	0.22032	-13.4857
0.02004	-13.6937	0.13681	-13.6907	0.19131	-13.6836	0.22793	-13.6901		0.01982	-13.4921	0.11664	-12.4092	0.18911	-13.4805	0.22532	-13.4869
0.02673	-13.6967	0.14308	-13.6882	0.19283	-13.6836	0.23299	-13.6912		0.02642	-13.4949	0.12461	-12.3996	0.19062	-13.4805	0.23033	-13.4879
0.03341	-13.6993	0.14936	-13.6858	0.19436	-13.6836	0.23806	-13.6922		0.03303	-13.4973	0.13259	-12.3811	0.19213	-13.4805	0.23534	-13.4888
0.04009	-13.7014	0.15563	-13.6846	0.19588	-13.6836	0.24312	-13.6929		0.03963	-13.4992	0.14056	-12.3578	0.19364	-13.4805	0.24035	-13.4895
0.04677	-13.703	0.16191	-13.6846	0.19741	-13.6836	0.24819	-13.6934		0.04624	-13.5007	0.14854	-12.3334	0.19515	-13.4805	0.24536	-13.49
0.05345	-13.7039	0.16818	-13.6852	0.19893	-13.6836	0.25326	-13.6938		0.05284	-13.5015	0.15651	-12.3125	0.19665	-13.4805	0.25036	-13.4904
0.06013	-13.7043	0.17445	-13.6863	0.20046	-13.6836	0.25832	-13.6939		0.05945	-13.5018	0.16448	-12.3041	0.19816	-13.4805	0.25537	-13.4905
0.06013	-13.7043	0.17445	-13.6863	0.20046	-13.6836	0.25832	-13.6939		0.05945	-13.5018	0.17246	-12.3063	0.19816	-13.4805	0.25537	-13.4905
0.06656	-13.7039	0.17582	-13.6859	0.20182	-13.6837	0.25985	-13.6939		0.0658	-13.5015	0.17246	-12.3063	0.19951	-13.4806	0.25688	-13.4905
0.07299	-13.703	0.17718	-13.6855	0.20319	-13.6838	0.26137	-13.6939		0.07216	-13.5006	0.17419	-12.3028	0.20086	-13.4807	0.25839	-13.4905
0.07942	-13.7014	0.17854	-13.6851	0.20455	-13.6841	0.2629	-13.6939		0.07851	-13.4992	0.17593	-12.2996	0.20221	-13.481	0.2599	-13.4905
0.08585	-13.6993	0.17991	-13.6848	0.20591	-13.6844	0.26442	-13.6939		0.08487	-13.4973	0.17766	-12.2969	0.20356	-13.4813	0.2614	-13.4905
0.09227	-13.6967	0.18127	-13.6844	0.20728	-13.6847	0.26595	-13.6939		0.09122	-13.4949	0.17939	-12.2983	0.2049	-13.4816	0.26291	-13.4905
0.0987	-13.6937	0.18264	-13.6841	0.20864	-13.6851	0.26747	-13.6939		0.09758	-13.4921	0.18113	-12.3038	0.20625	-13.482	0.26442	-13.4905
0.10513	-13.6903	0.184	-13.6838	0.21001	-13.6855	0.269	-13.6939		0.10393	-13.4891	0.18286	-12.3089	0.2076	-13.4823	0.26593	-13.4905
0.11156	-13.6917	0.18536	-13.6836	0.21137	-13.6858	0.27052	-13.6939		0.11029	-13.4913	0.18459	-12.3113	0.20895	-13.4827	0.26743	-13.4905
0.11799	-13.6959	0.18673	-13.6836	0.21273	-13.6862	0.27205	-13.6939		0.11664	-13.4952	--	--	0.2103	-13.4831	0.26894	-13.4905
	--	--	0.05	--	0.05	--	0.05			--	0.11664	-12.4092	--	--	--	-0.2
0	-13.6838	0.11799	-13.6838	0.18673	-13.6817	0.21273	-13.6791		0	-13.4827	0.12461	-12.3996	0.18459	-13.4785	0.2103	-13.4759
0.00668	-13.6874	0.12426	-13.6844	0.18826	-13.6817	0.2178	-13.6778		0.00661	-13.486	0.13259	-12.3811	0.1861	-13.4785	0.21531	-13.4746
0.01336	-13.6882	0.13054	-13.6849	0.18978	-13.6817	0.22286	-13.6765		0.01321	-13.4877	0.14056	-12.3578	0.18761	-13.4785	0.22032	-13.4734
0.02004	-13.6842	0.13681	-13.6851	0.19131	-13.6817	0.22793	-13.6754		0.01982	-13.484	0.14854	-12.3334	0.18911	-13.4785	0.22532	-13.4723
0.02673	-13.6806	0.14308	-13.6852	0.19283	-13.6817	0.23299	-13.6744		0.02642	-13.4807	0.15651	-12.3125	0.19062	-13.4785	0.23033	-13.4713
0.03341	-13.6774	0.14936	-13.685	0.19436	-13.6817	0.23806	-13.6735		0.03303	-13.4777	0.16448	-12.3041	0.19213	-13.4785	0.23534	-13.4705
0.04009	-13.6748	0.15563	-13.6839	0.19588	-13.6817	0.24312	-13.6729		0.03963	-13.4754	0.17246	-12.3063	0.19364	-13.4785	0.24035	-13.4698
0.04677	-13.6729	0.16191	-13.682	0.19741	-13.6817	0.24819	-13.6724		0.04624	-13.4736	0.17246	-12.3063	0.19515	-13.4785	0.24536	-13.4694
0.05345	-13.6717	0.16818	-13.6804	0.19893	-13.6817	0.25326	-13.6721		0.05284	-13.4725	0.17419	-12.3028	0.19665	-13.4785	0.25036	-13.4691
0.06013	-13.6713	0.17445	-13.6791	0.20046	-13.6817	0.25832	-13.672		0.05945	-13.4721	0.17593	-12.2996	0.19816	-13.4785	0.25537	-13.469
0.06013	-13.6713	0.17445	-13.6791	0.20046	-13.6817	0.25832	-13.672		0.05945	-13.4721	0.17766	-12.2969	0.19816	-13.4785	0.25537	-13.469
0.06656	-13.6717	0.17582	-13.6795	0.20182	-13.6816	0.25985	-13.672		0.0658	-13.4725	0.17939	-12.2983	0.19951	-13.4784	0.25688	-13.469
0.07299	-13.6729	0.17718	-13.6798	0.20319	-13.6815	0.26137	-13.672		0.07216	-13.4736	0.18113	-12.3037	0.20086	-13.4783	0.25839	-13.469
0.07942	-13.6748	0.17854	-13.6802	0.20455	-13.6812	0.2629	-13.672		0.07851	-13.4754	0.18286	-12.3089	0.20221	-13.478	0.2599	-13.469
0.08585	-13.6774	0.17991	-13.6806	0.20591	-13.6809	0.26442	-13.672		0.08487	-13.4777	0.18459	-12.3113	0.20356	-13.4777	0.2614	-13.469
0.09227	-13.6806	0.18127	-13.6809	0.20728	-13.6806	0.26595	-13.672		0.09122	-13.4807	--	--	0.2049	-13.4774	0.26291	-13.469
0.0987	-13.6842	0.18264	-13.6812	0.20864	-13.6802	0.26747	-13.672		0.09758	-13.484	0.11664	-12.3306	0.20625	-13.477	0.26442	-13.469
0.10513	-13.6882	0.184	-13.6815	0.21001	-13.6799	0.269	-13.672		0.10393	-13.4877	0.12461	-12.3318	0.2076	-13.4767	0.26593	-13.469
0.11156	-13.6874	0.18536	-13.6816	0.21137	-13.6795	0.27052	-13.672		0.11029	-13.486	0.13259	-12.3315	0.20895	-13.4763	0.26743	-13.469
0.11799	-13.6838	0.18673	-13.6817	0.21273	-13.6791	0.27205	-13.672		0.11664	-13.4827	0.14056	-12.3275	0.2103	-13.4759	0.26894	-13.469
	--	--	0.05	--	0.05	--	0.05			--	0.14854	-12.3188	--	--	--	-0.2
0	-13.6838	0.11799	-13.6838	0.18673	-13.6817	0.21273	-13.679		0	-13.4827	0.15651	-12.3038	0.18459	-13.4785	0.2103	-13.4759
0.00668	-13.6874	0.12426	-13.6844	0.18826	-13.6817	0.2178	-13.6777		0.00661	-13.486	0.16448	-12.2862	0.1861	-13.4785	0.21531	-13.4746
0.01336	-13.6882	0.13054	-13.6848	0.18978	-13.6817	0.22286	-13.6765		0.01321	-13.4876	0.17246	-12.2726	0.18761	-13.4785	0.22032	-13.4734
0.02004	-13.6842	0.13681	-13.6851	0.19131	-13.6817	0.22793	-13.6754		0.01982	-13.484	0.17246	-12.2726	0.18911	-13.4785	0.22532	-13.4723
0.02673	-13.6806	0.14308	-13.6851	0.19283	-13.6817	0.23299	-13.6744		0.02642	-13.4806	0.17419	-12.2782	0.19062	-13.4785	0.23033	-13.4714
0.03341	-13.6774	0.14936	-13.685	0.19436	-13.6817	0.23806	-13.6735		0.03303	-13.4777	0.17593	-12.2841	0.19213	-13.4785	0.23534	-13.4705
0.04009	-13.6748	0.15563	-13.6838	0.19588	-13.6817	0.24312	-13.6728		0.03963	-13.4753	0.17766	-12.2899	0.19364	-13.4785	0.24035	-13.4699
0.04677	-13.6729	0.16191	-13.682	0.19741	-13.6817	0.24819	-13.6724		0.04624	-13.4736	0.17939	-12.2918	0.19515	-13.4785	0.24536	-13.4694
0.05345	-13.6717	0.16818	-13.6804	0.19893	-13.6817	0.25326	-13.6721		0.05284	-13.4725	0.18113	-12.2899	0.19665	-13.4785	0.25036	-13.4691
0.06013	-13.6713	0.17445	-13.679	0.20046	-13.6817	0.25832	-13.672		0.05945	-13.4721	0.18286	-12.2883	0.19816	-13.4785	0.25537	-13.469
0.06013	-13.6713	0.17445	-13.679	0.20046	-13.6817	0.25832	-13.672		0.05945	-13.4721	0.18459	-12.2876	0.19816	-13.4785	0.25537	-13.469
0.06656	-13.6717	0.17582	-13.6794	0.20182	-13.6816	0.25985	-13.672		0.0658	-13.4725	--	--	0.19951	-13.4784	0.25688	-13.469
0.07299	-13.6729	0.17718	-13.6798	0.20319	-13.6814	0.26137	-13.672		0.07216	-13.4736	0.11664	-12.3306	0.20086	-13.4782	0.25839	-13.469
0.07942	-13.6748	0.17854	-13.6802	0.20455	-13.6812	0.2629	-13.672		0.07851	-13.4753	0.12461	-12.3318	0.20221	-13.4779	0.2599	-13.469
0.08585	-13.6774	0.17991	-13.6805	0.20591	-13.6809	0.26442	-13.672		0.08487	-13.4777	0.13259	-12.3315	0.20356	-13.4776	0.2614	-13.469
0.09227	-13.6806	0.18127	-13.6809	0.20728	-13.6805	0.26595	-13.672		0.09122	-13.4806	0.14056	-12.3274	0.2049	-13.4773	0.26291	-13.469
0.0987	-13.6842	0.18264	-13.6812	0.20864	-13.6802	0.26747	-13.672		0.09758	-13.484	0.14854	-12.3188	0.20625	-13.477	0.26442	-13.469
0.10513	-13.6882	0.184	-13.6814	0.21001	-13.6798	0.269	-13.672		0.10393	-13.4876	0.15651	-12.3038	0.2076	-13.4766	0.26593	-13.469
0.11156	-13.6874	0.18536	-13.6816	0.21137	-13.6794	0.27052	-13.672		0.11029	-13.486	0.16448	-12.2862	0.20895	-13.4762	0.26743	-13.469
0.11799	-13.6838	0.18673	-13.6817	0.21273	-13.679	0.27205	-13.672		0.11664	-13.4827	0.17246	-12.2726	0.2103	-13.4759	0.26894	-13.469
	--	--	0.05	--	0.05	--	0.05			--	0.17246	-12.2726	--	--	--	-0.2
0	-13.6838	0.11799	-13.6838	0.18673	-13.6817	0.21273	-13.6791		0	-13.4826	0.17419	-12.2781	0.18459	-13.4783	0.2103	-13.4757
0.00668	-13.6868	0.12426	-13.6843	0.18826	-13.6817	0.2178	-13.6778		0.00661	-13.4858	0.17593	-12.2841	0.1861	-13.4783	0.21531	-13.4744
0.01336	-13.6875	0.13054	-13.6848	0.18978	-13.6817	0.22286	-13.6766		0.01321	-13.4875	0.17766	-12.2898	0.18761	-13.4783	0.22032	-13.4732
0.02004	-13.6836	0.13681	-13.685	0.19131	-13.6817	0.22793	-13.6754		0.01982	-13.4838	0.17939	-12.2918	0.18911	-13.4783	0.22532	-13.4721
0.02673	-13.6799	0.14308	-13.6851	0.19283	-13.6817	0.23299	-13.6745		0.02642	-13.4805	0.18113	-12.2899	0.19062	-13.4783	0.23033	-13.4711
0.03341	-13.6768	0.14936	-13.6849	0.19436	-13.6817	0.23806	-13.6736		0.03303	-13.4775	0.18286	-12.2882	0.19213	-13.4783	0.23534	-13.4703
0.04009	-13.6742	0.15563	-13.6838	0.19588	-13.6817	0.24312	-13.673		0.03963	-13.4752	0.18459	-12.2876	0.19364	-13.4783	0.24035	-13.4697
0.04677	-13.6723	0.16191	-13.682	0.19741	-13.6817	0.24819	-13.6725		0.04624	-13.4734	--	--	0.19515	-13.4783	0.24536	-13.4692
0.05345	-13.6711	0.16818	-13.6803	0.19893	-13.6817	0.25326	-13.6722		0.05284	-13.4723	0.11664	-12.3233	0.19665	-13.4783	0.25036	-13.469
0.06013	-13.6707	0.17445	-13.6791	0.20046	-13.6817	0.25832	-13.6721		0.05945	-13.4719	0.12461	-12.3245	0.19816	-13.4783	0.25537	-13.4689
0.06013	-13.6707	0.17445	-13.6791	0.20046	-13.6817	0.25832	-13.6721		0.05945	-13.4719	0.13259	-12.3238	0.19816	-13.4783	0.25537	-13.4689
0.06656	-13.6711	0.17582	-13.6795	0.20182	-13.6817	0.25985	-13.6721		0.0658	-13.4723	0.14056	-12.3198	0.19951	-13.4783	0.25688	-13.4689
0.07299	-13.6723	0.17718	-13.6798	0.20319	-13.6815	0.26137	-13.6721		0.07216	-13.4734	0.14854	-12.3132	0.20086	-13.4781	0.25839	-13.4689
0.07942	-13.6742	0.17854	-13.6802	0.20455	-13.6813	0.2629	-13.6721		0.07851	-13.4752	0.15651	-12.3013	0.20221	-13.4779	0.2599	-13.4689
0.08585	-13.6768	0.17991	-13.6806	0.20591	-13.681	0.26442	-13.6721		0.08487	-13.4775	0.16448	-12.2827	0.20356	-13.4776	0.2614	-13.4689
0.09227	-13.68	0.18127	-13.6809	0.20728	-13.6806	0.26595	-13.6721		0.09122	-13.4805	0.17246	-12.2722	0.2049	-13.4772	0.26291	-13.4689
0.0987	-13.6836	0.18264	-13.6812	0.20864	-13.6803	0.26747	-13.6721		0.09758	-13.4838	0.17246	-12.2722	0.20625	-13.4768	0.26442	-13.4689
0.10513	-13.6875	0.184	-13.6814	0.21001	-13.6799	0.269	-13.6721		0.10393	-13.4875	0.17419	-12.2777	0.2076	-13.4765	0.26593	-13.4689
0.11156	-13.6868	0.18536	-13.6816	0.21137	-13.6795	0.27052	-13.6721		0.11029	-13.4858	0.17593	-12.2835	0.20895	-13.4761	0.26743	-13.4689
0.11799	-13.6838	0.18673	-13.6817	0.21273	-13.6791	0.27205	-13.6721		0.11664	-13.4827	0.17766	-12.2889	0.2103	-13.4757	0.26894	-13.4689
	--	--	0.05	--	0.05	--	0.05			--	0.17939	-12.2909	--	--	--	-0.2
0	-13.6838	0.11799	-13.6838	0.18673	-13.6817	0.21273	-13.679		0	-13.4826	0.18113	-12.2894	0.18459	-13.4783	0.2103	-13.4756
0.00668	-13.6868	0.12426	-13.6842	0.18826	-13.6817	0.2178	-13.6777		0.00661	-13.4858	0.18286	-12.2877	0.1861	-13.4783	0.21531	-13.4744
0.01336	-13.6875	0.13054	-13.6847	0.18978	-13.6817	0.22286	-13.6765		0.01321	-13.4874	0.18459	-12.2871	0.18761	-13.4783	0.22032	-13.4732
0.02004	-13.6836	0.13681	-13.685	0.19131	-13.6817	0.22793	-13.6754		0.01982	-13.4838	--	--	0.18911	-13.4783	0.22532	-13.4721
0.02673	-13.6799	0.14308	-13.685	0.19283	-13.6817	0.23299	-13.6744		0.02642	-13.4804	0.11664	-12.3233	0.19062	-13.4783	0.23033	-13.4711
0.03341	-13.6768	0.14936	-13.6849	0.19436	-13.6817	0.23806	-13.6736		0.03303	-13.4775	0.12461	-12.3244	0.19213	-13.4783	0.23534	-13.4703
0.04009	-13.6742	0.15563	-13.6838	0.19588	-13.6817	0.24312	-13.6729		0.03963	-13.4751	0.13259	-12.3238	0.19364	-13.4783	0.24035	-13.4697
0.04677	-13.6722	0.16191	-13.6819	0.19741	-13.6817	0.24819	-13.6725		0.04624	-13.4734	0.14056	-12.3198	0.19515	-13.4783	0.24536	-13.4692
0.05345	-13.6711	0.16818	-13.6803	0.19893	-13.6817	0.25326	-13.6722		0.05284	-13.4723	0.14854	-12.3131	0.19665	-13.4783	0.25036	-13.4689
0.06013	-13.6707	0.17445	-13.6791	0.20046	-13.6817	0.25832	-13.6721		0.05945	-13.4719	0.15651	-12.3012	0.19816	-13.4783	0.25537	-13.4688
0.06013	-13.6707	0.17445	-13.6791	0.20046	-13.6817	0.25832	-13.6721		0.05945	-13.4719	0.16448	-12.2826	0.19816	-13.4783	0.25537	-13.4688
0.06656	-13.6711	0.17582	-13.6794	0.20182	-13.6817	0.25985	-13.6721		0.0658	-13.4723	0.17246	-12.2722	0.19951	-13.4782	0.25688	-13.4688
0.07299	-13.6722	0.17718	-13.6798	0.20319	-13.6815	0.26137	-13.6721		0.07216	-13.4734	0.17246	-12.2722	0.20086	-13.4781	0.25839	-13.4688
0.07942	-13.6742	0.17854	-13.6802	0.20455	-13.6812	0.2629	-13.6721		0.07851	-13.4751	0.17419	-12.2777	0.20221	-13.4778	0.2599	-13.4688
0.08585	-13.6768	0.17991	-13.6805	0.20591	-13.6809	0.26442	-13.6721		0.08487	-13.4775	0.17593	-12.2835	0.20356	-13.4775	0.2614	-13.4688
0.09227	-13.68	0.18127	-13.6809	0.20728	-13.6806	0.26595	-13.6721		0.09122	-13.4804	0.17766	-12.2888	0.2049	-13.4771	0.26291	-13.4688
0.0987	-13.6836	0.18264	-13.6812	0.20864	-13.6802	0.26747	-13.6721		0.09758	-13.4838	0.17939	-12.2909	0.20625	-13.4768	0.26442	-13.4688
0.10513	-13.6875	0.184	-13.6814	0.21001	-13.6798	0.269	-13.6721		0.10393	-13.4874	0.18113	-12.2894	0.2076	-13.4764	0.26593	-13.4688
0.11156	-13.6868	0.18536	-13.6816	0.21137	-13.6794	0.27052	-13.6721		0.11029	-13.4858	0.18286	-12.2877	0.20895	-13.476	0.26743	-13.4688
0.11799	-13.6838	0.18673	-13.6817	0.21273	-13.679	0.27205	-13.6721		0.11664	-13.4826	0.18459	-12.2871	0.2103	-13.4756	0.26894	-13.4688
	--	--	0.05	--	0.05	--	0.05			--	--	--	--	--	--	-0.2
0	-13.6832	0.11799	-13.6832	0.18673	-13.6811	0.21273	-13.6785		0	-13.4826	0.11664	-12.3213	0.18459	-13.4778	0.2103	-13.4752
0.00668	-13.6801	0.12426	-13.6826	0.18826	-13.6811	0.2178	-13.6771		0.00661	-13.4793	0.12461	-12.3162	0.1861	-13.4778	0.21531	-13.4739
0.01336	-13.6766	0.13054	-13.6816	0.18978	-13.6811	0.22286	-13.6758		0.01321	-13.4761	0.13259	-12.3058	0.18761	-13.4778	0.22032	-13.4727
0.02004	-13.6733	0.13681	-13.6806	0.19131	-13.6811	0.22793	-13.6746		0.01982	-13.473	0.14056	-12.2929	0.18911	-13.4778	0.22532	-13.4716
0.02673	-13.6704	0.14308	-13.6796	0.19283	-13.6811	0.23299	-13.6736		0.02642	-13.4703	0.14854	-12.2801	0.19062	-13.4778	0.23033	-13.4706
0.03341	-13.6679	0.14936	-13.6788	0.19436	-13.6811	0.23806	-13.6727		0.03303	-13.468	0.15651	-12.2701	0.19213	-13.4778	0.23534	-13.4697
0.04009	-13.6659	0.15563	-13.6783	0.19588	-13.6811	0.24312	-13.6721		0.03963	-13.4661	0.16448	-12.2649	0.19364	-13.4778	0.24035	-13.469
0.04677	-13.6644	0.16191	-13.6781	0.19741	-13.6811	0.24819	-13.6716		0.04624	-13.4648	0.17246	-12.2604	0.19515	-13.4778	0.24536	-13.4686
0.05345	-13.6635	0.16818	-13.6782	0.19893	-13.6811	0.25326	-13.6712		0.05284	-13.464	0.17246	-12.2604	0.19665	-13.4778	0.25036	-13.4683
0.06013	-13.6632	0.17445	-13.6784	0.20046	-13.6811	0.25832	-13.6712		0.05945	-13.4637	0.17419	-12.2625	0.19816	-13.4778	0.25537	-13.4682
0.06013	-13.6632	0.17445	-13.6784	0.20046	-13.6811	0.25832	-13.6712		0.05945	-13.4637	0.17593	-12.2644	0.19816	-13.4778	0.25537	-13.4682
0.06656	-13.6635	0.17582	-13.6788	0.20182	-13.681	0.25985	-13.6711		0.0658	-13.4639	0.17766	-12.2664	0.19951	-13.4777	0.25688	-13.4682
0.07299	-13.6644	0.17718	-13.6792	0.20319	-13.6809	0.26137	-13.6711		0.07216	-13.4648	0.17939	-12.2683	0.20086	-13.4776	0.25839	-13.4682
0.07942	-13.6659	0.17854	-13.6796	0.20455	-13.6806	0.2629	-13.6711		0.07851	-13.4661	0.18113	-12.2702	0.20221	-13.4773	0.2599	-13.4682
0.08585	-13.6679	0.17991	-13.6799	0.20591	-13.6803	0.26442	-13.6712		0.08487	-13.468	0.18286	-12.2716	0.20356	-13.477	0.2614	-13.4682
0.09227	-13.6704	0.18127	-13.6803	0.20728	-13.68	0.26595	-13.6712		0.09122	-13.4703	0.18459	-12.2722	0.2049	-13.4767	0.26291	-13.4682
0.0987	-13.6733	0.18264	-13.6806	0.20864	-13.6796	0.26747	-13.6711		0.09758	-13.473	--	--	0.20625	-13.4763	0.26442	-13.4682
0.10513	-13.6766	0.184	-13.6808	0.21001	-13.6792	0.269	-13.6711		0.10393	-13.4761	0.11664	-12.3212	0.2076	-13.4759	0.26593	-13.4682
0.11156	-13.6801	0.18536	-13.681	0.21137	-13.6788	0.27052	-13.6711		0.11029	-13.4793	0.12461	-12.3162	0.20895	-13.4756	0.26743	-13.4682
0.11799	-13.6832	0.18673	-13.6811	0.21273	-13.6785	0.27205	-13.6711		0.11664	-13.4825	0.13259	-12.3057	0.2103	-13.4752	0.26894	-13.4682
	--	--	0.05	--	0.05	--	0.05			--	0.14056	-12.2929	--	--	--	-0.2
0	-13.6832	0.11799	-13.6832	0.18673	-13.681	0.21273	-13.6783		0	-13.4825	0.14854	-12.28	0.18459	-13.4778	0.2103	-13.4752
0.00668	-13.6801	0.12426	-13.6825	0.18826	-13.681	0.2178	-13.677		0.00661	-13.4793	0.15651	-12.2701	0.1861	-13.4778	0.21531	-13.4739
0.01336	-13.6766	0.13054	-13.6815	0.18978	-13.681	0.22286	-13.6757		0.01321	-13.4761	0.16448	-12.2648	0.18761	-13.4778	0.22032	-13.4727
0.02004	-13.6733	0.13681	-13.6805	0.19131	-13.681	0.22793	-13.6745		0.01982	-13.473	0.17246	-12.2604	0.18911	-13.4778	0.22532	-13.4715
0.02673	-13.6704	0.14308	-13.6796	0.19283	-13.681	0.23299	-13.6735		0.02642	-13.4703	0.17246	-12.2604	0.19062	-13.4778	0.23033	-13.4705
0.03341	-13.6679	0.14936	-13.6788	0.19436	-13.681	0.23806	-13.6726		0.03303	-13.468	0.17419	-12.2624	0.19213	-13.4778	0.23534	-13.4697
0.04009	-13.6659	0.15563	-13.6783	0.19588	-13.681	0.24312	-13.6719		0.03963	-13.4661	0.17593	-12.2644	0.19364	-13.4778	0.24035	-13.469
0.04677	-13.6644	0.16191	-13.6781	0.19741	-13.681	0.24819	-13.6714		0.04624	-13.4648	0.17766	-12.2663	0.19515	-13.4778	0.24536	-13.4685
0.05345	-13.6635	0.16818	-13.6781	0.19893	-13.681	0.25326	-13.6711		0.05284	-13.4639	0.17939	-12.2683	0.19665	-13.4778	0.25036	-13.4682
0.06013	-13.6632	0.17445	-13.6784	0.20046	-13.681	0.25832	-13.671		0.05945	-13.4637	0.18113	-12.2702	0.19816	-13.4778	0.25537	-13.4681
0.06013	-13.6632	0.17445	-13.6784	0.20046	-13.681	0.25832	-13.671		0.05945	-13.4637	0.18286	-12.2716	0.19816	-13.4778	0.25537	-13.4681
0.06656	-13.6635	0.17582	-13.6788	0.20182	-13.6809	0.25985	-13.671		0.0658	-13.4639	0.18459	-12.2722	0.19951	-13.4777	0.25688	-13.4681
0.07299	-13.6644	0.17718	-13.6792	0.20319	-13.6808	0.26137	-13.671		0.07216	-13.4648	--	--	0.20086	-13.4775	0.25839	-13.4681
0.07942	-13.6659	0.17854	-13.6795	0.20455	-13.6805	0.2629	-13.671		0.07851	-13.4661	0.11664	-12.3142	0.20221	-13.4773	0.2599	-13.4681
0.08585	-13.6679	0.17991	-13.6799	0.20591	-13.6802	0.26442	-13.671		0.08487	-13.468	0.12461	-12.3091	0.20356	-13.477	0.2614	-13.4681
0.09227	-13.6704	0.18127	-13.6802	0.20728	-13.6798	0.26595	-13.671		0.09122	-13.4703	0.13259	-12.2985	0.2049	-13.4766	0.26291	-13.4681
0.0987	-13.6733	0.18264	-13.6806	0.20864	-13.6795	0.26747	-13.671		0.09758	-13.473	0.14056	-12.2857	0.20625	-13.4763	0.26442	-13.4681
0.10513	-13.6766	0.184	-13.6808	0.21001	-13.6791	0.269	-13.671		0.10393	-13.476	0.14854	-12.2736	0.2076	-13.4759	0.26593	-13.4681
0.11156	-13.6801	0.18536	-13.681	0.21137	-13.6787	0.27052	-13.671		0.11029	-13.4793	0.15651	-12.2653	0.20895	-13.4755	0.26743	-13.4681
0.11799	-13.6832	0.18673	-13.681	0.21273	-13.6783	0.27205	-13.671		0.11664	-13.4825	0.16448	-12.2621	0.2103	-13.4752	0.26894	-13.4681
	--	--	0.05	--	0.05	--	0.05			--	0.17246	-12.2602	--	--	--	-0.2
0	-13.6831	0.11799	-13.683	0.18673	-13.6808	0.21273	-13.6782		0	-13.4824	0.17246	-12.2602	0.18459	-13.4775	0.2103	-13.4749
0.00668	-13.6795	0.12426	-13.6823	0.18826	-13.6808	0.2178	-13.6769		0.00661	-13.4791	0.17419	-12.2622	0.1861	-13.4775	0.21531	-13.4736
0.01336	-13.676	0.13054	-13.6813	0.18978	-13.6808	0.22286	-13.6757		0.01321	-13.4759	0.17593	-12.2641	0.18761	-13.4775	0.22032	-13.4724
0.02004	-13.6727	0.13681	-13.6803	0.19131	-13.6808	0.22793	-13.6745		0.01982	-13.4728	0.17766	-12.266	0.18911	-13.4775	0.22532	-13.4713
0.02673	-13.6698	0.14308	-13.6794	0.19283	-13.6808	0.23299	-13.6735		0.02642	-13.4701	0.17939	-12.268	0.19062	-13.4775	0.23033	-13.4703
0.03341	-13.6673	0.14936	-13.6786	0.19436	-13.6808	0.23806	-13.6727		0.03303	-13.4678	0.18113	-12.2698	0.19213	-13.4775	0.23534	-13.4695
0.04009	-13.6652	0.15563	-13.6781	0.19588	-13.6808	0.24312	-13.672		0.03963	-13.4659	0.18286	-12.2711	0.19364	-13.4775	0.24035	-13.4688
0.04677	-13.6638	0.16191	-13.6779	0.19741	-13.6808	0.24819	-13.6715		0.04624	-13.4646	0.18459	-12.2717	0.19515	-13.4775	0.24536	-13.4684
0.05345	-13.6629	0.16818	-13.6779	0.19893	-13.6808	0.25326	-13.6712		0.05284	-13.4638	--	--	0.19665	-13.4775	0.25036	-13.4681
0.06013	-13.6626	0.17445	-13.6783	0.20046	-13.6808	0.25832	-13.6711		0.05945	-13.4635	0.11664	-12.3142	0.19816	-13.4775	0.25537	-13.468
0.06013	-13.6626	0.17445	-13.6783	0.20046	-13.6808	0.25832	-13.6711		0.05945	-13.4635	0.12461	-12.3091	0.19816	-13.4775	0.25537	-13.468
0.06656	-13.6629	0.17582	-13.6787	0.20182	-13.6808	0.25985	-13.6711		0.0658	-13.4638	0.13259	-12.2985	0.19951	-13.4775	0.25688	-13.468
0.07299	-13.6638	0.17718	-13.679	0.20319	-13.6806	0.26137	-13.6711		0.07216	-13.4646	0.14056	-12.2857	0.20086	-13.4773	0.25839	-13.468
0.07942	-13.6653	0.17854	-13.6794	0.20455	-13.6804	0.2629	-13.6711		0.07851	-13.4659	0.14854	-12.2736	0.20221	-13.4771	0.2599	-13.468
0.08585	-13.6673	0.17991	-13.6797	0.20591	-13.6801	0.26442	-13.6711		0.08487	-13.4678	0.15651	-12.2653	0.20356	-13.4768	0.2614	-13.468
0.09227	-13.6698	0.18127	-13.6801	0.20728	-13.6797	0.26595	-13.6711		0.09122	-13.4701	0.16448	-12.262	0.2049	-13.4764	0.26291	-13.468
0.0987	-13.6727	0.18264	-13.6804	0.20864	-13.6794	0.26747	-13.6711		0.09758	-13.4728	0.17246	-12.2601	0.20625	-13.4761	0.26442	-13.468
0.10513	-13.676	0.184	-13.6806	0.21001	-13.679	0.269	-13.6711		0.10393	-13.4759	0.17246	-12.2601	0.2076	-13.4757	0.26593	-13.468
0.11156	-13.6795	0.18536	-13.6807	0.21137	-13.6786	0.27052	-13.6711		0.11029	-13.4791	0.17419	-12.2621	0.20895	-13.4753	0.26743	-13.468
0.11799	-13.683	0.18673	-13.6808	0.21273	-13.6782	0.27205	-13.6711		0.11664	-13.4824	0.17593	-12.2641	0.2103	-13.4749	0.26894	-13.468
	--	--	0.05	--	0.05	--	0.05			--	0.17766	-12.266	--	--	--	-0.2
0	-13.683	0.11799	-13.683	0.18673	-13.6807	0.21273	-13.6781		0	-13.4823	0.17939	-12.2679	0.18459	-13.4775	0.2103	-13.4749
0.00668	-13.6795	0.12426	-13.6823	0.18826	-13.6807	0.2178	-13.6768		0.00661	-13.4791	0.18113	-12.2697	0.1861	-13.4775	0.21531	-13.4736
0.01336	-13.676	0.13054	-13.6813	0.18978	-13.6807	0.22286	-13.6755		0.01321	-13.4759	0.18286	-12.2711	0.18761	-13.4775	0.22032	-13.4724
0.02004	-13.6727	0.13681	-13.6803	0.19131	-13.6807	0.22793	-13.6744		0.01982	-13.4728	0.18459	-12.2716	0.18911	-13.4775	0.22532	-13.4713
0.02673	-13.6698	0.14308	-13.6794	0.19283	-13.6807	0.23299	-13.6734		0.02642	-13.4701	--	--	0.19062	-13.4775	0.23033	-13.4703
0.03341	-13.6673	0.14936	-13.6786	0.19436	-13.6807	0.23806	-13.6725		0.03303	-13.4678	0.11664	-11.971	0.19213	-13.4775	0.23534	-13.4695
0.04009	-13.6652	0.15563	-13.6781	0.19588	-13.6807	0.24312	-13.6719		0.03963	-13.4659	0.12461	-11.9758	0.19364	-13.4775	0.24035	-13.4688
0.04677	-13.6638	0.16191	-13.6778	0.19741	-13.6807	0.24819	-13.6714		0.04624	-13.4646	0.13259	-11.9885	0.19515	-13.4775	0.24536	-13.4684
0.05345	-13.6629	0.16818	-13.6779	0.19893	-13.6807	0.25326	-13.671		0.05284	-13.4637	0.14056	-12.0132	0.19665	-13.4775	0.25036	-13.4681
0.06013	-13.6626	0.17445	-13.6782	0.20046	-13.6807	0.25832	-13.6709		0.05945	-13.4635	0.14854	-12.0431	0.19816	-13.4775	0.25537	-13.4679
0.06013	-13.6626	0.17445	-13.6782	0.20046	-13.6807	0.25832	-13.6709		0.05945	-13.4635	0.15651	-12.0746	0.19816	-13.4775	0.25537	-13.4679
0.06656	-13.6629	0.17582	-13.6786	0.20182	-13.6807	0.25985	-13.6709		0.0658	-13.4637	0.16448	-12.0982	0.19951	-13.4775	0.25688	-13.4679
0.07299	-13.6638	0.17718	-13.679	0.20319	-13.6805	0.26137	-13.6709		0.07216	-13.4646	0.17246	-12.1094	0.20086	-13.4773	0.25839	-13.468
0.07942	-13.6652	0.17854	-13.6794	0.20455	-13.6802	0.2629	-13.6709		0.07851	-13.4659	0.17246	-12.1094	0.20221	-13.477	0.2599	-13.4679
0.08585	-13.6673	0.17991	-13.6797	0.20591	-13.6799	0.26442	-13.6709		0.08487	-13.4678	0.17419	-12.106	0.20356	-13.4767	0.2614	-13.4679
0.09227	-13.6698	0.18127	-13.68	0.20728	-13.6796	0.26595	-13.6709		0.09122	-13.4701	0.17593	-12.1022	0.2049	-13.4764	0.26291	-13.4679
0.0987	-13.6727	0.18264	-13.6803	0.20864	-13.6792	0.26747	-13.6709		0.09758	-13.4728	0.17766	-12.0981	0.20625	-13.476	0.26442	-13.468
0.10513	-13.676	0.184	-13.6805	0.21001	-13.6788	0.269	-13.6709		0.10393	-13.4758	0.17939	-12.0939	0.2076	-13.4757	0.26593	-13.468
0.11156	-13.6795	0.18536	-13.6807	0.21137	-13.6784	0.27052	-13.6709		0.11029	-13.4791	0.18113	-12.0896	0.20895	-13.4753	0.26743	-13.468
0.11799	-13.683	0.18673	-13.6807	0.21273	-13.6781	0.27205	-13.6709		0.11664	-13.4823	0.18286	-12.0861	0.2103	-13.4749	0.26894	-13.468
	--	--	0.05	--	0.05	--	0.05			--	0.18459	-12.0845	--	--	--	-0.2
0	-12.5574	0.11799	-12.5595	0.18673	-12.4517	0.21273	-12.5013		0	-12.4015	--	--	0.18459	-12.2971	0.2103	-12.3428
0.00668	-12.5932	0.12426	-12.5621	0.18826	-12.4517	0.2178	-12.5197		0.00661	-12.4345	0.11664	-11.9709	0.1861	-12.2971	0.21531	-12.3597
0.01336	-12.627	0.13054	-12.5626	0.18978	-12.4518	0.22286	-12.5365		0.01321	-12.4657	0.12461	-11.9757	0.18761	-12.2972	0.22032	-12.3751
0.02004	-12.6578	0.13681	-12.5587	0.19131	-12.4519	0.22793	-12.5514		0.01982	-12.4941	0.13259	-11.9884	0.18911	-12.2972	0.22532	-12.3888
0.02673	-12.6845	0.14308	-12.5506	0.19283	-12.452	0.23299	-12.5643		0.02642	-12.5188	0.14056	-12.013	0.19062	-12.2973	0.23033	-12.4006
0.03341	-12.7067	0.14936	-12.5388	0.19436	-12.4521	0.23806	-12.575		0.03303	-12.5395	0.14854	-12.0431	0.19213	-12.2974	0.23534	-12.4105
0.04009	-12.7243	0.15563	-12.5244	0.19588	-12.4521	0.24312	-12.5834		0.03963	-12.5558	0.15651	-12.0745	0.19364	-12.2975	0.24035	-12.4183
0.04677	-12.737	0.16191	-12.5094	0.19741	-12.4522	0.24819	-12.5895		0.04624	-12.5676	0.16448	-12.0982	0.19515	-12.2975	0.24536	-12.4239
0.05345	-12.7447	0.16818	-12.4973	0.19893	-12.4522	0.25326	-12.5931		0.05284	-12.5748	0.17246	-12.1094	0.19665	-12.2976	0.25036	-12.4273
0.06013	-12.7472	0.17445	-12.4943	0.20046	-12.4522	0.25832	-12.5943		0.05945	-12.5772	0.17246	-12.1094	0.19816	-12.2976	0.25537	-12.4284
0.06013	-12.7472	0.17445	-12.4943	0.20046	-12.4522	0.25832	-12.5943		0.05945	-12.5772	0.17419	-12.106	0.19816	-12.2976	0.25537	-12.4284
0.06656	-12.7447	0.17582	-12.4891	0.20182	-12.4567	0.25985	-12.5943		0.0658	-12.5749	0.17593	-12.1022	0.19951	-12.3017	0.25688	-12.4284
0.07299	-12.7373	0.17718	-12.4838	0.20319	-12.4624	0.26137	-12.5943		0.07216	-12.5679	0.17766	-12.0981	0.20086	-12.3069	0.25839	-12.4284
0.07942	-12.7249	0.17854	-12.4784	0.20455	-12.4682	0.2629	-12.5943		0.07851	-12.5564	0.17939	-12.0938	0.20221	-12.3122	0.2599	-12.4284
0.08585	-12.7078	0.17991	-12.4731	0.20591	-12.4739	0.26442	-12.5943		0.08487	-12.5405	0.18113	-12.0896	0.20356	-12.3175	0.2614	-12.4284
0.09227	-12.6861	0.18127	-12.4678	0.20728	-12.4795	0.26595	-12.5943		0.09122	-12.5203	0.18286	-12.0861	0.2049	-12.3227	0.26291	-12.4284
0.0987	-12.66	0.18264	-12.4625	0.20864	-12.4851	0.26747	-12.5943		0.09758	-12.4961	0.18459	-12.0845	0.20625	-12.3278	0.26442	-12.4284
0.10513	-12.6298	0.184	-12.4576	0.21001	-12.4906	0.269	-12.5943		0.10393	-12.4681	--	--	0.2076	-12.3329	0.26593	-12.4284
0.11156	-12.5959	0.18536	-12.4535	0.21137	-12.496	0.27052	-12.5943		0.11029	-12.4369	0.11664	-11.9637	0.20895	-12.3379	0.26743	-12.4284
0.11799	-12.5595	0.18673	-12.4517	0.21273	-12.5013	0.27205	-12.5943		0.11664	-12.4034	0.12461	-11.9699	0.2103	-12.3428	0.26894	-12.4284
	--	--	0.05	--	0.05	--	0.05			--	0.13259	-11.9871	--	--	--	-0.2
0	-12.5573	0.11799	-12.5593	0.18673	-12.4515	0.21273	-12.5012		0	-12.4014	0.14056	-12.0099	0.18459	-12.297	0.2103	-12.3428
0.00668	-12.5932	0.12426	-12.5619	0.18826	-12.4516	0.2178	-12.5196		0.00661	-12.4345	0.14854	-12.0428	0.1861	-12.297	0.21531	-12.3597
0.01336	-12.627	0.13054	-12.5624	0.18978	-12.4517	0.22286	-12.5364		0.01321	-12.4657	0.15651	-12.0725	0.18761	-12.2971	0.22032	-12.3752
0.02004	-12.6578	0.13681	-12.5585	0.19131	-12.4518	0.22793	-12.5513		0.01982	-12.4941	0.16448	-12.0958	0.18911	-12.2972	0.22532	-12.3889
0.02673	-12.6845	0.14308	-12.5504	0.19283	-12.4519	0.23299	-12.5642		0.02642	-12.5188	0.17246	-12.109	0.19062	-12.2973	0.23033	-12.4007
0.03341	-12.7067	0.14936	-12.5386	0.19436	-12.4519	0.23806	-12.5749		0.03303	-12.5395	0.17246	-12.109	0.19213	-12.2974	0.23534	-12.4106
0.04009	-12.7243	0.15563	-12.5242	0.19588	-12.452	0.24312	-12.5833		0.03963	-12.5558	0.17419	-12.1056	0.19364	-12.2975	0.24035	-12.4184
0.04677	-12.737	0.16191	-12.5092	0.19741	-12.4521	0.24819	-12.5893		0.04624	-12.5676	0.17593	-12.1018	0.19515	-12.2975	0.24536	-12.424
0.05345	-12.7446	0.16818	-12.4971	0.19893	-12.4521	0.25326	-12.593		0.05284	-12.5748	0.17766	-12.0978	0.19665	-12.2975	0.25036	-12.4273
0.06013	-12.7472	0.17445	-12.4941	0.20046	-12.4521	0.25832	-12.5942		0.05945	-12.5772	0.17939	-12.0935	0.19816	-12.2976	0.25537	-12.4285
0.06013	-12.7472	0.17445	-12.4941	0.20046	-12.4521	0.25832	-12.5942		0.05945	-12.5772	0.18113	-12.0892	0.19816	-12.2976	0.25537	-12.4285
0.06656	-12.7447	0.17582	-12.4888	0.20182	-12.4566	0.25985	-12.5942		0.0658	-12.5748	0.18286	-12.0854	0.19951	-12.3017	0.25688	-12.4285
0.07299	-12.7373	0.17718	-12.4836	0.20319	-12.4623	0.26137	-12.5942		0.07216	-12.5679	0.18459	-12.0837	0.20086	-12.3069	0.25839	-12.4285
0.07942	-12.7249	0.17854	-12.4782	0.20455	-12.468	0.2629	-12.5942		0.07851	-12.5564	--	--	0.20221	-12.3122	0.2599	-12.4285
0.08585	-12.7078	0.17991	-12.4729	0.20591	-12.4737	0.26442	-12.5942		0.08487	-12.5405	0.11664	-11.9626	0.20356	-12.3174	0.2614	-12.4285
0.09227	-12.686	0.18127	-12.4675	0.20728	-12.4794	0.26595	-12.5942		0.09122	-12.5203	0.12461	-11.9691	0.2049	-12.3226	0.26291	-12.4285
0.0987	-12.6599	0.18264	-12.4623	0.20864	-12.485	0.26747	-12.5942		0.09758	-12.4961	0.13259	-11.9867	0.20625	-12.3278	0.26442	-12.4285
0.10513	-12.6298	0.184	-12.4574	0.21001	-12.4905	0.269	-12.5942		0.10393	-12.4681	0.14056	-12.0095	0.2076	-12.3329	0.26593	-12.4285
0.11156	-12.5959	0.18536	-12.4533	0.21137	-12.4959	0.27052	-12.5942		0.11029	-12.4369	0.14854	-12.0426	0.20895	-12.3379	0.26743	-12.4285
0.11799	-12.5593	0.18673	-12.4515	0.21273	-12.5012	0.27205	-12.5942		0.11664	-12.4033	0.15651	-12.0724	0.2103	-12.3428	0.26894	-12.4285
	--	--	0.05	--	0.05	--	0.05			--	0.16448	-12.0958	--	--	--	-0.2
0	-12.5567	0.11799	-12.5584	0.18673	-12.4559	0.21273	-12.5059		0	-12.4008	0.17246	-12.1089	0.18459	-12.2965	0.2103	-12.3426
0.00668	-12.5925	0.12426	-12.5611	0.18826	-12.4559	0.2178	-12.5243		0.00661	-12.4338	0.17246	-12.1089	0.1861	-12.2965	0.21531	-12.3595
0.01336	-12.6263	0.13054	-12.5613	0.18978	-12.4558	0.22286	-12.5411		0.01321	-12.4651	0.17419	-12.1055	0.18761	-12.2964	0.22032	-12.3749
0.02004	-12.6558	0.13681	-12.557	0.19131	-12.4557	0.22793	-12.556		0.01982	-12.4923	0.17593	-12.1018	0.18911	-12.2963	0.22532	-12.3886
0.02673	-12.6812	0.14308	-12.5485	0.19283	-12.4557	0.23299	-12.5689		0.02642	-12.5159	0.17766	-12.0977	0.19062	-12.2963	0.23033	-12.4004
0.03341	-12.7023	0.14936	-12.5366	0.19436	-12.4557	0.23806	-12.5796		0.03303	-12.5355	0.17939	-12.0934	0.19213	-12.2963	0.23534	-12.4103
0.04009	-12.719	0.15563	-12.5225	0.19588	-12.4557	0.24312	-12.588		0.03963	-12.551	0.18113	-12.0891	0.19364	-12.2963	0.24035	-12.4181
0.04677	-12.731	0.16191	-12.5085	0.19741	-12.4558	0.24819	-12.594		0.04624	-12.5621	0.18286	-12.0853	0.19515	-12.2963	0.24536	-12.4237
0.05345	-12.7382	0.16818	-12.4986	0.19893	-12.4558	0.25326	-12.5977		0.05284	-12.5689	0.18459	-12.0836	0.19665	-12.2963	0.25036	-12.427
0.06013	-12.7406	0.17445	-12.4987	0.20046	-12.4558	0.25832	-12.5989		0.05945	-12.5711	--	--	0.19816	-12.2963	0.25537	-12.4282
0.06013	-12.7406	0.17445	-12.4987	0.20046	-12.4558	0.25832	-12.5989		0.05945	-12.5711	0.11664	-11.9619	0.19816	-12.2963	0.25537	-12.4282
0.06656	-12.7381	0.17582	-12.4935	0.20182	-12.4613	0.25985	-12.5989		0.0658	-12.5688	0.12461	-11.9675	0.19951	-12.3014	0.25688	-12.4282
0.07299	-12.7307	0.17718	-12.4882	0.20319	-12.4671	0.26137	-12.5989		0.07216	-12.5619	0.13259	-11.9821	0.20086	-12.3068	0.25839	-12.4282
0.07942	-12.7183	0.17854	-12.4829	0.20455	-12.4728	0.2629	-12.5989		0.07851	-12.5504	0.14056	-12.0054	0.20221	-12.3121	0.2599	-12.4282
0.08585	-12.7012	0.17991	-12.4775	0.20591	-12.4785	0.26442	-12.5989		0.08487	-12.5345	0.14854	-12.0254	0.20356	-12.3173	0.2614	-12.4282
0.09227	-12.6795	0.18127	-12.4722	0.20728	-12.4842	0.26595	-12.5989		0.09122	-12.5143	0.15651	-12.046	0.2049	-12.3225	0.26291	-12.4282
0.0987	-12.6535	0.18264	-12.4669	0.20864	-12.4897	0.26747	-12.5989		0.09758	-12.4902	0.16448	-12.063	0.20625	-12.3277	0.26442	-12.4282
0.10513	-12.6234	0.184	-12.462	0.21001	-12.4952	0.269	-12.5989		0.10393	-12.4624	0.17246	-12.0732	0.2076	-12.3327	0.26593	-12.4282
0.11156	-12.5896	0.18536	-12.4578	0.21137	-12.5006	0.27052	-12.5989		0.11029	-12.4312	0.17246	-12.0732	0.20895	-12.3377	0.26743	-12.4282
0.11799	-12.5584	0.18673	-12.4559	0.21273	-12.5059	0.27205	-12.5989		0.11664	-12.4022	0.17419	-12.0693	0.2103	-12.3426	0.26894	-12.4282
	--	--	0.05	--	0.05	--	0.05			--	0.17593	-12.0652	--	--	--	-0.2
0	-12.5566	0.11799	-12.5582	0.18673	-12.4557	0.21273	-12.5057		0	-12.4008	0.17766	-12.0611	0.18459	-12.2965	0.2103	-12.3426
0.00668	-12.5925	0.12426	-12.5609	0.18826	-12.4557	0.2178	-12.5241		0.00661	-12.4338	0.17939	-12.0577	0.1861	-12.2964	0.21531	-12.3595
0.01336	-12.6263	0.13054	-12.5611	0.18978	-12.4556	0.22286	-12.5409		0.01321	-12.4651	0.18113	-12.0608	0.18761	-12.2964	0.22032	-12.3749
0.02004	-12.6558	0.13681	-12.5568	0.19131	-12.4555	0.22793	-12.5558		0.01982	-12.4923	0.18286	-12.0651	0.18911	-12.2963	0.22532	-12.3886
0.02673	-12.6812	0.14308	-12.5483	0.19283	-12.4554	0.23299	-12.5686		0.02642	-12.5159	0.18459	-12.067	0.19062	-12.2962	0.23033	-12.4004
0.03341	-12.7023	0.14936	-12.5364	0.19436	-12.4554	0.23806	-12.5793		0.03303	-12.5355	--	--	0.19213	-12.2962	0.23534	-12.4103
0.04009	-12.719	0.15563	-12.5223	0.19588	-12.4555	0.24312	-12.5878		0.03963	-12.551	0.11664	-11.9608	0.19364	-12.2962	0.24035	-12.418
0.04677	-12.7309	0.16191	-12.5083	0.19741	-12.4555	0.24819	-12.5938		0.04624	-12.5621	0.12461	-11.9668	0.19515	-12.2963	0.24536	-12.4236
0.05345	-12.7382	0.16818	-12.4984	0.19893	-12.4556	0.25326	-12.5975		0.05284	-12.5689	0.13259	-11.9819	0.19665	-12.2963	0.25036	-12.427
0.06013	-12.7406	0.17445	-12.4985	0.20046	-12.4556	0.25832	-12.5987		0.05945	-12.5711	0.14056	-12.0052	0.19816	-12.2963	0.25537	-12.4282
0.06013	-12.7406	0.17445	-12.4985	0.20046	-12.4556	0.25832	-12.5987		0.05945	-12.5711	0.14854	-12.0254	0.19816	-12.2963	0.25537	-12.4282
0.06656	-12.7381	0.17582	-12.4933	0.20182	-12.4611	0.25985	-12.5987		0.0658	-12.5688	0.15651	-12.046	0.19951	-12.3014	0.25688	-12.4282
0.07299	-12.7306	0.17718	-12.488	0.20319	-12.4669	0.26137	-12.5987		0.07216	-12.5619	0.16448	-12.063	0.20086	-12.3068	0.25839	-12.4282
0.07942	-12.7183	0.17854	-12.4827	0.20455	-12.4726	0.2629	-12.5987		0.07851	-12.5504	0.17246	-12.0732	0.20221	-12.3121	0.2599	-12.4282
0.08585	-12.7012	0.17991	-12.4773	0.20591	-12.4783	0.26442	-12.5987		0.08487	-12.5345	0.17246	-12.0732	0.20356	-12.3173	0.2614	-12.4282
0.09227	-12.6795	0.18127	-12.472	0.20728	-12.4839	0.26595	-12.5987		0.09122	-12.5143	0.17419	-12.0693	0.2049	-12.3225	0.26291	-12.4282
0.0987	-12.6534	0.18264	-12.4667	0.20864	-12.4895	0.26747	-12.5987		0.09758	-12.4902	0.17593	-12.0652	0.20625	-12.3277	0.26442	-12.4282
0.10513	-12.6233	0.184	-12.4618	0.21001	-12.495	0.269	-12.5987		0.10393	-12.4624	0.17766	-12.061	0.2076	-12.3327	0.26593	-12.4282
0.11156	-12.5896	0.18536	-12.4576	0.21137	-12.5004	0.27052	-12.5987		0.11029	-12.4312	0.17939	-12.0576	0.20895	-12.3377	0.26743	-12.4282
0.11799	-12.5582	0.18673	-12.4557	0.21273	-12.5057	0.27205	-12.5987		0.11664	-12.4021	0.18113	-12.0606	0.2103	-12.3426	0.26894	-12.4282
	--	--	0.05	--	0.05	--	0.05			--	0.18286	-12.065	--	--	--	-0.2
0	-12.555	0.11799	-12.5533	0.18673	-12.4369	0.21273	-12.4172		0	-12.3993	0.18459	-12.067	0.18459	-12.2956	0.2103	-12.2794
0.00668	-12.5176	0.12426	-12.5461	0.18826	-12.4369	0.2178	-12.4283		0.00661	-12.365	--	--	0.1861	-12.2957	0.21531	-12.29
0.01336	-12.4986	0.13054	-12.532	0.18978	-12.437	0.22286	-12.439		0.01321	-12.3535	0.11664	-11.9584	0.18761	-12.2958	0.22032	-12.3001
0.02004	-12.5229	0.13681	-12.5139	0.19131	-12.4371	0.22793	-12.4488		0.01982	-12.3758	0.12461	-11.9618	0.18911	-12.2959	0.22532	-12.3093
0.02673	-12.5444	0.14308	-12.4927	0.19283	-12.4372	0.23299	-12.4576		0.02642	-12.3956	0.13259	-11.9805	0.19062	-12.2959	0.23033	-12.3175
0.03341	-12.5625	0.14936	-12.4697	0.19436	-12.4372	0.23806	-12.465		0.03303	-12.4123	0.14056	-12.0017	0.19213	-12.296	0.23534	-12.3245
0.04009	-12.577	0.15563	-12.447	0.19588	-12.4371	0.24312	-12.4709		0.03963	-12.4257	0.14854	-12.0243	0.19364	-12.2959	0.24035	-12.33
0.04677	-12.5875	0.16191	-12.4363	0.19741	-12.4371	0.24819	-12.4752		0.04624	-12.4354	0.15651	-12.0449	0.19515	-12.2959	0.24536	-12.334
0.05345	-12.5939	0.16818	-12.43	0.19893	-12.4371	0.25326	-12.4778		0.05284	-12.4413	0.16448	-12.0614	0.19665	-12.2959	0.25036	-12.3365
0.06013	-12.5961	0.17445	-12.4285	0.20046	-12.437	0.25832	-12.4787		0.05945	-12.4433	0.17246	-12.0726	0.19816	-12.2959	0.25537	-12.3373
0.06013	-12.5961	0.17445	-12.4285	0.20046	-12.437	0.25832	-12.4787		0.05945	-12.4433	0.17246	-12.0726	0.19816	-12.2959	0.25537	-12.3373
0.06656	-12.594	0.17582	-12.4258	0.20182	-12.4315	0.25985	-12.4787		0.0658	-12.4414	0.17419	-12.0687	0.19951	-12.2907	0.25688	-12.3373
0.07299	-12.588	0.17718	-12.4231	0.20319	-12.4257	0.26137	-12.4787		0.07216	-12.4359	0.17593	-12.0646	0.20086	-12.2854	0.25839	-12.3373
0.07942	-12.5781	0.17854	-12.4209	0.20455	-12.42	0.2629	-12.4787		0.07851	-12.4266	0.17766	-12.0604	0.20221	-12.28	0.2599	-12.3373
0.08585	-12.5644	0.17991	-12.4197	0.20591	-12.4143	0.26442	-12.4787		0.08487	-12.414	0.17939	-12.0573	0.20356	-12.2748	0.2614	-12.3373
0.09227	-12.5472	0.18127	-12.4218	0.20728	-12.4089	0.26595	-12.4787		0.09122	-12.398	0.18113	-12.0601	0.2049	-12.2699	0.26291	-12.3373
0.0987	-12.5268	0.18264	-12.4262	0.20864	-12.4082	0.26747	-12.4787		0.09758	-12.3791	0.18286	-12.0643	0.20625	-12.2708	0.26442	-12.3373
0.10513	-12.5035	0.184	-12.4309	0.21001	-12.4111	0.269	-12.4787		0.10393	-12.3577	0.18459	-12.0661	0.2076	-12.2736	0.26593	-12.3373
0.11156	-12.519	0.18536	-12.435	0.21137	-12.4142	0.27052	-12.4787		0.11029	-12.3662	--	--	0.20895	-12.2765	0.26743	-12.3373
0.11799	-12.5533	0.18673	-12.4369	0.21273	-12.4172	0.27205	-12.4787		0.11664	-12.3979	0.11664	-11.9584	0.2103	-12.2794	0.26894	-12.3373
	--	--	0.05	--	0.05	--	0.05			--	0.12461	-11.9617	--	--	--	-0.2
0	-12.5549	0.11799	-12.5531	0.18673	-12.4367	0.21273	-12.417		0	-12.3992	0.13259	-11.9802	0.18459	-12.2956	0.2103	-12.2794
0.00668	-12.5176	0.12426	-12.5458	0.18826	-12.4367	0.2178	-12.4282		0.00661	-12.365	0.14056	-12.0015	0.1861	-12.2957	0.21531	-12.29
0.01336	-12.4986	0.13054	-12.5318	0.18978	-12.4368	0.22286	-12.4389		0.01321	-12.3535	0.14854	-12.0242	0.18761	-12.2957	0.22032	-12.3001
0.02004	-12.5229	0.13681	-12.5137	0.19131	-12.4369	0.22793	-12.4487		0.01982	-12.3758	0.15651	-12.0448	0.18911	-12.2958	0.22532	-12.3094
0.02673	-12.5443	0.14308	-12.4925	0.19283	-12.4369	0.23299	-12.4574		0.02642	-12.3956	0.16448	-12.0614	0.19062	-12.2959	0.23033	-12.3176
0.03341	-12.5625	0.14936	-12.4694	0.19436	-12.4369	0.23806	-12.4649		0.03303	-12.4123	0.17246	-12.0726	0.19213	-12.2959	0.23534	-12.3245
0.04009	-12.577	0.15563	-12.4467	0.19588	-12.4369	0.24312	-12.4708		0.03963	-12.4257	0.17246	-12.0726	0.19364	-12.2959	0.24035	-12.3301
0.04677	-12.5875	0.16191	-12.4361	0.19741	-12.4368	0.24819	-12.4751		0.04624	-12.4354	0.17419	-12.0687	0.19515	-12.2958	0.24536	-12.3341
0.05345	-12.5939	0.16818	-12.4298	0.19893	-12.4368	0.25326	-12.4777		0.05284	-12.4413	0.17593	-12.0645	0.19665	-12.2958	0.25036	-12.3366
0.06013	-12.596	0.17445	-12.4283	0.20046	-12.4368	0.25832	-12.4786		0.05945	-12.4433	0.17766	-12.0603	0.19816	-12.2958	0.25537	-12.3374
0.06013	-12.596	0.17445	-12.4283	0.20046	-12.4368	0.25832	-12.4786		0.05945	-12.4433	0.17939	-12.0569	0.19816	-12.2958	0.25537	-12.3374
0.06656	-12.594	0.17582	-12.4255	0.20182	-12.4313	0.25985	-12.4786		0.0658	-12.4414	0.18113	-12.0601	0.19951	-12.2907	0.25688	-12.3374
0.07299	-12.588	0.17718	-12.4229	0.20319	-12.4255	0.26137	-12.4786		0.07216	-12.4359	0.18286	-12.0643	0.20086	-12.2853	0.25839	-12.3374
0.07942	-12.5781	0.17854	-12.4206	0.20455	-12.4197	0.2629	-12.4786		0.07851	-12.4266	0.18459	-12.0661	0.20221	-12.28	0.2599	-12.3374
0.08585	-12.5644	0.17991	-12.4194	0.20591	-12.414	0.26442	-12.4786		0.08487	-12.414	--	--	0.20356	-12.2747	0.2614	-12.3374
0.09227	-12.5472	0.18127	-12.4216	0.20728	-12.4085	0.26595	-12.4786		0.09122	-12.398	0.11664	-11.9523	0.2049	-12.2696	0.26291	-12.3374
0.0987	-12.5268	0.18264	-12.426	0.20864	-12.4079	0.26747	-12.4786		0.09758	-12.3791	0.12461	-11.9576	0.20625	-12.2706	0.26442	-12.3374
0.10513	-12.5035	0.184	-12.4307	0.21001	-12.4109	0.269	-12.4786		0.10393	-12.3576	0.13259	-11.9638	0.2076	-12.2735	0.26593	-12.3374
0.11156	-12.519	0.18536	-12.4348	0.21137	-12.4139	0.27052	-12.4786		0.11029	-12.3662	0.14056	-11.9793	0.20895	-12.2765	0.26743	-12.3374
0.11799	-12.5531	0.18673	-12.4367	0.21273	-12.417	0.27205	-12.4786		0.11664	-12.3978	0.14854	-11.9978	0.2103	-12.2794	0.26894	-12.3374
	--	--	0.05	--	0.05	--	0.05			--	0.15651	-12.0162	--	--	--	-0.2
0	-12.5544	0.11799	-12.5521	0.18673	-12.4407	0.21273	-12.4213		0	-12.3988	0.16448	-12.0286	0.18459	-12.2953	0.2103	-12.2793
0.00668	-12.5146	0.12426	-12.5446	0.18826	-12.4407	0.2178	-12.4325		0.00661	-12.3624	0.17246	-12.028	0.1861	-12.2952	0.21531	-12.2899
0.01336	-12.4976	0.13054	-12.5304	0.18978	-12.4406	0.22286	-12.4432		0.01321	-12.3527	0.17246	-12.028	0.18761	-12.2951	0.22032	-12.3
0.02004	-12.5197	0.13681	-12.5121	0.19131	-12.4404	0.22793	-12.453		0.01982	-12.3731	0.17419	-12.0349	0.18911	-12.295	0.22532	-12.3092
0.02673	-12.539	0.14308	-12.491	0.19283	-12.4403	0.23299	-12.4618		0.02642	-12.391	0.17593	-12.0416	0.19062	-12.2949	0.23033	-12.3175
0.03341	-12.5552	0.14936	-12.469	0.19436	-12.4402	0.23806	-12.4692		0.03303	-12.406	0.17766	-12.0481	0.19213	-12.2948	0.23534	-12.3244
0.04009	-12.5681	0.15563	-12.4509	0.19588	-12.4402	0.24312	-12.4751		0.03963	-12.418	0.17939	-12.0532	0.19364	-12.2948	0.24035	-12.3299
0.04677	-12.5774	0.16191	-12.434	0.19741	-12.4401	0.24819	-12.4794		0.04624	-12.4267	0.18113	-12.0518	0.19515	-12.2947	0.24536	-12.334
0.05345	-12.5831	0.16818	-12.4295	0.19893	-12.4401	0.25326	-12.4821		0.05284	-12.4319	0.18286	-12.0488	0.19665	-12.2947	0.25036	-12.3364
0.06013	-12.5849	0.17445	-12.4322	0.20046	-12.44	0.25832	-12.4829		0.05945	-12.4337	0.18459	-12.0476	0.19816	-12.2947	0.25537	-12.3372
0.06013	-12.5849	0.17445	-12.4322	0.20046	-12.44	0.25832	-12.4829		0.05945	-12.4337	--	--	0.19816	-12.2947	0.25537	-12.3372
0.06656	-12.5829	0.17582	-12.4294	0.20182	-12.4355	0.25985	-12.4829		0.0658	-12.4318	0.11664	-11.9522	0.19951	-12.2905	0.25688	-12.3372
0.07299	-12.5769	0.17718	-12.4267	0.20319	-12.4298	0.26137	-12.4829		0.07216	-12.4263	0.12461	-11.9574	0.20086	-12.2853	0.25839	-12.3372
0.07942	-12.567	0.17854	-12.4242	0.20455	-12.4241	0.2629	-12.4829		0.07851	-12.4171	0.13259	-11.9637	0.20221	-12.28	0.2599	-12.3372
0.08585	-12.5534	0.17991	-12.4227	0.20591	-12.4184	0.26442	-12.4829		0.08487	-12.4045	0.14056	-11.9793	0.20356	-12.2747	0.2614	-12.3372
0.09227	-12.5363	0.18127	-12.4252	0.20728	-12.4129	0.26595	-12.4829		0.09122	-12.3887	0.14854	-11.9977	0.2049	-12.2696	0.26291	-12.3372
0.0987	-12.516	0.18264	-12.43	0.20864	-12.4122	0.26747	-12.4829		0.09758	-12.37	0.15651	-12.0162	0.20625	-12.2706	0.26442	-12.3372
0.10513	-12.4929	0.184	-12.4348	0.21001	-12.4152	0.269	-12.4829		0.10393	-12.3488	0.16448	-12.0286	0.2076	-12.2735	0.26593	-12.3372
0.11156	-12.513	0.18536	-12.4389	0.21137	-12.4182	0.27052	-12.4829		0.11029	-12.361	0.17246	-12.028	0.20895	-12.2764	0.26743	-12.3372
0.11799	-12.5521	0.18673	-12.4407	0.21273	-12.4213	0.27205	-12.4829		0.11664	-12.3967	0.17246	-12.028	0.2103	-12.2793	0.26894	-12.3372
	--	--	0.05	--	0.05	--	0.05			--	0.17419	-12.0348	--	--	--	-0.2
0	-12.5544	0.11799	-12.5519	0.18673	-12.4406	0.21273	-12.4213		0	-12.3987	0.17593	-12.0415	0.18459	-12.2952	0.2103	-12.2793
0.00668	-12.5146	0.12426	-12.5445	0.18826	-12.4406	0.2178	-12.4325		0.00661	-12.3623	0.17766	-12.0478	0.1861	-12.2952	0.21531	-12.29
0.01336	-12.4976	0.13054	-12.5303	0.18978	-12.4405	0.22286	-12.4432		0.01321	-12.3527	0.17939	-12.053	0.18761	-12.2951	0.22032	-12.3001
0.02004	-12.5197	0.13681	-12.512	0.19131	-12.4404	0.22793	-12.453		0.01982	-12.3731	0.18113	-12.0518	0.18911	-12.295	0.22532	-12.3093
0.02673	-12.539	0.14308	-12.4908	0.19283	-12.4403	0.23299	-12.4618		0.02642	-12.391	0.18286	-12.0488	0.19062	-12.2949	0.23033	-12.3175
0.03341	-12.5552	0.14936	-12.4689	0.19436	-12.4402	0.23806	-12.4692		0.03303	-12.406	0.18459	-12.0476	0.19213	-12.2948	0.23534	-12.3245
0.04009	-12.5681	0.15563	-12.4508	0.19588	-12.4401	0.24312	-12.4751		0.03963	-12.418	--	--	0.19364	-12.2947	0.24035	-12.33
0.04677	-12.5774	0.16191	-12.4338	0.19741	-12.44	0.24819	-12.4794		0.04624	-12.4267	0.11664	-11.9517	0.19515	-12.2947	0.24536	-12.3341
0.05345	-12.583	0.16818	-12.4293	0.19893	-12.44	0.25326	-12.482		0.05284	-12.4319	0.12461	-11.9539	0.19665	-12.2946	0.25036	-12.3365
0.06013	-12.5849	0.17445	-12.4321	0.20046	-12.44	0.25832	-12.4829		0.05945	-12.4337	0.13259	-11.9632	0.19816	-12.2946	0.25537	-12.3373
0.06013	-12.5849	0.17445	-12.4321	0.20046	-12.44	0.25832	-12.4829		0.05945	-12.4337	0.14056	-11.9758	0.19816	-12.2946	0.25537	-12.3373
0.06656	-12.5829	0.17582	-12.4293	0.20182	-12.4355	0.25985	-12.4829		0.0658	-12.4318	0.14854	-11.9965	0.19951	-12.2905	0.25688	-12.3373
0.07299	-12.5769	0.17718	-12.4266	0.20319	-12.4298	0.26137	-12.4829		0.07216	-12.4263	0.15651	-12.0153	0.20086	-12.2852	0.25839	-12.3373
0.07942	-12.567	0.17854	-12.4241	0.20455	-12.4241	0.2629	-12.4829		0.07851	-12.4171	0.16448	-12.0272	0.20221	-12.2799	0.2599	-12.3373
0.08585	-12.5534	0.17991	-12.4225	0.20591	-12.4184	0.26442	-12.4829		0.08487	-12.4045	0.17246	-12.0278	0.20356	-12.2747	0.2614	-12.3373
0.09227	-12.5363	0.18127	-12.425	0.20728	-12.4128	0.26595	-12.4829		0.09122	-12.3887	0.17246	-12.0278	0.2049	-12.2695	0.26291	-12.3373
0.0987	-12.516	0.18264	-12.4299	0.20864	-12.4122	0.26747	-12.4829		0.09758	-12.37	0.17419	-12.0346	0.20625	-12.2706	0.26442	-12.3373
0.10513	-12.4929	0.184	-12.4347	0.21001	-12.4152	0.269	-12.4829		0.10393	-12.3487	0.17593	-12.0413	0.2076	-12.2735	0.26593	-12.3373
0.11156	-12.513	0.18536	-12.4388	0.21137	-12.4182	0.27052	-12.4829		0.11029	-12.361	0.17766	-12.0477	0.20895	-12.2764	0.26743	-12.3373
0.11799	-12.5519	0.18673	-12.4406	0.21273	-12.4213	0.27205	-12.4829		0.11664	-12.3965	0.17939	-12.0529	0.2103	-12.2793	0.26894	-12.3373
	--	--	0.05	--	0.05	--	0.05			--	0.18113	-12.051	--	--	--	-0.2
0	-12.4471	0.11799	-12.4509	0.18673	-12.4042	0.21273	-12.4014		0	-12.3062	0.18286	-12.0477	0.18459	-12.2548	0.2103	-12.2504
0.00668	-12.4731	0.12426	-12.4522	0.18826	-12.4042	0.2178	-12.3947		0.00661	-12.33	0.18459	-12.0463	0.1861	-12.2548	0.21531	-12.24
0.01336	-12.4763	0.13054	-12.453	0.18978	-12.4042	0.22286	-12.3964		0.01321	-12.3273	--	--	0.18761	-12.2548	0.22032	-12.24
0.02004	-12.4337	0.13681	-12.4516	0.19131	-12.4042	0.22793	-12.4007		0.01982	-12.2887	0.11664	-11.9515	0.18911	-12.2549	0.22532	-12.2424
0.02673	-12.3909	0.14308	-12.4475	0.19283	-12.4043	0.23299	-12.4062		0.02642	-12.2503	0.12461	-11.9539	0.19062	-12.2549	0.23033	-12.2464
0.03341	-12.3496	0.14936	-12.4405	0.19436	-12.4043	0.23806	-12.412		0.03303	-12.2137	0.13259	-11.9631	0.19213	-12.255	0.23534	-12.2509
0.04009	-12.3124	0.15563	-12.4284	0.19588	-12.4043	0.24312	-12.4173		0.03963	-12.1813	0.14056	-11.9757	0.19364	-12.255	0.24035	-12.2552
0.04677	-12.2839	0.16191	-12.4157	0.19741	-12.4044	0.24819	-12.4214		0.04624	-12.1573	0.14854	-11.9965	0.19515	-12.2551	0.24536	-12.2587
0.05345	-12.2681	0.16818	-12.4012	0.19893	-12.4044	0.25326	-12.424		0.05284	-12.1443	0.15651	-12.0153	0.19665	-12.2551	0.25036	-12.2609
0.06013	-12.2634	0.17445	-12.3906	0.20046	-12.4044	0.25832	-12.4249		0.05945	-12.1403	0.16448	-12.0272	0.19816	-12.2551	0.25537	-12.2616
0.06013	-12.2634	0.17445	-12.3906	0.20046	-12.4044	0.25832	-12.4249		0.05945	-12.1403	0.17246	-12.0278	0.19816	-12.2551	0.25537	-12.2616
0.06656	-12.2681	0.17582	-12.3948	0.20182	-12.4062	0.25985	-12.4249		0.0658	-12.1443	0.17246	-12.0278	0.19951	-12.2568	0.25688	-12.2616
0.07299	-12.2836	0.17718	-12.3996	0.20319	-12.4088	0.26137	-12.4249		0.07216	-12.157	0.17419	-12.0346	0.20086	-12.2593	0.25839	-12.2616
0.07942	-12.312	0.17854	-12.4045	0.20455	-12.4116	0.2629	-12.4249		0.07851	-12.181	0.17593	-12.0413	0.20221	-12.2621	0.2599	-12.2616
0.08585	-12.3494	0.17991	-12.4087	0.20591	-12.4145	0.26442	-12.4249		0.08487	-12.2135	0.17766	-12.0476	0.20356	-12.2649	0.2614	-12.2616
0.09227	-12.391	0.18127	-12.4091	0.20728	-12.4174	0.26595	-12.4249		0.09122	-12.2503	0.17939	-12.0525	0.2049	-12.2677	0.26291	-12.2616
0.0987	-12.4341	0.18264	-12.4074	0.20864	-12.4156	0.26747	-12.4249		0.09758	-12.289	0.18113	-12.0507	0.20625	-12.2643	0.26442	-12.2616
0.10513	-12.4771	0.184	-12.4058	0.21001	-12.4104	0.269	-12.4249		0.10393	-12.328	0.18286	-12.0475	0.2076	-12.2594	0.26593	-12.2616
0.11156	-12.4777	0.18536	-12.4047	0.21137	-12.4056	0.27052	-12.4249		0.11029	-12.3339	0.18459	-12.0461	0.20895	-12.2547	0.26743	-12.2616
0.11799	-12.4509	0.18673	-12.4042	0.21273	-12.4014	0.27205	-12.4249		0.11664	-12.3094	--	--	0.2103	-12.2504	0.26894	-12.2616
	--	--	0.05	--	0.05	--	0.05			--	0.11664	-11.9504	--	--	--	-0.2
0	-12.4471	0.11799	-12.4508	0.18673	-12.4041	0.21273	-12.4013		0	-12.3062	0.12461	-11.9528	0.18459	-12.2548	0.2103	-12.2504
0.00668	-12.4731	0.12426	-12.4521	0.18826	-12.4041	0.2178	-12.3945		0.00661	-12.33	0.13259	-11.959	0.1861	-12.2548	0.21531	-12.24
0.01336	-12.4762	0.13054	-12.4529	0.18978	-12.4041	0.22286	-12.3963		0.01321	-12.3272	0.14056	-11.9701	0.18761	-12.2548	0.22032	-12.24
0.02004	-12.4337	0.13681	-12.4515	0.19131	-12.4041	0.22793	-12.4006		0.01982	-12.2887	0.14854	-11.98	0.18911	-12.2549	0.22532	-12.2424
0.02673	-12.3909	0.14308	-12.4474	0.19283	-12.4042	0.23299	-12.4061		0.02642	-12.2503	0.15651	-11.99	0.19062	-12.2549	0.23033	-12.2464
0.03341	-12.3496	0.14936	-12.4404	0.19436	-12.4042	0.23806	-12.4119		0.03303	-12.2137	0.16448	-11.9949	0.19213	-12.255	0.23534	-12.2509
0.04009	-12.3123	0.15563	-12.4282	0.19588	-12.4042	0.24312	-12.4172		0.03963	-12.1813	0.17246	-11.9919	0.19364	-12.255	0.24035	-12.2552
0.04677	-12.2838	0.16191	-12.4155	0.19741	-12.4043	0.24819	-12.4213		0.04624	-12.1572	0.17246	-11.9919	0.19515	-12.255	0.24536	-12.2586
0.05345	-12.2681	0.16818	-12.401	0.19893	-12.4043	0.25326	-12.4239		0.05284	-12.1442	0.17419	-11.9979	0.19665	-12.2551	0.25036	-12.2608
0.06013	-12.2633	0.17445	-12.3905	0.20046	-12.4043	0.25832	-12.4248		0.05945	-12.1403	0.17593	-12.0039	0.19816	-12.2551	0.25537	-12.2616
0.06013	-12.2633	0.17445	-12.3905	0.20046	-12.4043	0.25832	-12.4248		0.05945	-12.1403	0.17766	-12.0097	0.19816	-12.2551	0.25537	-12.2616
0.06656	-12.268	0.17582	-12.3947	0.20182	-12.406	0.25985	-12.4248		0.0658	-12.1442	0.17939	-12.0152	0.19951	-12.2567	0.25688	-12.2616
0.07299	-12.2835	0.17718	-12.3994	0.20319	-12.4087	0.26137	-12.4248		0.07216	-12.157	0.18113	-12.0203	0.20086	-12.2593	0.25839	-12.2616
0.07942	-12.312	0.17854	-12.4043	0.20455	-12.4114	0.2629	-12.4248		0.07851	-12.181	0.18286	-12.0242	0.20221	-12.262	0.2599	-12.2616
0.08585	-12.3494	0.17991	-12.4086	0.20591	-12.4143	0.26442	-12.4248		0.08487	-12.2135	0.18459	-12.0257	0.20356	-12.2648	0.2614	-12.2616
0.09227	-12.391	0.18127	-12.409	0.20728	-12.4172	0.26595	-12.4248		0.09122	-12.2503	--	--	0.2049	-12.2675	0.26291	-12.2616
0.0987	-12.4341	0.18264	-12.4073	0.20864	-12.4154	0.26747	-12.4248		0.09758	-12.289	0.11664	-11.9502	0.20625	-12.2643	0.26442	-12.2616
0.10513	-12.4771	0.184	-12.4057	0.21001	-12.4103	0.269	-12.4248		0.10393	-12.3279	0.12461	-11.9528	0.2076	-12.2594	0.26593	-12.2616
0.11156	-12.4777	0.18536	-12.4045	0.21137	-12.4055	0.27052	-12.4248		0.11029	-12.3339	0.13259	-11.9589	0.20895	-12.2547	0.26743	-12.2616
0.11799	-12.4508	0.18673	-12.4041	0.21273	-12.4013	0.27205	-12.4248		0.11664	-12.3092	0.14056	-11.97	0.2103	-12.2504	0.26894	-12.2616
	--	--	0.05	--	0.05	--	0.05			--	0.14854	-11.98	--	--	--	-0.2
0	-12.4465	0.11799	-12.4495	0.18673	-12.411	0.21273	-12.4086		0	-12.3056	0.15651	-11.99	0.18459	-12.2543	0.2103	-12.2504
0.00668	-12.4719	0.12426	-12.4506	0.18826	-12.411	0.2178	-12.4018		0.00661	-12.329	0.16448	-11.9949	0.1861	-12.2543	0.21531	-12.24
0.01336	-12.4723	0.13054	-12.4511	0.18978	-12.4109	0.22286	-12.4036		0.01321	-12.3239	0.17246	-11.9919	0.18761	-12.2542	0.22032	-12.24
0.02004	-12.4292	0.13681	-12.4493	0.19131	-12.4109	0.22793	-12.4079		0.01982	-12.2848	0.17246	-11.9919	0.18911	-12.2542	0.22532	-12.2424
0.02673	-12.3862	0.14308	-12.4453	0.19283	-12.4109	0.23299	-12.4135		0.02642	-12.2463	0.17419	-11.9979	0.19062	-12.2542	0.23033	-12.2464
[truncated: 19,776 more rows]

## Sheet: Fig 3e
X	Y
0.4	0.18691
1	0.09406
1.6	0.05992
2.9	0.04199
4.3	0.03443
5.5	0.03256

[truncated: 4 more sheets: Fig 4a, Fig 5b, Fig 5c, Fig 5d]
